# Supplementary material for: A high-throughput effector screen identifies a novel small molecule scaffold for inhibition of ten-eleven translocation dioxygenase 2
Source: RSC Med Chem. 2022 Sep 2;13(12):1540–8. doi: 10.1039/d2md00186a (PMC9749932; doi:10.1039/d2md00186a)
Supplement: MD-013-D2MD00186A-s002 [file MD-013-D2MD00186A-s002.zip]

Archive with 135 entries (130 files):
- Electronic SI/
- Electronic SI/results_isomif_onevsall.csv
- __MACOSX/Electronic SI/._results_isomif_onevsall.csv
- Electronic SI/poses_publication/
- Electronic SI/.DS_Store
- __MACOSX/Electronic SI/._.DS_Store
- Electronic SI/poses_publication/wometal/
- Electronic SI/poses_publication/nucleic/
- Electronic SI/poses_publication/metal/
- Electronic SI/poses_publication/wometal/09.pdb
- __MACOSX/Electronic SI/poses_publication/wometal/._09.pdb
- Electronic SI/poses_publication/wometal/21.pdb
- __MACOSX/Electronic SI/poses_publication/wometal/._21.pdb
- Electronic SI/poses_publication/wometal/20.pdb
- __MACOSX/Electronic SI/poses_publication/wometal/._20.pdb
- Electronic SI/poses_publication/wometal/08.pdb
- __MACOSX/Electronic SI/poses_publication/wometal/._08.pdb
- Electronic SI/poses_publication/wometal/18.pdb
- __MACOSX/Electronic SI/poses_publication/wometal/._18.pdb
- Electronic SI/poses_publication/wometal/19.pdb
- __MACOSX/Electronic SI/poses_publication/wometal/._19.pdb
- Electronic SI/poses_publication/wometal/03.pdb
- __MACOSX/Electronic SI/poses_publication/wometal/._03.pdb
- Electronic SI/poses_publication/wometal/17.pdb
- __MACOSX/Electronic SI/poses_publication/wometal/._17.pdb
- Electronic SI/poses_publication/wometal/16.pdb
- __MACOSX/Electronic SI/poses_publication/wometal/._16.pdb
- Electronic SI/poses_publication/wometal/02.pdb
- __MACOSX/Electronic SI/poses_publication/wometal/._02.pdb
- Electronic SI/poses_publication/wometal/14.pdb
- __MACOSX/Electronic SI/poses_publication/wometal/._14.pdb
- Electronic SI/poses_publication/wometal/01.pdb
- __MACOSX/Electronic SI/poses_publication/wometal/._01.pdb
- Electronic SI/poses_publication/wometal/15.pdb
- __MACOSX/Electronic SI/poses_publication/wometal/._15.pdb
- Electronic SI/poses_publication/wometal/11.pdb
- __MACOSX/Electronic SI/poses_publication/wometal/._11.pdb
- Electronic SI/poses_publication/wometal/05.pdb
- __MACOSX/Electronic SI/poses_publication/wometal/._05.pdb
- Electronic SI/poses_publication/wometal/04.pdb
- __MACOSX/Electronic SI/poses_publication/wometal/._04.pdb
- Electronic SI/poses_publication/wometal/10.pdb
- __MACOSX/Electronic SI/poses_publication/wometal/._10.pdb
- Electronic SI/poses_publication/wometal/06.pdb
- __MACOSX/Electronic SI/poses_publication/wometal/._06.pdb
- Electronic SI/poses_publication/wometal/12.pdb
- __MACOSX/Electronic SI/poses_publication/wometal/._12.pdb
- Electronic SI/poses_publication/wometal/13.pdb
- __MACOSX/Electronic SI/poses_publication/wometal/._13.pdb
- Electronic SI/poses_publication/wometal/07.pdb
- __MACOSX/Electronic SI/poses_publication/wometal/._07.pdb
- Electronic SI/poses_publication/nucleic/09.pdb
- __MACOSX/Electronic SI/poses_publication/nucleic/._09.pdb
- Electronic SI/poses_publication/nucleic/21.pdb
- __MACOSX/Electronic SI/poses_publication/nucleic/._21.pdb
- Electronic SI/poses_publication/nucleic/20.pdb
- __MACOSX/Electronic SI/poses_publication/nucleic/._20.pdb
- Electronic SI/poses_publication/nucleic/08.pdb
- __MACOSX/Electronic SI/poses_publication/nucleic/._08.pdb
- Electronic SI/poses_publication/nucleic/18.pdb
- __MACOSX/Electronic SI/poses_publication/nucleic/._18.pdb
- Electronic SI/poses_publication/nucleic/19.pdb
- __MACOSX/Electronic SI/poses_publication/nucleic/._19.pdb
- Electronic SI/poses_publication/nucleic/03.pdb
- __MACOSX/Electronic SI/poses_publication/nucleic/._03.pdb
- Electronic SI/poses_publication/nucleic/17.pdb
- __MACOSX/Electronic SI/poses_publication/nucleic/._17.pdb
- Electronic SI/poses_publication/nucleic/16.pdb
- __MACOSX/Electronic SI/poses_publication/nucleic/._16.pdb
- Electronic SI/poses_publication/nucleic/02.pdb
- __MACOSX/Electronic SI/poses_publication/nucleic/._02.pdb
- Electronic SI/poses_publication/nucleic/14.pdb
- __MACOSX/Electronic SI/poses_publication/nucleic/._14.pdb
- Electronic SI/poses_publication/nucleic/01.pdb
- __MACOSX/Electronic SI/poses_publication/nucleic/._01.pdb
- Electronic SI/poses_publication/nucleic/15.pdb
- __MACOSX/Electronic SI/poses_publication/nucleic/._15.pdb
- Electronic SI/poses_publication/nucleic/11.pdb
- __MACOSX/Electronic SI/poses_publication/nucleic/._11.pdb
- Electronic SI/poses_publication/nucleic/05.pdb
- __MACOSX/Electronic SI/poses_publication/nucleic/._05.pdb
- Electronic SI/poses_publication/nucleic/04.pdb
- __MACOSX/Electronic SI/poses_publication/nucleic/._04.pdb
- Electronic SI/poses_publication/nucleic/10.pdb
- __MACOSX/Electronic SI/poses_publication/nucleic/._10.pdb
- Electronic SI/poses_publication/nucleic/06.pdb
- __MACOSX/Electronic SI/poses_publication/nucleic/._06.pdb
- Electronic SI/poses_publication/nucleic/12.pdb
- __MACOSX/Electronic SI/poses_publication/nucleic/._12.pdb
- Electronic SI/poses_publication/nucleic/13.pdb
- __MACOSX/Electronic SI/poses_publication/nucleic/._13.pdb
- Electronic SI/poses_publication/nucleic/07.pdb
- __MACOSX/Electronic SI/poses_publication/nucleic/._07.pdb
- Electronic SI/poses_publication/metal/09.pdb
- __MACOSX/Electronic SI/poses_publication/metal/._09.pdb
- Electronic SI/poses_publication/metal/21.pdb
- __MACOSX/Electronic SI/poses_publication/metal/._21.pdb
- Electronic SI/poses_publication/metal/20.pdb
- __MACOSX/Electronic SI/poses_publication/metal/._20.pdb
- Electronic SI/poses_publication/metal/08.pdb
- __MACOSX/Electronic SI/poses_publication/metal/._08.pdb
- Electronic SI/poses_publication/metal/18.pdb
- __MACOSX/Electronic SI/poses_publication/metal/._18.pdb
- Electronic SI/poses_publication/metal/19.pdb
- __MACOSX/Electronic SI/poses_publication/metal/._19.pdb
- Electronic SI/poses_publication/metal/03.pdb
- __MACOSX/Electronic SI/poses_publication/metal/._03.pdb
- Electronic SI/poses_publication/metal/17.pdb
- __MACOSX/Electronic SI/poses_publication/metal/._17.pdb
- Electronic SI/poses_publication/metal/16.pdb
- __MACOSX/Electronic SI/poses_publication/metal/._16.pdb
- Electronic SI/poses_publication/metal/02.pdb
- __MACOSX/Electronic SI/poses_publication/metal/._02.pdb
- Electronic SI/poses_publication/metal/14.pdb
- __MACOSX/Electronic SI/poses_publication/metal/._14.pdb
- Electronic SI/poses_publication/metal/01.pdb
- __MACOSX/Electronic SI/poses_publication/metal/._01.pdb
- Electronic SI/poses_publication/metal/15.pdb
- __MACOSX/Electronic SI/poses_publication/metal/._15.pdb
- Electronic SI/poses_publication/metal/11.pdb
- __MACOSX/Electronic SI/poses_publication/metal/._11.pdb
- Electronic SI/poses_publication/metal/05.pdb
- __MACOSX/Electronic SI/poses_publication/metal/._05.pdb
- Electronic SI/poses_publication/metal/04.pdb
- __MACOSX/Electronic SI/poses_publication/metal/._04.pdb
- Electronic SI/poses_publication/metal/10.pdb
- __MACOSX/Electronic SI/poses_publication/metal/._10.pdb
- Electronic SI/poses_publication/metal/06.pdb
- __MACOSX/Electronic SI/poses_publication/metal/._06.pdb
- Electronic SI/poses_publication/metal/12.pdb
- __MACOSX/Electronic SI/poses_publication/metal/._12.pdb
- Electronic SI/poses_publication/metal/13.pdb
- __MACOSX/Electronic SI/poses_publication/metal/._13.pdb
- Electronic SI/poses_publication/metal/07.pdb
- __MACOSX/Electronic SI/poses_publication/metal/._07.pdb
