# Supplementary material for: A high-throughput effector screen identifies a novel small molecule scaffold for inhibition of ten-eleven translocation dioxygenase 2
Source: RSC Med Chem. 2022 Sep 2;13(12):1540–8. doi: 10.1039/d2md00186a (PMC9749932; doi:10.1039/d2md00186a)
Supplement: MD-013-D2MD00186A-s002 [file MD-013-D2MD00186A-s002.zip › Electronic SI/results_isomif_onevsall.csv]

reference	scPDB_pocket	tani	taniM	taniMW	taniNormNodes	RMSD
5deu	10mh_1	0.3364	0.1981	0.0000	0.0000	0.000
5deu	11bg_2	0.3500	0.1908	0.0000	0.0000	0.000
5deu	12gs_1	0.1913	0.1117	0.0000	0.0000	0.000
5deu	13gs_1	0.3229	0.1941	0.0000	0.0000	0.000
5deu	17gs_1	0.2887	0.1932	0.0000	0.0000	0.000
5deu	19gs_1	0.4179	0.2283	0.0000	0.0000	0.000
5deu	1a26_1	0.3247	0.1716	0.0000	0.0000	0.000
5deu	1a27_1	0.3000	0.1895	0.0000	0.0000	0.000
5deu	1a29_1	0.2593	0.1538	0.0000	0.0000	0.000
5deu	1a2b_1	0.2931	0.1485	0.0000	0.0000	0.000
5deu	1a2n_1	0.1737	0.1149	0.0000	0.0000	0.000
5deu	1a42_1	0.3617	0.1895	0.0000	0.0000	0.000
5deu	1a4i_1	0.1940	0.1311	0.0000	0.0000	0.000
5deu	1a4l_2	0.5517	0.2454	0.0000	0.0000	0.000
5deu	1a4r_1	0.3452	0.1796	0.0000	0.0000	0.000
5deu	1a4w_1	0.2148	0.1518	0.0000	0.0000	0.000
5deu	1a4z_4	0.2353	0.1453	0.0000	0.0000	0.000
5deu	1a50_1	0.4054	0.2273	0.0000	0.0000	0.000
5deu	1a59_1	0.2331	0.1549	0.0000	0.0000	0.000
5deu	1a5b_1	0.3103	0.1953	0.0000	0.0000	0.000
5deu	1a5s_1	0.3452	0.1879	0.0000	0.0000	0.000
5deu	1a5u_5	0.2677	0.1628	0.0000	0.0000	0.000
5deu	1a69_2	0.4225	0.2292	0.0000	0.0000	0.000
5deu	1a71_2	0.1790	0.1038	0.0000	0.0000	0.000
5deu	1a72_1	0.2025	0.1412	0.0000	0.0000	0.000
5deu	1a7k_4	0.2115	0.1462	0.0000	0.0000	0.000
5deu	1a7x_1	0.1353	0.0966	0.0000	0.0000	0.000
5deu	1a80_1	0.2500	0.1389	0.0000	0.0000	0.000
5deu	1a8g_1	0.1355	0.0861	0.0000	0.0000	0.000
5deu	1a8k_1	0.1495	0.0980	0.0000	0.0000	0.000
5deu	1a8p_1	0.1823	0.1215	0.0000	0.0000	0.000
5deu	1a8r_2	0.2710	0.1727	0.0000	0.0000	0.000
5deu	1a8t_1	0.2295	0.1502	0.0000	0.0000	0.000
5deu	1a94_1	0.1081	0.0741	0.0000	0.0000	0.000
5deu	1a9c_10	0.3800	0.2241	0.0000	0.0000	0.000
5deu	1a9m_1	0.1613	0.1013	0.0000	0.0000	0.000
5deu	1a9p_1	0.4603	0.2252	0.0000	0.0000	0.000
5deu	1a9q_1	0.4800	0.2222	0.0000	0.0000	0.000
5deu	1a9r_1	0.5111	0.2174	0.0000	0.0000	0.000
5deu	1a9s_1	0.5469	0.2590	0.0000	0.0000	0.000
5deu	1a9t_1	0.5455	0.2477	0.0000	0.0000	0.000
5deu	1a9x_1	0.3647	0.1923	0.0000	0.0000	0.000
5deu	1a9y_1	0.2283	0.1368	0.0000	0.0000	0.000
5deu	1a9z_1	0.2560	0.1538	0.0000	0.0000	0.000
5deu	1aa6_1	0.1867	0.1306	0.0000	0.0000	0.000
5deu	1acj_1	0.5077	0.2697	0.0000	0.0000	0.000
5deu	1ad3_2	0.1656	0.1123	0.0000	0.0000	0.000
5deu	1ad5_2	0.2358	0.1527	0.0000	0.0000	0.000
5deu	1adb_1	0.1656	0.1142	0.0000	0.0000	0.000
5deu	1adc_1	0.1667	0.1038	0.0000	0.0000	0.000
5deu	1adf_1	0.1572	0.1149	0.0000	0.0000	0.000
5deu	1ads_1	0.2370	0.1418	0.0000	0.0000	0.000
5deu	1ae1_2	0.2215	0.1423	0.0000	0.0000	0.000
5deu	1ae8_1	0.2812	0.1602	0.0000	0.0000	0.000
5deu	1af0_1	0.4444	0.2075	0.0000	0.0000	0.000
5deu	1af7_1	0.3053	0.1882	0.0000	0.0000	0.000
5deu	1afe_1	0.4306	0.2500	0.0000	0.0000	0.000
5deu	1afs_1	0.3765	0.1978	0.0000	0.0000	0.000
5deu	1agn_3	0.2333	0.1474	0.0000	0.0000	0.000
5deu	1agw_1	0.0000	0.0000	0.0000	0.0000	-nan
5deu	1ah0_1	0.4930	0.2500	0.0000	0.0000	0.000
5deu	1ah3_1	0.3333	0.1737	0.0000	0.0000	0.000
5deu	1ah4_1	0.2560	0.1434	0.0000	0.0000	0.000
5deu	1ahb_1	0.3947	0.2264	0.0000	0.0000	0.000
5deu	1ahg_2	0.5323	0.2817	0.0000	0.0000	0.000
5deu	1ahh_2	0.2920	0.1875	0.0000	0.0000	0.000
5deu	1ahi_2	0.2477	0.1611	0.0000	0.0000	0.000
5deu	1ahn_1	0.2737	0.1658	0.0000	0.0000	0.000
5deu	1ai0_3	0.4878	0.2421	0.0000	0.0000	0.000
5deu	1ai9_2	0.1806	0.1164	0.0000	0.0000	0.000
5deu	1aid_1	0.1773	0.1233	0.0000	0.0000	0.000
5deu	1aiq_2	0.2446	0.1418	0.0000	0.0000	0.000
5deu	1aiy_6	0.5714	0.2887	0.0000	0.0000	0.000
5deu	1aj0_1	0.4576	0.2238	0.0000	0.0000	0.000
5deu	1aj0_2	0.5484	0.3125	0.0000	0.0000	0.000
5deu	1aj2_1	0.4507	0.2547	0.0000	0.0000	0.000
5deu	1aj8_1	0.1788	0.1107	0.0000	0.0000	0.000
5deu	1ajv_1	0.1863	0.1226	0.0000	0.0000	0.000
5deu	1ajx_1	0.1543	0.1016	0.0000	0.0000	0.000
5deu	1aka_1	0.4918	0.2466	0.0000	0.0000	0.000
5deu	1akb_1	0.4023	0.2020	0.0000	0.0000	0.000
5deu	1akc_1	0.4512	0.2842	0.0000	0.0000	0.000
5deu	1ake_1	0.1878	0.1322	0.0000	0.0000	0.000
5deu	1akr_1	0.3780	0.2112	0.0000	0.0000	0.000
5deu	1aku_1	0.3250	0.1987	0.0000	0.0000	0.000
5deu	1akw_1	0.3605	0.2069	0.0000	0.0000	0.000
5deu	1aky_2	0.3922	0.1892	0.0000	0.0000	0.000
5deu	1al7_1	0.3441	0.1885	0.0000	0.0000	0.000
5deu	1al8_1	0.3837	0.1842	0.0000	0.0000	0.000
5deu	1am1_1	0.2900	0.1576	0.0000	0.0000	0.000
5deu	1am4_2	0.2602	0.1460	0.0000	0.0000	0.000
5deu	1amo_1	0.1807	0.1269	0.0000	0.0000	0.000
5deu	1amo_5	0.2347	0.1364	0.0000	0.0000	0.000
5deu	1amo_6	0.2476	0.1640	0.0000	0.0000	0.000
5deu	1amw_1	0.2708	0.1556	0.0000	0.0000	0.000
5deu	1an5_1	0.1918	0.1190	0.0000	0.0000	0.000
5deu	1ank_2	0.3200	0.1842	0.0000	0.0000	0.000
5deu	1ao0_1	0.3333	0.2109	0.0000	0.0000	0.000
5deu	1ao0_5	0.2727	0.1618	0.0000	0.0000	0.000
5deu	1ao8_1	0.2481	0.1577	0.0000	0.0000	0.000
5deu	1aob_1	0.4483	0.2481	0.0000	0.0000	0.000
5deu	1aoe_2	0.3684	0.2155	0.0000	0.0000	0.000
5deu	1aq1_1	0.2443	0.1532	0.0000	0.0000	0.000
5deu	1aq2_1	0.2727	0.1756	0.0000	0.0000	0.000
5deu	1aqb_1	0.2759	0.1659	0.0000	0.0000	0.000
5deu	1aqi_1	0.3299	0.1818	0.0000	0.0000	0.000
5deu	1aqu_2	0.3137	0.1478	0.0000	0.0000	0.000
5deu	1aqv_1	0.2647	0.1622	0.0000	0.0000	0.000
5deu	1aqx_3	0.2308	0.1534	0.0000	0.0000	0.000
5deu	1arg_2	0.4146	0.2346	0.0000	0.0000	0.000
5deu	1arh_2	0.4268	0.2162	0.0000	0.0000	0.000
5deu	1arz_1	0.4590	0.2289	0.0000	0.0000	0.000
5deu	1asb_1	0.6087	0.3269	0.0000	0.0000	0.000
5deu	1asc_1	0.5385	0.3425	0.0000	0.0000	0.000
5deu	1atl_1	0.3152	0.1765	0.0000	0.0000	0.000
5deu	1atn_1	0.2542	0.1627	0.0000	0.0000	0.000
5deu	1atr_1	0.3061	0.1633	0.0000	0.0000	0.000
5deu	1ats_1	0.2736	0.1538	0.0000	0.0000	0.000
5deu	1aux_1	0.2909	0.1770	0.0000	0.0000	0.000
5deu	1av5_1	0.3178	0.1889	0.0000	0.0000	0.000
5deu	1avd_2	0.4154	0.2353	0.0000	0.0000	0.000
5deu	1axe_2	0.2025	0.1168	0.0000	0.0000	0.000
5deu	1axg_4	0.2147	0.1254	0.0000	0.0000	0.000
5deu	1axw_2	0.2256	0.1440	0.0000	0.0000	0.000
5deu	1ay0_1	0.3063	0.2058	0.0000	0.0000	0.000
5deu	1ay5_1	0.5636	0.2598	0.0000	0.0000	0.000
5deu	1ayl_1	0.2642	0.1450	0.0000	0.0000	0.000
5deu	1ayp_5	0.1975	0.1176	0.0000	0.0000	0.000
5deu	1az1_2	0.3784	0.2042	0.0000	0.0000	0.000
5deu	1az2_1	0.2656	0.1694	0.0000	0.0000	0.000
5deu	1azl_1	0.3295	0.1850	0.0000	0.0000	0.000
5deu	1azt_2	0.3564	0.2010	0.0000	0.0000	0.000
5deu	1b11_1	0.2981	0.1886	0.0000	0.0000	0.000
5deu	1b14_2	0.1888	0.1071	0.0000	0.0000	0.000
5deu	1b15_2	0.2229	0.1615	0.0000	0.0000	0.000
5deu	1b16_2	0.2086	0.1530	0.0000	0.0000	0.000
5deu	1b2l_1	0.1988	0.1287	0.0000	0.0000	0.000
5deu	1b2l_2	0.6047	0.2963	0.0000	0.0000	0.000
5deu	1b2r_1	0.0000	0.0000	0.0000	0.0000	-nan
5deu	1b38_1	0.2963	0.1675	0.0000	0.0000	0.000
5deu	1b39_1	0.2672	0.1524	0.0000	0.0000	0.000
5deu	1b3d_1	0.2718	0.1682	0.0000	0.0000	0.000
5deu	1b3r_2	0.1812	0.1162	0.0000	0.0000	0.000
5deu	1b48_1	0.2560	0.1598	0.0000	0.0000	0.000
5deu	1b4p_1	0.0000	0.0000	0.0000	0.0000	-nan
5deu	1b4v_1	0.1844	0.1234	0.0000	0.0000	0.000
5deu	1b5d_2	0.4583	0.2500	0.0000	0.0000	0.000
5deu	1b5e_2	0.4658	0.2716	0.0000	0.0000	0.000
5deu	1b5q_2	0.3478	0.1753	0.0000	0.0000	0.000
5deu	1b5t_2	0.1850	0.1070	0.0000	0.0000	0.000
5deu	1b6k_1	0.1436	0.1003	0.0000	0.0000	0.000
5deu	1b6l_1	0.1688	0.1049	0.0000	0.0000	0.000
5deu	1b6m_1	0.1568	0.1088	0.0000	0.0000	0.000
5deu	1b6p_1	0.1735	0.1176	0.0000	0.0000	0.000
5deu	1b7a_1	0.6512	0.3083	0.0000	0.0000	0.000
5deu	1b7t_1	0.3030	0.1694	0.0000	0.0000	0.000
5deu	1b7y_1	0.2475	0.1324	0.0000	0.0000	0.000
5deu	1b87_1	0.1667	0.1169	0.0000	0.0000	0.000
5deu	1b8n_1	0.5238	0.2716	0.0000	0.0000	0.000
5deu	1b8o_1	0.4783	0.2097	0.0000	0.0000	0.000
5deu	1b8s_1	0.1908	0.1140	0.0000	0.0000	0.000
5deu	1b8u_1	0.1795	0.1186	0.0000	0.0000	0.000
5deu	1b8v_1	0.1959	0.1245	0.0000	0.0000	0.000
5deu	1b8y_1	0.2768	0.1375	0.0000	0.0000	0.000
5deu	1b9i_1	0.4000	0.2245	0.0000	0.0000	0.000
5deu	1bai_1	0.1360	0.0907	0.0000	0.0000	0.000
5deu	1bc5_1	0.4304	0.2373	0.0000	0.0000	0.000
5deu	1bcp_1	0.3077	0.1773	0.0000	0.0000	0.000
5deu	1bcu_1	0.4098	0.2273	0.0000	0.0000	0.000
5deu	1bd4_3	0.6222	0.2936	0.0000	0.0000	0.000
5deu	1bdb_1	0.1830	0.1218	0.0000	0.0000	0.000
5deu	1bdi_1	0.5652	0.2712	0.0000	0.0000	0.000
5deu	1bdl_1	0.2759	0.1618	0.0000	0.0000	0.000
5deu	1bdm_2	0.1615	0.1128	0.0000	0.0000	0.000
5deu	1bdq_1	0.1988	0.1269	0.0000	0.0000	0.000
5deu	1bdr_1	0.1695	0.1087	0.0000	0.0000	0.000
5deu	1bdu_1	0.4375	0.2222	0.0000	0.0000	0.000
5deu	1be4_1	0.3402	0.1692	0.0000	0.0000	0.000
5deu	1beu_1	0.4430	0.2420	0.0000	0.0000	0.000
5deu	1bfd_1	0.2750	0.1429	0.0000	0.0000	0.000
5deu	1bgq_1	0.3636	0.1939	0.0000	0.0000	0.000
5deu	1bh5_3	0.2195	0.1278	0.0000	0.0000	0.000
5deu	1bi9_4	0.2793	0.1813	0.0000	0.0000	0.000
5deu	1bid_1	0.3875	0.2114	0.0000	0.0000	0.000
5deu	1bif_1	0.3028	0.1596	0.0000	0.0000	0.000
5deu	1bil_1	0.1648	0.1146	0.0000	0.0000	0.000
5deu	1bim_1	0.1965	0.1180	0.0000	0.0000	0.000
5deu	1biw_1	0.3069	0.1707	0.0000	0.0000	0.000
5deu	1bjk_1	0.0000	0.0000	0.0000	0.0000	-nan
5deu	1bjq_6	0.6170	0.3333	0.0000	0.0000	0.000
5deu	1bk0_1	0.3551	0.2396	0.0000	0.0000	0.000
5deu	1bkf_1	0.3478	0.2229	0.0000	0.0000	0.000
5deu	1bkg_1	0.4783	0.2182	0.0000	0.0000	0.000
5deu	1bl4_2	0.2843	0.1842	0.0000	0.0000	0.000
5deu	1bl6_1	0.3511	0.2093	0.0000	0.0000	0.000
5deu	1bl7_1	0.3010	0.1935	0.0000	0.0000	0.000
5deu	1blz_1	0.2683	0.1535	0.0000	0.0000	0.000
5deu	1bmd_1	0.1793	0.1154	0.0000	0.0000	0.000
5deu	1bmf_3	0.2636	0.1724	0.0000	0.0000	0.000
5deu	1bmf_4	0.3173	0.1683	0.0000	0.0000	0.000
5deu	1bmk_1	0.3011	0.1860	0.0000	0.0000	0.000
5deu	1bn1_1	0.4605	0.2606	0.0000	0.0000	0.000
5deu	1bn3_1	0.5139	0.2994	0.0000	0.0000	0.000
5deu	1bn4_1	0.4198	0.2384	0.0000	0.0000	0.000
5deu	1bn5_1	0.6136	0.3304	0.0000	0.0000	0.000
5deu	1bnm_1	0.3908	0.2158	0.0000	0.0000	0.000
5deu	1bnn_1	0.3333	0.1932	0.0000	0.0000	0.000
5deu	1bnq_1	0.3039	0.1716	0.0000	0.0000	0.000
5deu	1bnt_1	0.3933	0.2841	0.0000	0.0000	0.000
5deu	1bnu_1	0.3646	0.2103	0.0000	0.0000	0.000
5deu	1bnv_1	0.3505	0.2103	0.0000	0.0000	0.000
5deu	1bnw_1	0.4474	0.3007	0.0000	0.0000	0.000
5deu	1bo4_2	0.2126	0.1546	0.0000	0.0000	0.000
5deu	1bob_1	0.1000	0.0449	0.0000	0.0000	0.000
5deu	1bof_1	0.2857	0.1852	0.0000	0.0000	0.000
5deu	1boo_1	0.3069	0.1623	0.0000	0.0000	0.000
5deu	1boz_1	0.3265	0.1842	0.0000	0.0000	0.000
5deu	1bp0_1	0.4143	0.2500	0.0000	0.0000	0.000
5deu	1bp6_1	0.3733	0.2297	0.0000	0.0000	0.000
5deu	1bpj_1	0.4416	0.2247	0.0000	0.0000	0.000
5deu	1bpw_2	0.2148	0.1373	0.0000	0.0000	0.000
5deu	1bq1_1	0.2374	0.1360	0.0000	0.0000	0.000
5deu	1bq6_1	0.1852	0.1263	0.0000	0.0000	0.000
5deu	1bqo_1	0.2696	0.1588	0.0000	0.0000	0.000
5deu	1brp_1	0.3107	0.1838	0.0000	0.0000	0.000
5deu	1bsv_1	0.1564	0.1088	0.0000	0.0000	0.000
5deu	1bu5_1	0.2812	0.1629	0.0000	0.0000	0.000
5deu	1buc_2	0.2734	0.1826	0.0000	0.0000	0.000
5deu	1buc_3	0.2250	0.1277	0.0000	0.0000	0.000
5deu	1buq_2	0.3824	0.2576	0.0000	0.0000	0.000
5deu	1bux_1	0.3208	0.1792	0.0000	0.0000	0.000
5deu	1bv7_1	0.1478	0.0954	0.0000	0.0000	0.000
5deu	1bv9_1	0.1649	0.1104	0.0000	0.0000	0.000
5deu	1bve_1	0.2314	0.1518	0.0000	0.0000	0.000
5deu	1bvg_1	0.1776	0.1120	0.0000	0.0000	0.000
5deu	1bvr_2	0.2071	0.1278	0.0000	0.0000	0.000
5deu	1bvr_5	0.2105	0.1183	0.0000	0.0000	0.000
5deu	1bw9_3	0.1824	0.1298	0.0000	0.0000	0.000
5deu	1bwa_1	0.1487	0.0951	0.0000	0.0000	0.000
5deu	1bwb_1	0.1324	0.0838	0.0000	0.0000	0.000
5deu	1bwc_1	0.1899	0.1352	0.0000	0.0000	0.000
5deu	1bwf_2	0.2250	0.1456	0.0000	0.0000	0.000
5deu	1bwk_1	0.3153	0.2053	0.0000	0.0000	0.000
5deu	1bwl_1	0.3551	0.2201	0.0000	0.0000	0.000
5deu	1bws_1	0.1860	0.1277	0.0000	0.0000	0.000
5deu	1bx0_1	0.2077	0.1339	0.0000	0.0000	0.000
5deu	1bx1_1	0.2283	0.1507	0.0000	0.0000	0.000
5deu	1bx6_1	0.2113	0.1383	0.0000	0.0000	0.000
5deu	1bx9_1	0.4200	0.2294	0.0000	0.0000	0.000
5deu	1bxd_1	0.0000	0.0000	0.0000	0.0000	-nan
5deu	1bxg_2	0.6667	0.3613	0.0000	0.0000	0.000
5deu	1bxk_1	0.2481	0.1457	0.0000	0.0000	0.000
5deu	1bxo_1	0.1529	0.1031	0.0000	0.0000	0.000
5deu	1bxq_1	0.1444	0.0974	0.0000	0.0000	0.000
5deu	1bxr_1	0.3232	0.2165	0.0000	0.0000	0.000
5deu	1bxs_1	0.2041	0.1320	0.0000	0.0000	0.000
5deu	1by5_1	0.4262	0.2263	0.0000	0.0000	0.000
5deu	1bye_3	0.1750	0.0889	0.0000	0.0000	0.000
5deu	1byg_1	0.2188	0.1333	0.0000	0.0000	0.000
5deu	1byq_1	0.3596	0.2013	0.0000	0.0000	0.000
5deu	1bzf_1	0.2963	0.1813	0.0000	0.0000	0.000
5deu	1bzl_1	0.1893	0.1180	0.0000	0.0000	0.000
5deu	1bzm_1	0.4225	0.2548	0.0000	0.0000	0.000
5deu	1bzs_1	0.3708	0.2020	0.0000	0.0000	0.000
5deu	1c0a_1	0.0000	0.0000	0.0000	0.0000	-nan
5deu	1c0f_1	0.2602	0.1553	0.0000	0.0000	0.000
5deu	1c0i_2	0.5000	0.2541	0.0000	0.0000	0.000
5deu	1c0k_1	0.1953	0.1318	0.0000	0.0000	0.000
5deu	1c0l_1	0.2179	0.1429	0.0000	0.0000	0.000
5deu	1c0t_1	0.3229	0.1932	0.0000	0.0000	0.000
5deu	1c0u_1	0.3163	0.1834	0.0000	0.0000	0.000
5deu	1c1b_1	0.3148	0.1897	0.0000	0.0000	0.000
5deu	1c1c_1	0.2885	0.1640	0.0000	0.0000	0.000
5deu	1c1d_1	0.1761	0.1186	0.0000	0.0000	0.000
5deu	1c1u_1	0.4595	0.2733	0.0000	0.0000	0.000
5deu	1c1w_1	0.2929	0.1799	0.0000	0.0000	0.000
5deu	1c23_1	0.4754	0.2400	0.0000	0.0000	0.000
5deu	1c24_1	0.4333	0.2885	0.0000	0.0000	0.000
5deu	1c2t_3	0.2909	0.2132	0.0000	0.0000	0.000
5deu	1c2t_4	0.3372	0.2036	0.0000	0.0000	0.000
5deu	1c3e_1	0.2818	0.1675	0.0000	0.0000	0.000
5deu	1c3e_4	0.3372	0.1953	0.0000	0.0000	0.000
5deu	1c3r_1	0.3163	0.1698	0.0000	0.0000	0.000
5deu	1c3x_2	0.5306	0.2883	0.0000	0.0000	0.000
5deu	1c4u_1	0.0000	0.0000	0.0000	0.0000	-nan
5deu	1c4v_1	0.0000	0.0000	0.0000	0.0000	-nan
5deu	1c4y_1	0.0000	0.0000	0.0000	0.0000	-nan
5deu	1c5n_1	0.3934	0.2424	0.0000	0.0000	0.000
5deu	1c5o_1	0.4884	0.2400	0.0000	0.0000	0.000
5deu	1c6x_1	0.1503	0.0968	0.0000	0.0000	0.000
5deu	1c6y_1	0.1525	0.1087	0.0000	0.0000	0.000
5deu	1c6z_1	0.1596	0.0977	0.0000	0.0000	0.000
5deu	1c70_1	0.1414	0.1178	0.0000	0.0000	0.000
5deu	1c72_3	0.0000	0.0000	0.0000	0.0000	-nan
5deu	1c7f_2	0.2857	0.1850	0.0000	0.0000	0.000
5deu	1c7o_7	0.3367	0.1920	0.0000	0.0000	0.000
5deu	1c80_2	0.2895	0.1745	0.0000	0.0000	0.000
5deu	1c8k_1	0.4416	0.2240	0.0000	0.0000	0.000
5deu	1c8t_2	0.2650	0.1802	0.0000	0.0000	0.000
5deu	1c9h_1	0.3131	0.2000	0.0000	0.0000	0.000
5deu	1c9k_2	0.2857	0.2000	0.0000	0.0000	0.000
5deu	1c9w_1	0.2308	0.1345	0.0000	0.0000	0.000
5deu	1caq_1	0.2481	0.1324	0.0000	0.0000	0.000
5deu	1cb0_1	0.6750	0.2804	0.0000	0.0000	0.000
5deu	1cbf_1	0.3061	0.2151	0.0000	0.0000	0.000
5deu	1cbo_1	0.1965	0.1224	0.0000	0.0000	0.000
5deu	1cbq_1	0.2661	0.1658	0.0000	0.0000	0.000
5deu	1cbr_1	0.2797	0.1919	0.0000	0.0000	0.000
5deu	1cbs_1	0.2793	0.1889	0.0000	0.0000	0.000
5deu	1cc2_1	0.2023	0.1259	0.0000	0.0000	0.000
5deu	1cd2_1	0.2222	0.1406	0.0000	0.0000	0.000
5deu	1cde_5	0.4146	0.2384	0.0000	0.0000	0.000
5deu	1cde_6	0.3441	0.1919	0.0000	0.0000	0.000
5deu	1cdk_1	0.3168	0.1782	0.0000	0.0000	0.000
5deu	1cdo_2	0.1596	0.1006	0.0000	0.0000	0.000
5deu	1cer_5	0.1852	0.1161	0.0000	0.0000	0.000
5deu	1cf2_3	0.1829	0.1245	0.0000	0.0000	0.000
5deu	1cf3_1	0.1988	0.1104	0.0000	0.0000	0.000
5deu	1cf4_1	0.0000	0.0000	0.0000	0.0000	-nan
5deu	1cg0_1	0.4773	0.2095	0.0000	0.0000	0.000
5deu	1cg0_2	0.3182	0.1676	0.0000	0.0000	0.000
5deu	1cg1_1	0.4390	0.2020	0.0000	0.0000	0.000
5deu	1cg1_2	0.3452	0.1771	0.0000	0.0000	0.000
5deu	1cg3_1	0.4419	0.2200	0.0000	0.0000	0.000
5deu	1cg3_2	0.3152	0.1667	0.0000	0.0000	0.000
5deu	1cg4_1	0.3118	0.1813	0.0000	0.0000	0.000
5deu	1cg6_1	0.3793	0.2234	0.0000	0.0000	0.000
5deu	1cgk_1	0.5075	0.2628	0.0000	0.0000	0.000
5deu	1cgp_2	0.3816	0.2346	0.0000	0.0000	0.000
5deu	1cgz_1	0.5000	0.2361	0.0000	0.0000	0.000
5deu	1chw_2	0.1456	0.0979	0.0000	0.0000	0.000
5deu	1ci0_2	0.3048	0.1777	0.0000	0.0000	0.000
5deu	1ci7_1	0.2388	0.1558	0.0000	0.0000	0.000
5deu	1ci7_2	0.4156	0.2303	0.0000	0.0000	0.000
5deu	1cil_1	0.3333	0.1856	0.0000	0.0000	0.000
5deu	1civ_1	0.1758	0.1128	0.0000	0.0000	0.000
5deu	1ciz_1	0.2656	0.1505	0.0000	0.0000	0.000
5deu	1cjc_1	0.1823	0.1098	0.0000	0.0000	0.000
5deu	1cjk_1	0.2946	0.2121	0.0000	0.0000	0.000
5deu	1cjt_1	0.3030	0.1737	0.0000	0.0000	0.000
5deu	1cju_1	0.2963	0.1959	0.0000	0.0000	0.000
5deu	1cjv_1	0.2727	0.1716	0.0000	0.0000	0.000
5deu	1cjv_2	0.3131	0.1875	0.0000	0.0000	0.000
5deu	1cjw_1	0.1590	0.1294	0.0000	0.0000	0.000
5deu	1ckp_1	0.3953	0.2215	0.0000	0.0000	0.000
5deu	1cl0_1	0.1754	0.1104	0.0000	0.0000	0.000
5deu	1cl2_2	0.2752	0.1731	0.0000	0.0000	0.000
5deu	1clq_1	0.4000	0.2090	0.0000	0.0000	0.000
5deu	1cm0_1	0.1929	0.1223	0.0000	0.0000	0.000
5deu	1cm8_2	0.3204	0.1967	0.0000	0.0000	0.000
5deu	1cne_1	0.1875	0.1187	0.0000	0.0000	0.000
5deu	1cnf_1	0.1758	0.1162	0.0000	0.0000	0.000
5deu	1cnf_2	0.2870	0.1717	0.0000	0.0000	0.000
5deu	1cnw_1	0.5000	0.2603	0.0000	0.0000	0.000
5deu	1cnx_1	0.3875	0.2733	0.0000	0.0000	0.000
5deu	1cny_1	0.0000	0.0000	0.0000	0.0000	-nan
5deu	1com_6	0.4833	0.2441	0.0000	0.0000	0.000
5deu	1coy_1	0.3333	0.1846	0.0000	0.0000	0.000
5deu	1coz_2	0.3636	0.2184	0.0000	0.0000	0.000
5deu	1cq6_1	0.3457	0.2303	0.0000	0.0000	0.000
5deu	1cq7_1	0.3626	0.2053	0.0000	0.0000	0.000
5deu	1cq8_1	0.3191	0.1915	0.0000	0.0000	0.000
5deu	1cqp_1	0.2500	0.1636	0.0000	0.0000	0.000
5deu	1cqs_2	0.4000	0.2171	0.0000	0.0000	0.000
5deu	1cqx_4	0.1754	0.1111	0.0000	0.0000	0.000
5deu	1cr6_1	0.3505	0.2079	0.0000	0.0000	0.000
5deu	1crb_1	0.2667	0.1521	0.0000	0.0000	0.000
5deu	1cs4_1	0.3077	0.2128	0.0000	0.0000	0.000
5deu	1cs4_3	0.2368	0.1515	0.0000	0.0000	0.000
5deu	1csc_1	0.1689	0.1213	0.0000	0.0000	0.000
5deu	1csn_1	0.2619	0.1613	0.0000	0.0000	0.000
5deu	1ctr_1	0.2636	0.1676	0.0000	0.0000	0.000
5deu	1cul_1	0.2981	0.1800	0.0000	0.0000	0.000
5deu	1cul_2	0.2569	0.1550	0.0000	0.0000	0.000
5deu	1cw3_6	0.2067	0.1500	0.0000	0.0000	0.000
5deu	1cx2_2	0.2642	0.1659	0.0000	0.0000	0.000
5deu	1cx4_1	0.3333	0.2547	0.0000	0.0000	0.000
5deu	1cxz_1	0.2566	0.1348	0.0000	0.0000	0.000
5deu	1cy1_1	0.3182	0.1947	0.0000	0.0000	0.000
5deu	1cy7_1	0.3793	0.2155	0.0000	0.0000	0.000
5deu	1cyd_3	0.2222	0.1487	0.0000	0.0000	0.000
5deu	1cz7_3	0.2718	0.1629	0.0000	0.0000	0.000
5deu	1czn_1	0.2551	0.1518	0.0000	0.0000	0.000
5deu	1d0l_1	0.2093	0.1292	0.0000	0.0000	0.000
5deu	1d0m_1	0.2583	0.1519	0.0000	0.0000	0.000
5deu	1d0v_1	0.4125	0.2250	0.0000	0.0000	0.000
5deu	1d0v_2	0.5000	0.2373	0.0000	0.0000	0.000
5deu	1d2h_3	0.3200	0.1786	0.0000	0.0000	0.000
5deu	1d2s_1	0.4321	0.2420	0.0000	0.0000	0.000
5deu	1d3d_1	0.1985	0.1256	0.0000	0.0000	0.000
5deu	1d3g_1	0.3056	0.1947	0.0000	0.0000	0.000
5deu	1d3h_1	0.3523	0.1939	0.0000	0.0000	0.000
5deu	1d3p_1	0.2727	0.1639	0.0000	0.0000	0.000
5deu	1d3q_1	0.2422	0.1591	0.0000	0.0000	0.000
5deu	1d3t_1	0.2137	0.1403	0.0000	0.0000	0.000
5deu	1d4a_2	0.1696	0.1100	0.0000	0.0000	0.000
5deu	1d4c_3	0.1908	0.1304	0.0000	0.0000	0.000
5deu	1d4d_1	0.1875	0.1210	0.0000	0.0000	0.000
5deu	1d4h_1	0.1657	0.1170	0.0000	0.0000	0.000
5deu	1d4i_1	0.1639	0.1168	0.0000	0.0000	0.000
5deu	1d4j_1	0.1632	0.1029	0.0000	0.0000	0.000
5deu	1d4k_1	0.1512	0.0994	0.0000	0.0000	0.000
5deu	1d4l_1	0.1754	0.1168	0.0000	0.0000	0.000
5deu	1d4o_1	0.1929	0.1233	0.0000	0.0000	0.000
5deu	1d4p_1	0.3396	0.1951	0.0000	0.0000	0.000
5deu	1d4s_1	0.1754	0.1135	0.0000	0.0000	0.000
5deu	1d4y_1	0.1726	0.1161	0.0000	0.0000	0.000
5deu	1d5c_1	0.2903	0.1739	0.0000	0.0000	0.000
5deu	1d5j_1	0.4048	0.2832	0.0000	0.0000	0.000
5deu	1d6h_1	0.0000	0.0000	0.0000	0.0000	-nan
5deu	1d6n_1	0.6078	0.2748	0.0000	0.0000	0.000
5deu	1d6w_1	0.2883	0.1770	0.0000	0.0000	0.000
5deu	1d7a_2	0.3506	0.2216	0.0000	0.0000	0.000
5deu	1d7l_1	0.1882	0.1270	0.0000	0.0000	0.000
5deu	1d7l_2	0.6279	0.2900	0.0000	0.0000	0.000
5deu	1d7o_1	0.3662	0.2117	0.0000	0.0000	0.000
5deu	1d7r_1	0.3218	0.1941	0.0000	0.0000	0.000
5deu	1d7x_1	0.3855	0.1979	0.0000	0.0000	0.000
5deu	1d7y_1	0.1703	0.1108	0.0000	0.0000	0.000
5deu	1d8f_1	0.3085	0.2129	0.0000	0.0000	0.000
5deu	1d8m_1	0.3579	0.2500	0.0000	0.0000	0.000
5deu	1d9i_1	0.2973	0.1875	0.0000	0.0000	0.000
5deu	1daa_2	0.5345	0.2741	0.0000	0.0000	0.000
5deu	1daj_1	0.2123	0.1280	0.0000	0.0000	0.000
5deu	1dap_2	0.2047	0.1284	0.0000	0.0000	0.000
5deu	1daw_1	0.2199	0.1255	0.0000	0.0000	0.000
5deu	1day_1	0.1915	0.1281	0.0000	0.0000	0.000
5deu	1daz_1	0.0000	0.0000	0.0000	0.0000	-nan
5deu	1db1_1	0.2089	0.1560	0.0000	0.0000	0.000
5deu	1db4_1	0.3153	0.2353	0.0000	0.0000	0.000
5deu	1db5_1	0.2703	0.1463	0.0000	0.0000	0.000
5deu	1dbv_3	0.1779	0.1181	0.0000	0.0000	0.000
5deu	1dc6_1	0.4127	0.2097	0.0000	0.0000	0.000
5deu	1dcy_1	0.3333	0.1919	0.0000	0.0000	0.000
5deu	1dd6_2	0.2920	0.1629	0.0000	0.0000	0.000
5deu	1ddr_2	0.3000	0.1768	0.0000	0.0000	0.000
5deu	1dds_2	0.2696	0.1550	0.0000	0.0000	0.000
5deu	1ddt_1	0.2756	0.1489	0.0000	0.0000	0.000
5deu	1ddu_3	0.4493	0.2452	0.0000	0.0000	0.000
5deu	1ddu_4	0.2071	0.1213	0.0000	0.0000	0.000
5deu	1ddx_2	0.2609	0.1557	0.0000	0.0000	0.000
5deu	1dej_1	0.2458	0.1554	0.0000	0.0000	0.000
5deu	1df7_1	0.3125	0.1891	0.0000	0.0000	0.000
5deu	1df8_2	0.5156	0.3162	0.0000	0.0000	0.000
5deu	1dfo_3	0.4179	0.2363	0.0000	0.0000	0.000
5deu	1dfo_8	0.2870	0.1697	0.0000	0.0000	0.000
5deu	1dg5_1	0.3656	0.2081	0.0000	0.0000	0.000
5deu	1dg7_1	0.2871	0.1685	0.0000	0.0000	0.000
5deu	1dg8_1	0.2086	0.1397	0.0000	0.0000	0.000
5deu	1dgb_5	0.2194	0.1552	0.0000	0.0000	0.000
5deu	1dgf_5	0.1908	0.1401	0.0000	0.0000	0.000
5deu	1dgg_5	0.2125	0.1525	0.0000	0.0000	0.000
5deu	1dgh_2	0.2147	0.1495	0.0000	0.0000	0.000
5deu	1dgm_1	0.3951	0.2208	0.0000	0.0000	0.000
5deu	1dhf_1	0.2407	0.1364	0.0000	0.0000	0.000
5deu	1dhi_1	0.2787	0.1667	0.0000	0.0000	0.000
5deu	1dhj_2	0.2661	0.1643	0.0000	0.0000	0.000
5deu	1dhr_1	0.2302	0.1689	0.0000	0.0000	0.000
5deu	1dht_1	0.3587	0.2389	0.0000	0.0000	0.000
5deu	1di8_1	0.2981	0.1765	0.0000	0.0000	0.000
5deu	1di9_1	0.2973	0.2054	0.0000	0.0000	0.000
5deu	1dia_1	0.2333	0.1497	0.0000	0.0000	0.000
5deu	1dib_1	0.2109	0.1265	0.0000	0.0000	0.000
5deu	1did_2	0.4815	0.2222	0.0000	0.0000	0.000
5deu	1dif_1	0.1449	0.0971	0.0000	0.0000	0.000
5deu	1dig_1	0.2295	0.1793	0.0000	0.0000	0.000
5deu	1dir_4	0.2083	0.1584	0.0000	0.0000	0.000
5deu	1dis_1	0.2279	0.1435	0.0000	0.0000	0.000
5deu	1diu_1	0.3182	0.1910	0.0000	0.0000	0.000
5deu	1dj2_2	0.2981	0.1602	0.0000	0.0000	0.000
5deu	1dj3_2	0.3511	0.1902	0.0000	0.0000	0.000
5deu	1djl_2	0.1494	0.1080	0.0000	0.0000	0.000
5deu	1djn_2	0.3000	0.1564	0.0000	0.0000	0.000
5deu	1djq_1	0.3721	0.1789	0.0000	0.0000	0.000
5deu	1djq_4	0.2323	0.1534	0.0000	0.0000	0.000
5deu	1dkf_1	0.1818	0.1159	0.0000	0.0000	0.000
5deu	1dku_2	0.0000	0.0000	0.0000	0.0000	-nan
5deu	1dkw_1	0.3171	0.1522	0.0000	0.0000	0.000
5deu	1dlg_2	0.5918	0.2645	0.0000	0.0000	0.000
5deu	1dli_1	0.2800	0.1795	0.0000	0.0000	0.000
5deu	1dlj_1	0.2520	0.1726	0.0000	0.0000	0.000
5deu	1dlr_1	0.3398	0.1927	0.0000	0.0000	0.000
5deu	1dls_1	0.3043	0.1840	0.0000	0.0000	0.000
5deu	1dlt_2	0.5556	0.2609	0.0000	0.0000	0.000
5deu	1dm2_1	0.3295	0.1818	0.0000	0.0000	0.000
5deu	1dmb_1	0.3659	0.1649	0.0000	0.0000	0.000
5deu	1dmh_1	0.6429	0.2609	0.0000	0.0000	0.000
5deu	1dmp_1	0.1783	0.1163	0.0000	0.0000	0.000
5deu	1dmw_1	0.3875	0.1932	0.0000	0.0000	0.000
5deu	1dmy_2	0.6792	0.3710	0.0000	0.0000	0.000
5deu	1dna_2	0.2086	0.1174	0.0000	0.0000	0.000
5deu	1dnc_1	0.1875	0.1351	0.0000	0.0000	0.000
5deu	1dnp_1	0.4462	0.2109	0.0000	0.0000	0.000
5deu	1dnp_3	0.1830	0.1183	0.0000	0.0000	0.000
5deu	1do8_7	0.1867	0.1250	0.0000	0.0000	0.000
5deu	1dor_2	0.2828	0.1744	0.0000	0.0000	0.000
5deu	1dp2_1	0.5085	0.2881	0.0000	0.0000	0.000
5deu	1dpm_1	0.3587	0.2248	0.0000	0.0000	0.000
5deu	1dq8_4	0.1847	0.1255	0.0000	0.0000	0.000
5deu	1dq9_4	0.1263	0.0914	0.0000	0.0000	0.000
5deu	1dqa_3	0.2192	0.1329	0.0000	0.0000	0.000
5deu	1dr2_1	0.1948	0.1235	0.0000	0.0000	0.000
5deu	1dr3_1	0.1923	0.1170	0.0000	0.0000	0.000
5deu	1dr3_2	0.3704	0.2000	0.0000	0.0000	0.000
5deu	1dr4_1	0.4430	0.2284	0.0000	0.0000	0.000
5deu	1dr5_1	0.1959	0.1306	0.0000	0.0000	0.000
5deu	1dra_2	0.2768	0.1720	0.0000	0.0000	0.000
5deu	1drb_1	0.3043	0.1895	0.0000	0.0000	0.000
5deu	1dre_1	0.2797	0.1754	0.0000	0.0000	0.000
5deu	1drf_1	0.2743	0.1705	0.0000	0.0000	0.000
5deu	1drh_1	0.1724	0.1365	0.0000	0.0000	0.000
5deu	1drt_1	0.4189	0.2260	0.0000	0.0000	0.000
5deu	1ds7_2	0.2524	0.1392	0.0000	0.0000	0.000
5deu	1dss_2	0.1768	0.1192	0.0000	0.0000	0.000
5deu	1dth_2	0.2870	0.1859	0.0000	0.0000	0.000
5deu	1dtl_1	0.2444	0.1581	0.0000	0.0000	0.000
5deu	1dtn_1	0.6522	0.2707	0.0000	0.0000	0.000
5deu	1dtp_1	0.2681	0.1622	0.0000	0.0000	0.000
5deu	1dub_4	0.1856	0.1204	0.0000	0.0000	0.000
5deu	1dv2_2	0.2460	0.1346	0.0000	0.0000	0.000
5deu	1dvr_1	0.3365	0.2108	0.0000	0.0000	0.000
5deu	1dw6_1	0.0000	0.0000	0.0000	0.0000	-nan
5deu	1dwx_2	0.3846	0.2067	0.0000	0.0000	0.000
5deu	1dx4_1	0.3523	0.2203	0.0000	0.0000	0.000
5deu	1dx6_1	0.5000	0.2830	0.0000	0.0000	0.000
5deu	1dxo_3	0.4028	0.2394	0.0000	0.0000	0.000
5deu	1dxo_6	0.0000	0.0000	0.0000	0.0000	-nan
5deu	1dxq_2	0.1823	0.1214	0.0000	0.0000	0.000
5deu	1dxr_1	0.4359	0.2500	0.0000	0.0000	0.000
5deu	1dxy_1	0.2075	0.1229	0.0000	0.0000	0.000
5deu	1dyh_2	0.3243	0.1939	0.0000	0.0000	0.000
5deu	1dyi_2	0.3148	0.1842	0.0000	0.0000	0.000
5deu	1dyj_2	0.2735	0.1576	0.0000	0.0000	0.000
5deu	1dyr_1	0.2627	0.1733	0.0000	0.0000	0.000
5deu	1dz4_2	0.4762	0.2661	0.0000	0.0000	0.000
5deu	1dz6_2	0.4839	0.2742	0.0000	0.0000	0.000
5deu	1dz8_1	0.4697	0.2677	0.0000	0.0000	0.000
5deu	1dzk_2	0.4559	0.2370	0.0000	0.0000	0.000
5deu	1dzm_1	0.3500	0.1933	0.0000	0.0000	0.000
5deu	1dzp_2	0.3699	0.2028	0.0000	0.0000	0.000
5deu	1e00_2	0.4118	0.2164	0.0000	0.0000	0.000
5deu	1e06_2	0.3662	0.1942	0.0000	0.0000	0.000
5deu	1e0a_1	0.4717	0.2718	0.0000	0.0000	0.000
5deu	1e0j_4	0.2364	0.1349	0.0000	0.0000	0.000
5deu	1e0s_1	0.4085	0.2292	0.0000	0.0000	0.000
5deu	1e1c_1	0.2448	0.1336	0.0000	0.0000	0.000
5deu	1e1f_1	0.2887	0.1443	0.0000	0.0000	0.000
5deu	1e1k_1	0.1726	0.1101	0.0000	0.0000	0.000
5deu	1e1k_2	0.1515	0.1054	0.0000	0.0000	0.000
5deu	1e1l_1	0.1634	0.1092	0.0000	0.0000	0.000
5deu	1e1l_2	0.1508	0.1031	0.0000	0.0000	0.000
5deu	1e1m_1	0.1429	0.0848	0.0000	0.0000	0.000
5deu	1e1m_2	0.1593	0.1140	0.0000	0.0000	0.000
5deu	1e1n_1	0.1598	0.1022	0.0000	0.0000	0.000
5deu	1e1q_1	0.2097	0.1374	0.0000	0.0000	0.000
5deu	1e1q_4	0.2981	0.1692	0.0000	0.0000	0.000
5deu	1e1v_1	0.3684	0.2148	0.0000	0.0000	0.000
5deu	1e1x_1	0.4375	0.2733	0.0000	0.0000	0.000
5deu	1e26_1	0.2263	0.1325	0.0000	0.0000	0.000
5deu	1e2j_2	0.3951	0.1844	0.0000	0.0000	0.000
5deu	1e2k_2	0.4930	0.2533	0.0000	0.0000	0.000
5deu	1e2l_2	0.3605	0.2056	0.0000	0.0000	0.000
5deu	1e2n_2	0.3678	0.2235	0.0000	0.0000	0.000
5deu	1e32_1	0.2674	0.1471	0.0000	0.0000	0.000
5deu	1e3e_2	0.1294	0.0903	0.0000	0.0000	0.000
5deu	1e3g_1	0.3953	0.2000	0.0000	0.0000	0.000
5deu	1e3i_2	0.5690	0.3065	0.0000	0.0000	0.000
5deu	1e3k_2	0.3708	0.1818	0.0000	0.0000	0.000
5deu	1e3l_1	0.1824	0.1434	0.0000	0.0000	0.000
5deu	1e3r_2	0.3735	0.2025	0.0000	0.0000	0.000
5deu	1e3s_4	0.1915	0.1250	0.0000	0.0000	0.000
5deu	1e3v_1	0.4066	0.2529	0.0000	0.0000	0.000
5deu	1e3w_3	0.1623	0.1071	0.0000	0.0000	0.000
5deu	1e4g_1	0.2097	0.1227	0.0000	0.0000	0.000
5deu	1e4v_1	0.1744	0.1150	0.0000	0.0000	0.000
5deu	1e4y_1	0.1744	0.1223	0.0000	0.0000	0.000
5deu	1e5q_1	0.2092	0.1295	0.0000	0.0000	0.000
5deu	1e62_1	0.2720	0.1826	0.0000	0.0000	0.000
5deu	1e63_1	0.2422	0.1498	0.0000	0.0000	0.000
5deu	1e64_1	0.0000	0.0000	0.0000	0.0000	-nan
5deu	1e66_1	0.3735	0.1899	0.0000	0.0000	0.000
5deu	1e6e_1	0.1858	0.1187	0.0000	0.0000	0.000
5deu	1e6v_4	0.5870	0.2743	0.0000	0.0000	0.000
5deu	1e6w_3	0.2185	0.1514	0.0000	0.0000	0.000
5deu	1e6z_1	0.4821	0.2214	0.0000	0.0000	0.000
5deu	1e79_1	0.2000	0.1315	0.0000	0.0000	0.000
5deu	1e79_4	0.3208	0.1759	0.0000	0.0000	0.000
5deu	1e7a_2	0.3976	0.2327	0.0000	0.0000	0.000
5deu	1e7b_2	0.5263	0.2957	0.0000	0.0000	0.000
5deu	1e7c_5	0.5536	0.2903	0.0000	0.0000	0.000
5deu	1e7q_2	0.1953	0.1331	0.0000	0.0000	0.000
5deu	1e7v_1	0.3063	0.1756	0.0000	0.0000	0.000
5deu	1e7w_1	0.3048	0.1475	0.0000	0.0000	0.000
5deu	1e7y_1	0.3222	0.1875	0.0000	0.0000	0.000
5deu	1e80_1	0.5122	0.2157	0.0000	0.0000	0.000
5deu	1e81_1	0.4750	0.2143	0.0000	0.0000	0.000
5deu	1e82_1	0.1739	0.1118	0.0000	0.0000	0.000
5deu	1e8h_2	0.3302	0.2000	0.0000	0.0000	0.000
5deu	1e8m_1	0.3605	0.2067	0.0000	0.0000	0.000
5deu	1e8w_1	0.3871	0.2074	0.0000	0.0000	0.000
5deu	1e8x_1	0.2464	0.1407	0.0000	0.0000	0.000
5deu	1e8z_1	0.2481	0.1492	0.0000	0.0000	0.000
5deu	1e90_1	0.3600	0.1919	0.0000	0.0000	0.000
5deu	1e92_1	0.3412	0.1948	0.0000	0.0000	0.000
5deu	1e94_1	0.2973	0.2074	0.0000	0.0000	0.000
5deu	1e96_1	0.2655	0.1635	0.0000	0.0000	0.000
5deu	1e9h_1	0.3200	0.1793	0.0000	0.0000	0.000
5deu	1ea0_1	0.2736	0.1630	0.0000	0.0000	0.000
5deu	1ea1_1	0.3505	0.2077	0.0000	0.0000	0.000
5deu	1ea6_2	0.2791	0.1529	0.0000	0.0000	0.000
5deu	1eag_1	0.1768	0.1368	0.0000	0.0000	0.000
5deu	1eah_1	0.0000	0.0000	0.0000	0.0000	-nan
5deu	1eb9_1	0.5370	0.2870	0.0000	0.0000	0.000
5deu	1ebd_2	0.1724	0.1054	0.0000	0.0000	0.000
5deu	1ebk_2	0.1238	0.0831	0.0000	0.0000	0.000
5deu	1ebl_1	0.0000	0.0000	0.0000	0.0000	-nan
5deu	1ebu_1	0.3623	0.2063	0.0000	0.0000	0.000
5deu	1ebw_1	0.1472	0.1006	0.0000	0.0000	0.000
5deu	1eby_1	0.1475	0.0952	0.0000	0.0000	0.000
5deu	1ebz_1	0.1648	0.0997	0.0000	0.0000	0.000
5deu	1ec0_1	0.1508	0.0941	0.0000	0.0000	0.000
5deu	1ec1_1	0.1462	0.0942	0.0000	0.0000	0.000
5deu	1ec2_1	0.1022	0.0712	0.0000	0.0000	0.000
5deu	1ec3_1	0.1348	0.0940	0.0000	0.0000	0.000
5deu	1ecb_5	0.3053	0.1795	0.0000	0.0000	0.000
5deu	1edo_1	0.2138	0.1360	0.0000	0.0000	0.000
5deu	1ee0_2	0.1336	0.0929	0.0000	0.0000	0.000
5deu	1ee1_1	0.2374	0.1377	0.0000	0.0000	0.000
5deu	1ee9_1	0.3733	0.1958	0.0000	0.0000	0.000
5deu	1eet_1	0.2952	0.1701	0.0000	0.0000	0.000
5deu	1ef3_1	0.4118	0.2022	0.0000	0.0000	0.000
5deu	1ef3_4	0.1942	0.1227	0.0000	0.0000	0.000
5deu	1ef9_1	0.2133	0.1218	0.0000	0.0000	0.000
5deu	1efa_3	0.3780	0.2024	0.0000	0.0000	0.000
5deu	1efk_1	0.1745	0.1325	0.0000	0.0000	0.000
5deu	1efl_1	0.1849	0.1191	0.0000	0.0000	0.000
5deu	1efp_2	0.1824	0.1263	0.0000	0.0000	0.000
5deu	1efv_1	0.2025	0.1355	0.0000	0.0000	0.000
5deu	1efy_1	0.3415	0.1975	0.0000	0.0000	0.000
5deu	1efz_1	0.6250	0.2817	0.0000	0.0000	0.000
5deu	1eg2_1	0.4167	0.2105	0.0000	0.0000	0.000
5deu	1egc_3	0.1719	0.1169	0.0000	0.0000	0.000
5deu	1egd_3	0.1921	0.1205	0.0000	0.0000	0.000
5deu	1ege_1	0.1902	0.1227	0.0000	0.0000	0.000
5deu	1egy_2	0.3867	0.2206	0.0000	0.0000	0.000
5deu	1eh4_2	0.3367	0.2202	0.0000	0.0000	0.000
5deu	1ei1_1	0.3196	0.1755	0.0000	0.0000	0.000
5deu	1eii_1	0.4918	0.2463	0.0000	0.0000	0.000
5deu	1eio_1	0.1750	0.0795	0.0000	0.0000	0.000
5deu	1eir_1	0.5079	0.2470	0.0000	0.0000	0.000
5deu	1ej2_1	0.2416	0.1685	0.0000	0.0000	0.000
5deu	1ej3_1	0.2903	0.1667	0.0000	0.0000	0.000
5deu	1ejb_3	0.3000	0.1757	0.0000	0.0000	0.000
5deu	1eje_1	0.2393	0.1245	0.0000	0.0000	0.000
5deu	1eji_2	0.1985	0.1284	0.0000	0.0000	0.000
5deu	1ejn_1	0.4697	0.2759	0.0000	0.0000	0.000
5deu	1ek2_1	0.2500	0.1461	0.0000	0.0000	0.000
5deu	1ek5_1	0.2552	0.1601	0.0000	0.0000	0.000
5deu	1ek6_1	0.2787	0.1645	0.0000	0.0000	0.000
5deu	1eko_1	0.3793	0.2189	0.0000	0.0000	0.000
5deu	1el3_1	0.4217	0.2544	0.0000	0.0000	0.000
5deu	1el4_1	0.2920	0.1639	0.0000	0.0000	0.000
5deu	1em6_1	0.1897	0.1280	0.0000	0.0000	0.000
5deu	1emd_1	0.1918	0.1216	0.0000	0.0000	0.000
5deu	1eno_1	0.2574	0.1519	0.0000	0.0000	0.000
5deu	1enp_1	0.2391	0.1573	0.0000	0.0000	0.000
5deu	1eny_1	0.1863	0.1135	0.0000	0.0000	0.000
5deu	1enz_1	0.2152	0.1391	0.0000	0.0000	0.000
5deu	1eou_1	0.3929	0.2712	0.0000	0.0000	0.000
5deu	1ep1_1	0.3061	0.2022	0.0000	0.0000	0.000
5deu	1ep3_1	0.3263	0.1919	0.0000	0.0000	0.000
5deu	1ep3_2	0.1617	0.1115	0.0000	0.0000	0.000
5deu	1ep4_1	0.2698	0.1570	0.0000	0.0000	0.000
5deu	1eq2_12	0.1701	0.0980	0.0000	0.0000	0.000
5deu	1eq2_6	0.2378	0.1469	0.0000	0.0000	0.000
5deu	1eqa_1	0.3816	0.2162	0.0000	0.0000	0.000
5deu	1eqb_4	0.2750	0.1775	0.0000	0.0000	0.000
5deu	1eqg_2	0.4247	0.2357	0.0000	0.0000	0.000
5deu	1eqh_2	0.3462	0.2057	0.0000	0.0000	0.000
5deu	1equ_1	0.4118	0.2457	0.0000	0.0000	0.000
5deu	1eqy_1	0.2422	0.1637	0.0000	0.0000	0.000
5deu	1erb_1	0.2778	0.1689	0.0000	0.0000	0.000
5deu	1err_2	0.2519	0.1609	0.0000	0.0000	0.000
5deu	1esm_4	0.1751	0.1494	0.0000	0.0000	0.000
5deu	1esn_3	0.2281	0.1422	0.0000	0.0000	0.000
5deu	1esq_3	0.4688	0.2857	0.0000	0.0000	0.000
5deu	1esv_1	0.2320	0.1579	0.0000	0.0000	0.000
5deu	1eu1_2	0.1548	0.0854	0.0000	0.0000	0.000
5deu	1eup_1	0.2771	0.1852	0.0000	0.0000	0.000
5deu	1euy_1	0.3548	0.1972	0.0000	0.0000	0.000
5deu	1eve_1	0.2957	0.1881	0.0000	0.0000	0.000
5deu	1evj_3	0.2845	0.1404	0.0000	0.0000	0.000
5deu	1ewy_1	0.2012	0.1250	0.0000	0.0000	0.000
5deu	1ex7_1	0.3736	0.1895	0.0000	0.0000	0.000
5deu	1exa_1	0.2544	0.1456	0.0000	0.0000	0.000
5deu	1exv_2	0.2549	0.1350	0.0000	0.0000	0.000
5deu	1ey3_2	0.1505	0.1009	0.0000	0.0000	0.000
5deu	1eyn_1	0.4324	0.2553	0.0000	0.0000	0.000
5deu	1eyq_1	0.4000	0.2318	0.0000	0.0000	0.000
5deu	1eyw_1	0.5000	0.2228	0.0000	0.0000	0.000
5deu	1eyy_2	0.2540	0.1510	0.0000	0.0000	0.000
5deu	1ez0_4	0.1988	0.1250	0.0000	0.0000	0.000
5deu	1ez4_4	0.1552	0.1020	0.0000	0.0000	0.000
5deu	1ezf_2	0.1754	0.1176	0.0000	0.0000	0.000
5deu	1ezv_1	0.1571	0.1017	0.0000	0.0000	0.000
5deu	1ezv_2	0.2207	0.1404	0.0000	0.0000	0.000
5deu	1f06_1	0.1712	0.1192	0.0000	0.0000	0.000
5deu	1f0l_1	0.2483	0.1486	0.0000	0.0000	0.000
5deu	1f0q_1	0.4054	0.2051	0.0000	0.0000	0.000
5deu	1f0x_2	0.1937	0.1383	0.0000	0.0000	0.000
5deu	1f0y_2	0.2245	0.1562	0.0000	0.0000	0.000
5deu	1f0y_3	0.1561	0.1210	0.0000	0.0000	0.000
5deu	1f12_1	0.1345	0.0939	0.0000	0.0000	0.000
5deu	1f17_2	0.1986	0.1504	0.0000	0.0000	0.000
5deu	1f1h_9	0.2328	0.1306	0.0000	0.0000	0.000
5deu	1f20_1	0.0000	0.0000	0.0000	0.0000	-nan
5deu	1f20_2	0.1818	0.1278	0.0000	0.0000	0.000
5deu	1f28_3	0.2353	0.1463	0.0000	0.0000	0.000
5deu	1f28_5	0.4545	0.2293	0.0000	0.0000	0.000
5deu	1f3b_1	0.2025	0.1328	0.0000	0.0000	0.000
5deu	1f3e_1	0.5469	0.2606	0.0000	0.0000	0.000
5deu	1f3l_1	0.2872	0.1489	0.0000	0.0000	0.000
5deu	1f3p_1	0.1481	0.0876	0.0000	0.0000	0.000
5deu	1f3p_2	0.1911	0.1194	0.0000	0.0000	0.000
5deu	1f40_1	0.3704	0.2114	0.0000	0.0000	0.000
5deu	1f4e_1	0.3412	0.1754	0.0000	0.0000	0.000
5deu	1f4f_1	0.2602	0.1518	0.0000	0.0000	0.000
5deu	1f4g_1	0.2095	0.1194	0.0000	0.0000	0.000
5deu	1f52_4	0.3902	0.2151	0.0000	0.0000	0.000
5deu	1f5f_1	0.4487	0.2387	0.0000	0.0000	0.000
5deu	1f5n_1	0.3010	0.1584	0.0000	0.0000	0.000
5deu	1f8f_1	0.1320	0.0871	0.0000	0.0000	0.000
5deu	1f8g_1	0.2125	0.1378	0.0000	0.0000	0.000
5deu	1f8r_2	0.1788	0.1051	0.0000	0.0000	0.000
5deu	1f8s_25	0.1886	0.1220	0.0000	0.0000	0.000
5deu	1f8s_6	0.6346	0.2681	0.0000	0.0000	0.000
5deu	1f8w_1	0.1677	0.1070	0.0000	0.0000	0.000
5deu	1f92_1	0.2523	0.2000	0.0000	0.0000	0.000
5deu	1f9a_1	0.3084	0.1802	0.0000	0.0000	0.000
5deu	1fa0_3	0.2391	0.1317	0.0000	0.0000	0.000
5deu	1fa0_4	0.5116	0.2449	0.0000	0.0000	0.000
5deu	1fap_1	0.1149	0.0809	0.0000	0.0000	0.000
5deu	1fb7_1	0.2455	0.1444	0.0000	0.0000	0.000
5deu	1fbm_1	0.1983	0.1552	0.0000	0.0000	0.000
5deu	1fby_2	0.2239	0.1577	0.0000	0.0000	0.000
5deu	1fcb_2	0.3095	0.1768	0.0000	0.0000	0.000
5deu	1fcx_1	0.2564	0.1429	0.0000	0.0000	0.000
5deu	1fcy_1	0.2696	0.1624	0.0000	0.0000	0.000
5deu	1fd0_1	0.2870	0.1765	0.0000	0.0000	0.000
5deu	1fdi_2	0.0000	0.0000	0.0000	0.0000	-nan
5deu	1fdk_1	0.1250	0.0562	0.0000	0.0000	0.000
5deu	1fdo_2	0.2417	0.1469	0.0000	0.0000	0.000
5deu	1fdr_1	0.2267	0.1518	0.0000	0.0000	0.000
5deu	1fds_1	0.3511	0.1837	0.0000	0.0000	0.000
5deu	1fdt_1	0.4268	0.2216	0.0000	0.0000	0.000
5deu	1fdu_4	0.3100	0.1839	0.0000	0.0000	0.000
5deu	1fdu_5	0.1656	0.1250	0.0000	0.0000	0.000
5deu	1fdw_1	0.3636	0.2134	0.0000	0.0000	0.000
5deu	1fea_2	0.2112	0.1473	0.0000	0.0000	0.000
5deu	1feb_2	0.1705	0.1234	0.0000	0.0000	0.000
5deu	1fec_1	0.1792	0.1297	0.0000	0.0000	0.000
5deu	1fej_1	0.1389	0.0925	0.0000	0.0000	0.000
5deu	1fel_1	0.2329	0.1566	0.0000	0.0000	0.000
5deu	1fem_1	0.2920	0.1827	0.0000	0.0000	0.000
5deu	1ff0_1	0.1450	0.0873	0.0000	0.0000	0.000
5deu	1fff_1	0.0000	0.0000	0.0000	0.0000	-nan
5deu	1ffi_1	0.1333	0.0865	0.0000	0.0000	0.000
5deu	1ffu_2	0.1932	0.1208	0.0000	0.0000	0.000
5deu	1ffy_1	0.2105	0.1450	0.0000	0.0000	0.000
5deu	1fg6_1	0.1389	0.0875	0.0000	0.0000	0.000
5deu	1fg8_1	0.0000	0.0000	0.0000	0.0000	-nan
5deu	1fgc_1	0.1381	0.0877	0.0000	0.0000	0.000
5deu	1fgi_1	0.3617	0.2202	0.0000	0.0000	0.000
5deu	1fgx_1	0.3158	0.1824	0.0000	0.0000	0.000
5deu	1fi7_1	0.6667	0.4216	0.0000	0.0000	0.000
5deu	1fi9_1	0.4250	0.2188	0.0000	0.0000	0.000
5deu	1fin_2	0.2602	0.1626	0.0000	0.0000	0.000
5deu	1fjx_1	0.2424	0.1250	0.0000	0.0000	0.000
5deu	1fk8_1	0.2230	0.1603	0.0000	0.0000	0.000
5deu	1fk9_1	0.4231	0.2338	0.0000	0.0000	0.000
5deu	1fkb_1	0.1000	0.0455	0.0000	0.0000	0.000
5deu	1fkd_1	0.3000	0.1827	0.0000	0.0000	0.000
5deu	1fkf_1	0.3131	0.2105	0.0000	0.0000	0.000
5deu	1fkg_1	0.3299	0.2073	0.0000	0.0000	0.000
5deu	1fkh_1	0.2800	0.1902	0.0000	0.0000	0.000
5deu	1fki_2	0.3061	0.1979	0.0000	0.0000	0.000
5deu	1fkj_1	0.1000	0.0667	0.0000	0.0000	0.000
5deu	1fkl_1	0.2569	0.1659	0.0000	0.0000	0.000
5deu	1fko_1	0.4217	0.2118	0.0000	0.0000	0.000
5deu	1fkp_1	0.0000	0.0000	0.0000	0.0000	-nan
5deu	1fkw_1	0.4583	0.2147	0.0000	0.0000	0.000
5deu	1fkx_1	0.5806	0.2667	0.0000	0.0000	0.000
5deu	1fl2_1	0.1893	0.1233	0.0000	0.0000	0.000
5deu	1flm_2	0.3030	0.1828	0.0000	0.0000	0.000
5deu	1fls_1	0.3173	0.2217	0.0000	0.0000	0.000
5deu	1fm1_1	0.2796	0.1705	0.0000	0.0000	0.000
5deu	1fm4_2	0.2358	0.1569	0.0000	0.0000	0.000
5deu	1fm6_2	0.2353	0.1250	0.0000	0.0000	0.000
5deu	1fm6_3	0.2787	0.1705	0.0000	0.0000	0.000
5deu	1fm7_2	0.4000	0.2529	0.0000	0.0000	0.000
5deu	1fm8_1	0.4189	0.2338	0.0000	0.0000	0.000
5deu	1fm9_1	0.2500	0.1410	0.0000	0.0000	0.000
5deu	1fm9_2	0.1871	0.1089	0.0000	0.0000	0.000
5deu	1fmb_1	0.3000	0.1850	0.0000	0.0000	0.000
5deu	1fmj_1	0.2520	0.1737	0.0000	0.0000	0.000
5deu	1fml_2	0.2783	0.1726	0.0000	0.0000	0.000
5deu	1fmw_1	0.2500	0.1489	0.0000	0.0000	0.000
5deu	1fnb_1	0.2459	0.1697	0.0000	0.0000	0.000
5deu	1fnc_1	0.2362	0.1455	0.0000	0.0000	0.000
5deu	1fnd_1	0.2793	0.1606	0.0000	0.0000	0.000
5deu	1fnd_2	0.2240	0.1442	0.0000	0.0000	0.000
5deu	1fnn_2	0.3232	0.2045	0.0000	0.0000	0.000
5deu	1foa_1	0.1806	0.1146	0.0000	0.0000	0.000
5deu	1fp1_1	0.2881	0.1682	0.0000	0.0000	0.000
5deu	1fp2_1	0.3778	0.2123	0.0000	0.0000	0.000
5deu	1fp6_1	0.2500	0.1469	0.0000	0.0000	0.000
5deu	1fpq_1	0.3367	0.2023	0.0000	0.0000	0.000
5deu	1fpy_6	0.3409	0.1682	0.0000	0.0000	0.000
5deu	1fq1_1	0.2627	0.1535	0.0000	0.0000	0.000
5deu	1fr8_2	0.2990	0.1582	0.0000	0.0000	0.000
5deu	1frb_1	0.2290	0.1245	0.0000	0.0000	0.000
5deu	1fro_3	0.2353	0.1521	0.0000	0.0000	0.000
5deu	1ftl_2	0.4328	0.2037	0.0000	0.0000	0.000
5deu	1fue_1	0.3333	0.1902	0.0000	0.0000	0.000
5deu	1fuy_1	0.4583	0.2533	0.0000	0.0000	0.000
5deu	1fv0_1	0.2772	0.1485	0.0000	0.0000	0.000
5deu	1fvo_2	0.5476	0.2571	0.0000	0.0000	0.000
5deu	1fvp_1	0.1753	0.1155	0.0000	0.0000	0.000
5deu	1fvt_1	0.3267	0.1946	0.0000	0.0000	0.000
5deu	1fvv_1	0.3333	0.1962	0.0000	0.0000	0.000
5deu	1fw0_1	0.3768	0.1854	0.0000	0.0000	0.000
5deu	1fw6_2	0.2887	0.2116	0.0000	0.0000	0.000
5deu	1fwk_1	0.2523	0.1649	0.0000	0.0000	0.000
5deu	1fwm_2	0.1688	0.1014	0.0000	0.0000	0.000
5deu	1fwy_1	0.2131	0.1389	0.0000	0.0000	0.000
5deu	1fx1_1	0.3333	0.1850	0.0000	0.0000	0.000
5deu	1fx9_1	0.2095	0.1325	0.0000	0.0000	0.000
5deu	1fxf_1	0.2000	0.1220	0.0000	0.0000	0.000
5deu	1fxo_6	0.4091	0.2344	0.0000	0.0000	0.000
5deu	1fxs_1	0.1768	0.1341	0.0000	0.0000	0.000
5deu	1fxu_1	0.4478	0.2289	0.0000	0.0000	0.000
5deu	1fxv_1	0.3483	0.1965	0.0000	0.0000	0.000
5deu	1fy7_1	0.1714	0.1267	0.0000	0.0000	0.000
5deu	1fyf_1	0.3103	0.1489	0.0000	0.0000	0.000
5deu	1g05_1	0.2636	0.1667	0.0000	0.0000	0.000
5deu	1g0n_1	0.1534	0.1061	0.0000	0.0000	0.000
5deu	1g0r_10	0.4605	0.2653	0.0000	0.0000	0.000
5deu	1g16_3	0.2874	0.1538	0.0000	0.0000	0.000
5deu	1g17_2	0.3263	0.1838	0.0000	0.0000	0.000
5deu	1g1a_4	0.2168	0.1608	0.0000	0.0000	0.000
5deu	1g1d_1	0.4400	0.2500	0.0000	0.0000	0.000
5deu	1g1l_1	0.2459	0.1485	0.0000	0.0000	0.000
5deu	1g1y_1	0.0000	0.0000	0.0000	0.0000	-nan
5deu	1g27_3	0.4023	0.2945	0.0000	0.0000	0.000
5deu	1g28_2	0.2437	0.1381	0.0000	0.0000	0.000
5deu	1g2a_2	0.2952	0.1787	0.0000	0.0000	0.000
5deu	1g2k_1	0.1802	0.1140	0.0000	0.0000	0.000
5deu	1g2v_6	0.3364	0.1872	0.0000	0.0000	0.000
5deu	1g35_1	0.1648	0.1092	0.0000	0.0000	0.000
5deu	1g38_1	0.3438	0.1955	0.0000	0.0000	0.000
5deu	1g3l_5	0.2712	0.1616	0.0000	0.0000	0.000
5deu	1g3m_1	0.3556	0.1774	0.0000	0.0000	0.000
5deu	1g41_1	0.3061	0.1990	0.0000	0.0000	0.000
5deu	1g45_1	0.5000	0.2945	0.0000	0.0000	0.000
5deu	1g49_1	0.3656	0.2273	0.0000	0.0000	0.000
5deu	1g4j_1	0.4571	0.3309	0.0000	0.0000	0.000
5deu	1g4k_2	0.3182	0.1762	0.0000	0.0000	0.000
5deu	1g4o_1	0.4429	0.2500	0.0000	0.0000	0.000
5deu	1g4p_1	0.4521	0.2658	0.0000	0.0000	0.000
5deu	1g4s_2	0.2569	0.1598	0.0000	0.0000	0.000
5deu	1g4t_1	0.3333	0.2176	0.0000	0.0000	0.000
5deu	1g50_2	0.3793	0.1919	0.0000	0.0000	0.000
5deu	1g52_1	0.4430	0.2439	0.0000	0.0000	0.000
5deu	1g54_1	0.4231	0.2515	0.0000	0.0000	0.000
5deu	1g5q_2	0.4694	0.2414	0.0000	0.0000	0.000
5deu	1g5s_1	0.2868	0.1789	0.0000	0.0000	0.000
5deu	1g60_1	0.2963	0.1613	0.0000	0.0000	0.000
5deu	1g63_7	0.2768	0.1953	0.0000	0.0000	0.000
5deu	1g67_1	0.4909	0.2846	0.0000	0.0000	0.000
5deu	1g67_2	0.4110	0.2595	0.0000	0.0000	0.000
5deu	1g69_1	0.5818	0.3443	0.0000	0.0000	0.000
5deu	1g69_2	0.3733	0.2424	0.0000	0.0000	0.000
5deu	1g6c_1	0.5556	0.3333	0.0000	0.0000	0.000
5deu	1g6c_2	0.3590	0.2353	0.0000	0.0000	0.000
5deu	1g6k_3	0.1818	0.1284	0.0000	0.0000	0.000
5deu	1g6n_1	0.3333	0.2073	0.0000	0.0000	0.000
5deu	1g6o_2	0.2857	0.1667	0.0000	0.0000	0.000
5deu	1g7u_1	0.5660	0.3359	0.0000	0.0000	0.000
5deu	1g7v_1	0.2478	0.1770	0.0000	0.0000	0.000
5deu	1g8j_3	0.2308	0.1462	0.0000	0.0000	0.000
5deu	1g8o_1	0.3857	0.1974	0.0000	0.0000	0.000
5deu	1g93_1	0.2439	0.1382	0.0000	0.0000	0.000
5deu	1g9a_1	0.2561	0.1613	0.0000	0.0000	0.000
5deu	1g9b_1	0.2556	0.1386	0.0000	0.0000	0.000
5deu	1g9c_1	0.3176	0.1734	0.0000	0.0000	0.000
5deu	1g9d_1	0.3038	0.1557	0.0000	0.0000	0.000
5deu	1g9r_1	0.2364	0.1469	0.0000	0.0000	0.000
5deu	1ga8_1	0.3009	0.1734	0.0000	0.0000	0.000
5deu	1gad_2	0.2200	0.1382	0.0000	0.0000	0.000
5deu	1gae_1	0.5254	0.2823	0.0000	0.0000	0.000
5deu	1gal_1	0.2264	0.1246	0.0000	0.0000	0.000
5deu	1gaq_1	0.2288	0.1369	0.0000	0.0000	0.000
5deu	1gar_1	0.2593	0.1772	0.0000	0.0000	0.000
5deu	1gaw_1	0.2199	0.1429	0.0000	0.0000	0.000
5deu	1gax_2	0.2913	0.1880	0.0000	0.0000	0.000
5deu	1gc5_1	0.2475	0.1487	0.0000	0.0000	0.000
5deu	1gco_2	0.1961	0.1296	0.0000	0.0000	0.000
5deu	1gd1_4	0.2051	0.1383	0.0000	0.0000	0.000
5deu	1geb_1	0.5161	0.3089	0.0000	0.0000	0.000
5deu	1gee_2	0.2157	0.1375	0.0000	0.0000	0.000
5deu	1geg_5	0.2518	0.1512	0.0000	0.0000	0.000
5deu	1ger_2	0.1875	0.1259	0.0000	0.0000	0.000
5deu	1ges_1	0.1808	0.1277	0.0000	0.0000	0.000
5deu	1get_3	0.2011	0.1194	0.0000	0.0000	0.000
5deu	1get_4	0.2025	0.1401	0.0000	0.0000	0.000
5deu	1geu_2	0.1714	0.1068	0.0000	0.0000	0.000
5deu	1geu_3	0.1437	0.1003	0.0000	0.0000	0.000
5deu	1gg5_2	0.2828	0.1587	0.0000	0.0000	0.000
5deu	1gg5_5	0.1728	0.1140	0.0000	0.0000	0.000
5deu	1ghe_1	0.1657	0.1107	0.0000	0.0000	0.000
5deu	1ghv_1	0.4615	0.3083	0.0000	0.0000	0.000
5deu	1gia_1	0.2804	0.1714	0.0000	0.0000	0.000
5deu	1gih_1	0.3400	0.1818	0.0000	0.0000	0.000
5deu	1gii_1	0.3238	0.1782	0.0000	0.0000	0.000
5deu	1gij_1	0.3107	0.1600	0.0000	0.0000	0.000
5deu	1gil_1	0.2871	0.1939	0.0000	0.0000	0.000
5deu	1giq_2	0.1926	0.1397	0.0000	0.0000	0.000
5deu	1gir_1	0.1667	0.1336	0.0000	0.0000	0.000
5deu	1gj4_1	0.3571	0.2249	0.0000	0.0000	0.000
5deu	1gj5_1	0.3571	0.2069	0.0000	0.0000	0.000
5deu	1gjr_1	0.2016	0.1330	0.0000	0.0000	0.000
5deu	1gjr_2	0.1892	0.1261	0.0000	0.0000	0.000
5deu	1gjv_1	0.2542	0.1675	0.0000	0.0000	0.000
5deu	1gkc_2	0.3626	0.2299	0.0000	0.0000	0.000
5deu	1gky_1	0.3402	0.1891	0.0000	0.0000	0.000
5deu	1gl3_1	0.1988	0.1362	0.0000	0.0000	0.000
5deu	1glb_1	0.2474	0.1813	0.0000	0.0000	0.000
5deu	1gld_1	0.2430	0.1600	0.0000	0.0000	0.000
5deu	1gle_1	0.2430	0.1657	0.0000	0.0000	0.000
5deu	1glf_1	0.2131	0.1608	0.0000	0.0000	0.000
5deu	1glq_1	0.2569	0.1566	0.0000	0.0000	0.000
5deu	1gm7_1	0.3976	0.2284	0.0000	0.0000	0.000
5deu	1gm8_1	0.4198	0.2662	0.0000	0.0000	0.000
5deu	1gm9_1	0.3506	0.2062	0.0000	0.0000	0.000
5deu	1gmc_1	0.0000	0.0000	0.0000	0.0000	-nan
5deu	1gnw_1	0.0000	0.0000	0.0000	0.0000	-nan
5deu	1go2_1	0.2362	0.1429	0.0000	0.0000	0.000
5deu	1got_1	0.3820	0.2340	0.0000	0.0000	0.000
5deu	1gox_1	0.3511	0.2063	0.0000	0.0000	0.000
5deu	1gp2_1	0.3258	0.2011	0.0000	0.0000	0.000
5deu	1gp5_1	0.0000	0.0000	0.0000	0.0000	-nan
5deu	1gp5_2	0.3678	0.2147	0.0000	0.0000	0.000
5deu	1gp6_1	0.4189	0.1954	0.0000	0.0000	0.000
5deu	1gp6_2	0.3605	0.1856	0.0000	0.0000	0.000
5deu	1gpd_2	0.1899	0.1245	0.0000	0.0000	0.000
5deu	1gpe_1	0.2303	0.1262	0.0000	0.0000	0.000
5deu	1gpn_1	0.4493	0.2552	0.0000	0.0000	0.000
5deu	1gpu_2	0.2973	0.1739	0.0000	0.0000	0.000
5deu	1gq2_5	0.2029	0.1223	0.0000	0.0000	0.000
5deu	1gqg_3	0.5357	0.2628	0.0000	0.0000	0.000
5deu	1gqs_1	0.4746	0.2555	0.0000	0.0000	0.000
5deu	1gqt_2	0.2086	0.1500	0.0000	0.0000	0.000
5deu	1gqy_1	0.3365	0.2054	0.0000	0.0000	0.000
5deu	1gr1_1	0.2121	0.1306	0.0000	0.0000	0.000
5deu	1gra_1	0.1802	0.1186	0.0000	0.0000	0.000
5deu	1grb_1	0.2034	0.1350	0.0000	0.0000	0.000
5deu	1gre_1	0.1705	0.1000	0.0000	0.0000	0.000
5deu	1grg_1	0.1834	0.1192	0.0000	0.0000	0.000
5deu	1grh_1	0.1856	0.1288	0.0000	0.0000	0.000
5deu	1grq_1	0.4022	0.2094	0.0000	0.0000	0.000
5deu	1grr_1	0.3736	0.2247	0.0000	0.0000	0.000
5deu	1gs3_1	0.3263	0.1908	0.0000	0.0000	0.000
5deu	1gs4_1	0.3736	0.2042	0.0000	0.0000	0.000
5deu	1gsf_1	0.3736	0.2114	0.0000	0.0000	0.000
5deu	1gsn_1	0.1989	0.1350	0.0000	0.0000	0.000
5deu	1gsq_1	0.4143	0.2238	0.0000	0.0000	0.000
5deu	1gss_2	0.2752	0.1809	0.0000	0.0000	0.000
5deu	1gsu_1	0.2328	0.1381	0.0000	0.0000	0.000
5deu	1gsz_2	0.2357	0.1284	0.0000	0.0000	0.000
5deu	1gt5_1	0.4627	0.2500	0.0000	0.0000	0.000
5deu	1gte_6	0.1818	0.1219	0.0000	0.0000	0.000
5deu	1gth_9	0.1514	0.1094	0.0000	0.0000	0.000
5deu	1gti_6	0.2261	0.1324	0.0000	0.0000	0.000
5deu	1gtr_1	0.2385	0.1579	0.0000	0.0000	0.000
5deu	1guf_1	0.1710	0.1118	0.0000	0.0000	0.000
5deu	1guh_4	0.2544	0.1667	0.0000	0.0000	0.000
5deu	1gul_4	0.3393	0.1802	0.0000	0.0000	0.000
5deu	1guy_2	0.1595	0.1085	0.0000	0.0000	0.000
5deu	1gv0_1	0.1561	0.1049	0.0000	0.0000	0.000
5deu	1gv4_2	0.1964	0.1180	0.0000	0.0000	0.000
5deu	1gve_1	0.2734	0.1613	0.0000	0.0000	0.000
5deu	1gvh_1	0.2000	0.1339	0.0000	0.0000	0.000
5deu	1gvr_1	0.4412	0.2308	0.0000	0.0000	0.000
5deu	1gvt_1	0.2185	0.1519	0.0000	0.0000	0.000
5deu	1gvv_1	0.2027	0.1328	0.0000	0.0000	0.000
5deu	1gvw_1	0.1469	0.0987	0.0000	0.0000	0.000
5deu	1gw2_1	0.4342	0.2387	0.0000	0.0000	0.000
5deu	1gwc_1	0.2109	0.1531	0.0000	0.0000	0.000
5deu	1gwj_1	0.3295	0.1813	0.0000	0.0000	0.000
5deu	1gwn_1	0.2973	0.1549	0.0000	0.0000	0.000
5deu	1gwq_1	0.3919	0.1963	0.0000	0.0000	0.000
5deu	1gwr_1	0.2688	0.1492	0.0000	0.0000	0.000
5deu	1gx1_2	0.2762	0.1436	0.0000	0.0000	0.000
5deu	1gx2_2	0.6226	0.3016	0.0000	0.0000	0.000
5deu	1gx8_1	0.2736	0.1686	0.0000	0.0000	0.000
5deu	1gx9_1	0.2970	0.1914	0.0000	0.0000	0.000
5deu	1gxf_2	0.2071	0.1278	0.0000	0.0000	0.000
5deu	1gy3_1	0.2906	0.1691	0.0000	0.0000	0.000
5deu	1gyp_2	0.1916	0.1269	0.0000	0.0000	0.000
5deu	1gz4_7	0.2328	0.1458	0.0000	0.0000	0.000
5deu	1gz8_1	0.4426	0.2353	0.0000	0.0000	0.000
5deu	1gzf_2	0.2000	0.1325	0.0000	0.0000	0.000
5deu	1gzu_1	0.3902	0.2273	0.0000	0.0000	0.000
5deu	1h0v_1	0.3780	0.2215	0.0000	0.0000	0.000
5deu	1h0w_1	0.4250	0.2365	0.0000	0.0000	0.000
5deu	1h1i_1	0.4861	0.2667	0.0000	0.0000	0.000
5deu	1h1m_1	0.3855	0.1908	0.0000	0.0000	0.000
5deu	1h1p_2	0.3537	0.2000	0.0000	0.0000	0.000
5deu	1h1q_2	0.3131	0.1713	0.0000	0.0000	0.000
5deu	1h1r_2	0.3000	0.1782	0.0000	0.0000	0.000
5deu	1h1s_1	0.2632	0.1667	0.0000	0.0000	0.000
5deu	1h1v_1	0.2314	0.1376	0.0000	0.0000	0.000
5deu	1h1w_1	0.2240	0.1488	0.0000	0.0000	0.000
5deu	1h22_1	0.2256	0.1688	0.0000	0.0000	0.000
5deu	1h2b_2	0.1899	0.1336	0.0000	0.0000	0.000
5deu	1h2h_1	0.2080	0.1336	0.0000	0.0000	0.000
5deu	1h35_3	0.2370	0.1358	0.0000	0.0000	0.000
5deu	1h36_2	0.2057	0.1417	0.0000	0.0000	0.000
5deu	1h37_1	0.2013	0.1378	0.0000	0.0000	0.000
5deu	1h39_1	0.1935	0.1143	0.0000	0.0000	0.000
5deu	1h3a_2	0.2286	0.1504	0.0000	0.0000	0.000
5deu	1h3b_2	0.2482	0.1406	0.0000	0.0000	0.000
5deu	1h3c_3	0.2303	0.1303	0.0000	0.0000	0.000
5deu	1h3f_1	0.4528	0.2213	0.0000	0.0000	0.000
5deu	1h42_1	0.0000	0.0000	0.0000	0.0000	-nan
5deu	1h46_1	0.3182	0.1585	0.0000	0.0000	0.000
5deu	1h47_5	0.3373	0.1818	0.0000	0.0000	0.000
5deu	1h48_8	0.3182	0.1667	0.0000	0.0000	0.000
5deu	1h48_9	0.4776	0.2326	0.0000	0.0000	0.000
5deu	1h4q_1	0.4889	0.2951	0.0000	0.0000	0.000
5deu	1h50_1	0.3465	0.1888	0.0000	0.0000	0.000
5deu	1h51_1	0.3173	0.1799	0.0000	0.0000	0.000
5deu	1h5n_3	0.2518	0.1331	0.0000	0.0000	0.000
5deu	1h5q_2	0.1937	0.1402	0.0000	0.0000	0.000
5deu	1h5r_4	0.4225	0.2378	0.0000	0.0000	0.000
5deu	1h5s_4	0.3537	0.1975	0.0000	0.0000	0.000
5deu	1h5t_1	0.4070	0.2164	0.0000	0.0000	0.000
5deu	1h5t_8	0.2500	0.1555	0.0000	0.0000	0.000
5deu	1h60_1	0.2967	0.1923	0.0000	0.0000	0.000
5deu	1h61_1	0.2727	0.1818	0.0000	0.0000	0.000
5deu	1h62_1	0.4400	0.2614	0.0000	0.0000	0.000
5deu	1h63_1	0.2545	0.1535	0.0000	0.0000	0.000
5deu	1h65_2	0.3404	0.2056	0.0000	0.0000	0.000
5deu	1h66_2	0.3421	0.1925	0.0000	0.0000	0.000
5deu	1h66_6	0.1796	0.1193	0.0000	0.0000	0.000
5deu	1h69_4	0.2347	0.1526	0.0000	0.0000	0.000
5deu	1h69_7	0.1939	0.1150	0.0000	0.0000	0.000
5deu	1h6a_1	0.2290	0.1270	0.0000	0.0000	0.000
5deu	1h6b_1	0.2542	0.1466	0.0000	0.0000	0.000
5deu	1h6c_1	0.2578	0.1551	0.0000	0.0000	0.000
5deu	1h6d_4	0.2276	0.1250	0.0000	0.0000	0.000
5deu	1h6v_1	0.1899	0.1402	0.0000	0.0000	0.000
5deu	1h6v_6	0.2256	0.1517	0.0000	0.0000	0.000
5deu	1h72_1	0.2788	0.1604	0.0000	0.0000	0.000
5deu	1h73_1	0.2083	0.1364	0.0000	0.0000	0.000
5deu	1h74_2	0.2295	0.1450	0.0000	0.0000	0.000
5deu	1h74_3	0.2920	0.2000	0.0000	0.0000	0.000
5deu	1h7u_1	0.2385	0.1436	0.0000	0.0000	0.000
5deu	1h7w_4	0.1547	0.0988	0.0000	0.0000	0.000
5deu	1h7w_5	0.2857	0.1692	0.0000	0.0000	0.000
5deu	1h81_2	0.2222	0.1450	0.0000	0.0000	0.000
5deu	1h82_3	0.2222	0.1379	0.0000	0.0000	0.000
5deu	1h83_3	0.2138	0.1259	0.0000	0.0000	0.000
5deu	1h85_1	0.2479	0.1517	0.0000	0.0000	0.000
5deu	1h8h_1	0.2301	0.1590	0.0000	0.0000	0.000
5deu	1h8h_4	0.2818	0.1610	0.0000	0.0000	0.000
5deu	1h94_1	0.3523	0.2125	0.0000	0.0000	0.000
5deu	1h9z_1	0.2832	0.2277	0.0000	0.0000	0.000
5deu	1ha2_1	0.3019	0.2251	0.0000	0.0000	0.000
5deu	1ha3_2	0.1244	0.0829	0.0000	0.0000	0.000
5deu	1hak_1	0.2197	0.1422	0.0000	0.0000	0.000
5deu	1han_1	0.6250	0.3333	0.0000	0.0000	0.000
5deu	1hb1_1	0.2906	0.1554	0.0000	0.0000	0.000
5deu	1hb3_1	0.2880	0.1641	0.0000	0.0000	0.000
5deu	1hbk_1	0.1500	0.1011	0.0000	0.0000	0.000
5deu	1hbm_2	0.1875	0.1149	0.0000	0.0000	0.000
5deu	1hbn_3	0.3936	0.2194	0.0000	0.0000	0.000
5deu	1hbp_1	0.2857	0.1792	0.0000	0.0000	0.000
5deu	1hbu_2	0.5962	0.3167	0.0000	0.0000	0.000
5deu	1hbv_1	0.1732	0.1092	0.0000	0.0000	0.000
5deu	1hck_1	0.2672	0.1524	0.0000	0.0000	0.000
5deu	1hdc_4	0.1742	0.1310	0.0000	0.0000	0.000
5deu	1hdg_2	0.2053	0.1265	0.0000	0.0000	0.000
5deu	1hdo_1	0.1875	0.1119	0.0000	0.0000	0.000
5deu	1hdr_1	0.1857	0.1378	0.0000	0.0000	0.000
5deu	1hdx_1	0.4167	0.2411	0.0000	0.0000	0.000
5deu	1hdz_2	0.1988	0.1375	0.0000	0.0000	0.000
5deu	1he5_1	0.3867	0.2298	0.0000	0.0000	0.000
5deu	1heg_1	0.2936	0.1868	0.0000	0.0000	0.000
5deu	1het_1	0.1768	0.1136	0.0000	0.0000	0.000
5deu	1heu_1	0.1963	0.1232	0.0000	0.0000	0.000
5deu	1hf3_1	0.1598	0.1179	0.0000	0.0000	0.000
5deu	1hfp_1	0.3500	0.2056	0.0000	0.0000	0.000
5deu	1hfq_1	0.3025	0.1698	0.0000	0.0000	0.000
5deu	1hfr_1	0.2807	0.1667	0.0000	0.0000	0.000
5deu	1hfs_1	0.4250	0.2065	0.0000	0.0000	0.000
5deu	1hi0_1	0.1721	0.1225	0.0000	0.0000	0.000
5deu	1hih_1	0.1571	0.0993	0.0000	0.0000	0.000
5deu	1hii_1	0.1497	0.0940	0.0000	0.0000	0.000
5deu	1hiv_1	0.1345	0.0944	0.0000	0.0000	0.000
5deu	1hjf_1	0.6275	0.3333	0.0000	0.0000	0.000
5deu	1hk1_1	0.2598	0.1590	0.0000	0.0000	0.000
5deu	1hk2_1	0.2231	0.1429	0.0000	0.0000	0.000
5deu	1hk3_1	0.2553	0.1538	0.0000	0.0000	0.000
5deu	1hk4_1	0.2623	0.1682	0.0000	0.0000	0.000
5deu	1hk5_1	0.2295	0.1508	0.0000	0.0000	0.000
5deu	1hku_1	0.2029	0.1136	0.0000	0.0000	0.000
5deu	1hld_2	0.2073	0.1348	0.0000	0.0000	0.000
5deu	1hlk_1	0.3908	0.2103	0.0000	0.0000	0.000
5deu	1hmp_1	0.3810	0.2102	0.0000	0.0000	0.000
5deu	1hn2_1	0.3971	0.2273	0.0000	0.0000	0.000
5deu	1hna_1	0.4186	0.2151	0.0000	0.0000	0.000
5deu	1hnc_2	0.2680	0.1808	0.0000	0.0000	0.000
5deu	1hnd_1	0.1908	0.1255	0.0000	0.0000	0.000
5deu	1hnh_1	0.6429	0.2929	0.0000	0.0000	0.000
5deu	1hni_1	0.3125	0.1808	0.0000	0.0000	0.000
5deu	1hnj_1	0.5000	0.2626	0.0000	0.0000	0.000
5deu	1hnv_1	0.3300	0.1828	0.0000	0.0000	0.000
5deu	1ho5_2	0.3780	0.2143	0.0000	0.0000	0.000
5deu	1hon_1	0.2870	0.1702	0.0000	0.0000	0.000
5deu	1hop_1	0.2583	0.1649	0.0000	0.0000	0.000
5deu	1hos_1	0.1267	0.0848	0.0000	0.0000	0.000
5deu	1hov_1	0.0000	0.0000	0.0000	0.0000	-nan
5deu	1hp0_2	0.3750	0.2381	0.0000	0.0000	0.000
5deu	1hpo_1	0.1806	0.1245	0.0000	0.0000	0.000
5deu	1hpu_1	0.2301	0.1360	0.0000	0.0000	0.000
5deu	1hpv_1	0.1937	0.1260	0.0000	0.0000	0.000
5deu	1hpx_1	0.1556	0.1176	0.0000	0.0000	0.000
5deu	1hpz_1	0.3542	0.2090	0.0000	0.0000	0.000
5deu	1hqp_1	0.4306	0.2409	0.0000	0.0000	0.000
5deu	1hqt_1	0.2246	0.1397	0.0000	0.0000	0.000
5deu	1hqu_1	0.3542	0.1889	0.0000	0.0000	0.000
5deu	1hri_1	0.0000	0.0000	0.0000	0.0000	-nan
5deu	1hrk_1	0.2000	0.1435	0.0000	0.0000	0.000
5deu	1hrv_1	0.0000	0.0000	0.0000	0.0000	-nan
5deu	1hsg_1	0.1742	0.1107	0.0000	0.0000	0.000
5deu	1hsh_2	0.1493	0.1020	0.0000	0.0000	0.000
5deu	1hsk_1	0.1845	0.1205	0.0000	0.0000	0.000
5deu	1hso_1	0.5745	0.2772	0.0000	0.0000	0.000
5deu	1hsz_1	0.2055	0.1212	0.0000	0.0000	0.000
5deu	1ht0_1	0.1731	0.1236	0.0000	0.0000	0.000
5deu	1ht2_4	0.3505	0.2132	0.0000	0.0000	0.000
5deu	1ht5_1	0.3095	0.1677	0.0000	0.0000	0.000
5deu	1ht8_2	0.3506	0.1931	0.0000	0.0000	0.000
5deu	1hux_1	0.2376	0.1512	0.0000	0.0000	0.000
5deu	1hv5_18	0.1824	0.1142	0.0000	0.0000	0.000
5deu	1hv5_2	0.2609	0.1688	0.0000	0.0000	0.000
5deu	1hv9_2	0.2712	0.1467	0.0000	0.0000	0.000
5deu	1hvh_1	0.1790	0.1062	0.0000	0.0000	0.000
5deu	1hvi_1	0.1302	0.0856	0.0000	0.0000	0.000
5deu	1hvj_1	0.1267	0.0848	0.0000	0.0000	0.000
5deu	1hvk_1	0.1478	0.0972	0.0000	0.0000	0.000
5deu	1hvl_1	0.1442	0.0969	0.0000	0.0000	0.000
5deu	1hvr_1	0.1620	0.1181	0.0000	0.0000	0.000
5deu	1hvs_1	0.1268	0.0833	0.0000	0.0000	0.000
5deu	1hvy_1	0.2520	0.1613	0.0000	0.0000	0.000
5deu	1hw5_3	0.3294	0.2102	0.0000	0.0000	0.000
5deu	1hw8_6	0.7273	0.3585	0.0000	0.0000	0.000
5deu	1hw9_6	0.3182	0.2171	0.0000	0.0000	0.000
5deu	1hwj_7	0.6122	0.3000	0.0000	0.0000	0.000
5deu	1hwk_6	0.5455	0.3091	0.0000	0.0000	0.000
5deu	1hwl_6	0.3111	0.1856	0.0000	0.0000	0.000
5deu	1hwr_1	0.1912	0.1315	0.0000	0.0000	0.000
5deu	1hwz_5	0.2078	0.1450	0.0000	0.0000	0.000
5deu	1hxb_1	0.1568	0.1051	0.0000	0.0000	0.000
5deu	1hxw_1	0.1584	0.1089	0.0000	0.0000	0.000
5deu	1hy3_2	0.3085	0.1602	0.0000	0.0000	0.000
5deu	1hy7_1	0.2683	0.1878	0.0000	0.0000	0.000
5deu	1hyg_1	0.1657	0.1000	0.0000	0.0000	0.000
5deu	1hyh_2	0.1548	0.0973	0.0000	0.0000	0.000
5deu	1hze_1	0.3889	0.2164	0.0000	0.0000	0.000
5deu	1hzj_1	0.2013	0.1192	0.0000	0.0000	0.000
5deu	1hzl_1	0.2177	0.1278	0.0000	0.0000	0.000
5deu	1hzz_1	0.1854	0.1245	0.0000	0.0000	0.000
5deu	1hzz_2	0.1739	0.1051	0.0000	0.0000	0.000
5deu	1i00_1	0.0000	0.0000	0.0000	0.0000	-nan
5deu	1i05_1	0.5147	0.2721	0.0000	0.0000	0.000
5deu	1i06_1	0.4366	0.2308	0.0000	0.0000	0.000
5deu	1i0i_1	0.6364	0.2981	0.0000	0.0000	0.000
5deu	1i0r_1	0.2500	0.1548	0.0000	0.0000	0.000
5deu	1i0s_1	0.3690	0.1976	0.0000	0.0000	0.000
5deu	1i12_3	0.2236	0.1489	0.0000	0.0000	0.000
5deu	1i24_1	0.3304	0.2217	0.0000	0.0000	0.000
5deu	1i2b_1	0.2409	0.1480	0.0000	0.0000	0.000
5deu	1i2c_1	0.2835	0.1818	0.0000	0.0000	0.000
5deu	1i2l_1	0.4125	0.2284	0.0000	0.0000	0.000
5deu	1i33_4	0.4746	0.2479	0.0000	0.0000	0.000
5deu	1i36_1	0.1647	0.1221	0.0000	0.0000	0.000
5deu	1i3k_2	0.2623	0.1757	0.0000	0.0000	0.000
5deu	1i3l_1	0.2500	0.1765	0.0000	0.0000	0.000
5deu	1i3l_3	0.2587	0.1513	0.0000	0.0000	0.000
5deu	1i3m_1	0.2041	0.1303	0.0000	0.0000	0.000
5deu	1i3n_1	0.1908	0.1094	0.0000	0.0000	0.000
5deu	1i44_1	0.2385	0.1410	0.0000	0.0000	0.000
5deu	1i4l_1	0.3131	0.1833	0.0000	0.0000	0.000
5deu	1i58_1	0.2712	0.1762	0.0000	0.0000	0.000
5deu	1i58_2	0.3238	0.1806	0.0000	0.0000	0.000
5deu	1i59_1	0.2991	0.1711	0.0000	0.0000	0.000
5deu	1i59_2	0.2736	0.1549	0.0000	0.0000	0.000
5deu	1i5a_1	0.2797	0.1652	0.0000	0.0000	0.000
5deu	1i5b_1	0.2807	0.2273	0.0000	0.0000	0.000
5deu	1i5c_1	0.2833	0.1639	0.0000	0.0000	0.000
5deu	1i5e_1	0.3421	0.2177	0.0000	0.0000	0.000
5deu	1i5r_1	0.2242	0.1528	0.0000	0.0000	0.000
5deu	1i5z_3	0.3827	0.2011	0.0000	0.0000	0.000
5deu	1i6k_1	0.2441	0.1399	0.0000	0.0000	0.000
5deu	1i6l_1	0.2109	0.1234	0.0000	0.0000	0.000
5deu	1i6x_1	0.3488	0.2093	0.0000	0.0000	0.000
5deu	1i75_1	0.5000	0.2037	0.0000	0.0000	0.000
5deu	1i7a_1	0.5094	0.2333	0.0000	0.0000	0.000
5deu	1i7c_1	0.4853	0.2294	0.0000	0.0000	0.000
5deu	1i7g_1	0.2206	0.1260	0.0000	0.0000	0.000
5deu	1i7g_2	0.4030	0.2336	0.0000	0.0000	0.000
5deu	1i7i_1	0.2071	0.1205	0.0000	0.0000	0.000
5deu	1i7l_1	0.2931	0.1652	0.0000	0.0000	0.000
5deu	1i7m_1	0.4189	0.1989	0.0000	0.0000	0.000
5deu	1i7p_1	0.1802	0.1148	0.0000	0.0000	0.000
5deu	1i80_2	0.6667	0.3214	0.0000	0.0000	0.000
5deu	1i80_3	0.4130	0.2617	0.0000	0.0000	0.000
5deu	1i8t_2	0.1765	0.0989	0.0000	0.0000	0.000
5deu	1i8z_1	0.3913	0.2840	0.0000	0.0000	0.000
5deu	1i90_1	0.3778	0.2191	0.0000	0.0000	0.000
5deu	1i91_1	0.2667	0.1604	0.0000	0.0000	0.000
5deu	1i9c_1	0.4848	0.2800	0.0000	0.0000	0.000
5deu	1i9g_1	0.2812	0.1618	0.0000	0.0000	0.000
5deu	1i9h_1	0.3478	0.2485	0.0000	0.0000	0.000
5deu	1i9l_2	0.0000	0.0000	0.0000	0.0000	-nan
5deu	1i9m_2	0.0000	0.0000	0.0000	0.0000	-nan
5deu	1i9n_1	0.4167	0.3082	0.0000	0.0000	0.000
5deu	1i9o_2	0.0000	0.0000	0.0000	0.0000	-nan
5deu	1i9p_1	0.4265	0.2394	0.0000	0.0000	0.000
5deu	1i9q_2	0.4638	0.2838	0.0000	0.0000	0.000
5deu	1ia1_2	0.3523	0.2023	0.0000	0.0000	0.000
5deu	1ia1_3	0.1786	0.1236	0.0000	0.0000	0.000
5deu	1ia2_2	0.3647	0.1988	0.0000	0.0000	0.000
5deu	1ia3_2	0.3804	0.2299	0.0000	0.0000	0.000
5deu	1ia4_2	0.3269	0.2000	0.0000	0.0000	0.000
5deu	1ia9_1	0.2895	0.1600	0.0000	0.0000	0.000
5deu	1iah_2	0.3431	0.1927	0.0000	0.0000	0.000
5deu	1iay_1	0.4737	0.2712	0.0000	0.0000	0.000
5deu	1ib0_1	0.1875	0.1250	0.0000	0.0000	0.000
5deu	1ib0_2	0.1923	0.1202	0.0000	0.0000	0.000
5deu	1ib1_1	0.1755	0.1132	0.0000	0.0000	0.000
5deu	1ib6_2	0.1887	0.1259	0.0000	0.0000	0.000
5deu	1ibr_2	0.3222	0.1854	0.0000	0.0000	0.000
5deu	1ibs_2	0.0000	0.0000	0.0000	0.0000	-nan
5deu	1icp_2	0.3298	0.1828	0.0000	0.0000	0.000
5deu	1icq_1	0.3218	0.1711	0.0000	0.0000	0.000
5deu	1icq_3	0.3158	0.1717	0.0000	0.0000	0.000
5deu	1ics_1	0.3571	0.2053	0.0000	0.0000	0.000
5deu	1ict_2	0.2000	0.1465	0.0000	0.0000	0.000
5deu	1icu_3	0.4717	0.2308	0.0000	0.0000	0.000
5deu	1icu_5	0.2647	0.1324	0.0000	0.0000	0.000
5deu	1icv_1	0.4464	0.2627	0.0000	0.0000	0.000
5deu	1icv_4	0.2190	0.1458	0.0000	0.0000	0.000
5deu	1id0_1	0.2991	0.1667	0.0000	0.0000	0.000
5deu	1ida_1	0.1514	0.1042	0.0000	0.0000	0.000
5deu	1idb_1	0.1571	0.1058	0.0000	0.0000	0.000
5deu	1idt_1	0.3889	0.2340	0.0000	0.0000	0.000
5deu	1ie3_4	0.1573	0.1024	0.0000	0.0000	0.000
5deu	1ie4_2	0.2214	0.1465	0.0000	0.0000	0.000
5deu	1ie8_1	0.2177	0.1200	0.0000	0.0000	0.000
5deu	1ie9_1	0.1830	0.1232	0.0000	0.0000	0.000
5deu	1iei_1	0.3010	0.1919	0.0000	0.0000	0.000
5deu	1iep_1	0.2000	0.1407	0.0000	0.0000	0.000
5deu	1if4_1	0.5789	0.2574	0.0000	0.0000	0.000
5deu	1if5_1	0.5741	0.2720	0.0000	0.0000	0.000
5deu	1if6_1	0.5167	0.3435	0.0000	0.0000	0.000
5deu	1if7_1	0.3735	0.2011	0.0000	0.0000	0.000
5deu	1if8_1	0.4146	0.2454	0.0000	0.0000	0.000
5deu	1ifu_1	0.5660	0.2480	0.0000	0.0000	0.000
5deu	1ifx_1	0.2148	0.1385	0.0000	0.0000	0.000
5deu	1ig0_1	0.3836	0.2053	0.0000	0.0000	0.000
5deu	1ig1_1	0.2397	0.1564	0.0000	0.0000	0.000
5deu	1ih7_1	0.5294	0.2770	0.0000	0.0000	0.000
5deu	1ih8_1	0.2162	0.1359	0.0000	0.0000	0.000
5deu	1ihi_2	0.1500	0.0674	0.0000	0.0000	0.000
5deu	1ihx_3	0.2273	0.1500	0.0000	0.0000	0.000
5deu	1ihy_3	0.1901	0.1316	0.0000	0.0000	0.000
5deu	1ii6_2	0.2804	0.1833	0.0000	0.0000	0.000
5deu	1iid_1	0.1281	0.0804	0.0000	0.0000	0.000
5deu	1iin_1	0.2562	0.1455	0.0000	0.0000	0.000
5deu	1iiq_1	0.1510	0.0954	0.0000	0.0000	0.000
5deu	1iiu_1	0.3125	0.1912	0.0000	0.0000	0.000
5deu	1ij8_1	0.4028	0.2657	0.0000	0.0000	0.000
5deu	1ije_1	0.5370	0.2541	0.0000	0.0000	0.000
5deu	1ijh_1	0.1919	0.1271	0.0000	0.0000	0.000
5deu	1ijj_1	0.2703	0.1667	0.0000	0.0000	0.000
5deu	1ijj_3	0.2672	0.1627	0.0000	0.0000	0.000
5deu	1ikg_1	0.3882	0.2061	0.0000	0.0000	0.000
5deu	1iki_1	0.2895	0.1644	0.0000	0.0000	0.000
5deu	1ikv_1	0.3474	0.2057	0.0000	0.0000	0.000
5deu	1ikw_1	0.3750	0.2262	0.0000	0.0000	0.000
5deu	1ikx_1	0.3511	0.1908	0.0000	0.0000	0.000
5deu	1iky_1	0.2586	0.1616	0.0000	0.0000	0.000
5deu	1il0_3	0.1854	0.1263	0.0000	0.0000	0.000
5deu	1il0_4	0.1429	0.0833	0.0000	0.0000	0.000
5deu	1im2_1	0.2917	0.1742	0.0000	0.0000	0.000
5deu	1in5_1	0.2816	0.1606	0.0000	0.0000	0.000
5deu	1iol_1	0.3019	0.1823	0.0000	0.0000	0.000
5deu	1ipe_1	0.1847	0.1311	0.0000	0.0000	0.000
5deu	1ipf_1	0.4143	0.2361	0.0000	0.0000	0.000
5deu	1iqe_1	0.1920	0.1150	0.0000	0.0000	0.000
5deu	1iqg_1	0.0000	0.0000	0.0000	0.0000	-nan
5deu	1iqh_1	0.2273	0.1343	0.0000	0.0000	0.000
5deu	1iqr_1	0.2177	0.1550	0.0000	0.0000	0.000
5deu	1ir3_1	0.2358	0.1468	0.0000	0.0000	0.000
5deu	1irj_3	0.3297	0.1935	0.0000	0.0000	0.000
5deu	1isg_1	0.0000	0.0000	0.0000	0.0000	-nan
5deu	1isi_2	0.4898	0.2364	0.0000	0.0000	0.000
5deu	1isj_1	0.3951	0.2034	0.0000	0.0000	0.000
5deu	1ism_1	0.5370	0.2462	0.0000	0.0000	0.000
5deu	1it7_1	0.6744	0.2743	0.0000	0.0000	0.000
5deu	1it8_1	0.5490	0.2623	0.0000	0.0000	0.000
5deu	1itz_2	0.3000	0.1500	0.0000	0.0000	0.000
5deu	1iv2_4	0.3690	0.1875	0.0000	0.0000	0.000
5deu	1iv4_3	0.3919	0.2038	0.0000	0.0000	0.000
5deu	1ivh_2	0.4878	0.2234	0.0000	0.0000	0.000
5deu	1ivp_1	0.1333	0.0888	0.0000	0.0000	0.000
5deu	1ivq_1	0.1602	0.1044	0.0000	0.0000	0.000
5deu	1ivr_1	0.3810	0.2123	0.0000	0.0000	0.000
5deu	1ivs_2	0.3364	0.1878	0.0000	0.0000	0.000
5deu	1iwi_1	0.5161	0.2742	0.0000	0.0000	0.000
5deu	1iwj_1	0.5161	0.2846	0.0000	0.0000	0.000
5deu	1ix1_2	0.3882	0.2281	0.0000	0.0000	0.000
5deu	1ixe_2	0.1986	0.1348	0.0000	0.0000	0.000
5deu	1iy8_5	0.2429	0.1597	0.0000	0.0000	0.000
5deu	1iyz_1	0.2000	0.1344	0.0000	0.0000	0.000
5deu	1izh_1	0.1676	0.1058	0.0000	0.0000	0.000
5deu	1izi_1	0.1602	0.1014	0.0000	0.0000	0.000
5deu	1j07_1	0.0000	0.0000	0.0000	0.0000	-nan
5deu	1j0b_9	0.3600	0.1824	0.0000	0.0000	0.000
5deu	1j0d_2	0.4706	0.2166	0.0000	0.0000	0.000
5deu	1j0x_2	0.1834	0.1333	0.0000	0.0000	0.000
5deu	1j1b_1	0.2598	0.1518	0.0000	0.0000	0.000
5deu	1j1c_2	0.3125	0.1846	0.0000	0.0000	0.000
5deu	1j1z_4	0.2368	0.1449	0.0000	0.0000	0.000
5deu	1j21_4	0.3137	0.1862	0.0000	0.0000	0.000
5deu	1j2g_4	0.5000	0.2500	0.0000	0.0000	0.000
5deu	1j36_2	0.2214	0.1454	0.0000	0.0000	0.000
5deu	1j37_1	0.4058	0.1989	0.0000	0.0000	0.000
5deu	1j39_1	0.2320	0.1408	0.0000	0.0000	0.000
5deu	1j3i_1	0.2441	0.1485	0.0000	0.0000	0.000
5deu	1j3j_1	0.5294	0.2600	0.0000	0.0000	0.000
5deu	1j3j_3	0.2069	0.1441	0.0000	0.0000	0.000
5deu	1j3j_6	0.3614	0.2353	0.0000	0.0000	0.000
5deu	1j3k_2	0.2833	0.1743	0.0000	0.0000	0.000
5deu	1j3k_4	0.1863	0.1174	0.0000	0.0000	0.000
5deu	1j49_1	0.1914	0.1190	0.0000	0.0000	0.000
5deu	1j4h_1	0.2818	0.1854	0.0000	0.0000	0.000
5deu	1j4j_1	0.1975	0.1394	0.0000	0.0000	0.000
5deu	1j5i_1	0.0000	0.0000	0.0000	0.0000	-nan
5deu	1j5p_1	0.2000	0.1461	0.0000	0.0000	0.000
5deu	1j6z_1	0.3830	0.2428	0.0000	0.0000	0.000
5deu	1j78_1	0.2750	0.1875	0.0000	0.0000	0.000
5deu	1j7k_1	0.3333	0.1844	0.0000	0.0000	0.000
5deu	1j7l_1	0.3178	0.1866	0.0000	0.0000	0.000
5deu	1j7u_2	0.2812	0.1555	0.0000	0.0000	0.000
5deu	1j8q_1	0.2727	0.1607	0.0000	0.0000	0.000
5deu	1j8u_1	0.4557	0.2446	0.0000	0.0000	0.000
5deu	1j91_2	0.4625	0.2469	0.0000	0.0000	0.000
5deu	1j95_1	0.4058	0.2595	0.0000	0.0000	0.000
5deu	1j96_2	0.3488	0.1807	0.0000	0.0000	0.000
5deu	1j9g_1	0.3855	0.1988	0.0000	0.0000	0.000
5deu	1j9z_1	0.2308	0.1565	0.0000	0.0000	0.000
5deu	1j9z_5	0.3415	0.1790	0.0000	0.0000	0.000
5deu	1ja0_1	0.2105	0.1546	0.0000	0.0000	0.000
5deu	1ja0_2	0.2621	0.1623	0.0000	0.0000	0.000
5deu	1ja0_3	0.1769	0.1050	0.0000	0.0000	0.000
5deu	1ja1_1	0.1801	0.1209	0.0000	0.0000	0.000
5deu	1ja1_2	0.3300	0.1786	0.0000	0.0000	0.000
5deu	1ja1_3	0.1967	0.1274	0.0000	0.0000	0.000
5deu	1jay_2	0.0750	0.0341	0.0000	0.0000	0.000
5deu	1jbp_1	0.3229	0.1915	0.0000	0.0000	0.000
5deu	1jcm_1	0.3441	0.1750	0.0000	0.0000	0.000
5deu	1jcq_1	0.1818	0.1185	0.0000	0.0000	0.000
5deu	1jd0_1	0.4697	0.3034	0.0000	0.0000	0.000
5deu	1jdb_6	0.2844	0.1955	0.0000	0.0000	0.000
5deu	1jdj_1	0.4918	0.2419	0.0000	0.0000	0.000
5deu	1jdt_3	0.4051	0.2211	0.0000	0.0000	0.000
5deu	1jdv_3	0.4286	0.2111	0.0000	0.0000	0.000
5deu	1jdz_2	0.4211	0.2457	0.0000	0.0000	0.000
5deu	1je1_3	0.4203	0.2182	0.0000	0.0000	0.000
5deu	1jed_1	0.3667	0.2373	0.0000	0.0000	0.000
5deu	1jeh_1	0.1818	0.1130	0.0000	0.0000	0.000
5deu	1jep_2	0.4235	0.2767	0.0000	0.0000	0.000
5deu	1jf0_1	0.3000	0.1533	0.0000	0.0000	0.000
5deu	1jf2_1	0.2640	0.1336	0.0000	0.0000	0.000
5deu	1jf7_1	0.2460	0.1521	0.0000	0.0000	0.000
5deu	1jg0_1	0.1985	0.1250	0.0000	0.0000	0.000
5deu	1jgt_2	0.3516	0.1813	0.0000	0.0000	0.000
5deu	1jh8_1	0.6250	0.3238	0.0000	0.0000	0.000
5deu	1jha_1	0.3780	0.1963	0.0000	0.0000	0.000
5deu	1jha_2	0.4038	0.2174	0.0000	0.0000	0.000
5deu	1jhm_1	0.5714	0.2804	0.0000	0.0000	0.000
5deu	1jho_1	0.3855	0.2108	0.0000	0.0000	0.000
5deu	1jho_2	0.4800	0.2167	0.0000	0.0000	0.000
5deu	1jhp_1	0.6042	0.2655	0.0000	0.0000	0.000
5deu	1jhq_1	0.3571	0.2025	0.0000	0.0000	0.000
5deu	1jhq_2	0.5870	0.2703	0.0000	0.0000	0.000
5deu	1jhr_1	0.4314	0.1967	0.0000	0.0000	0.000
5deu	1jhr_2	0.3951	0.2152	0.0000	0.0000	0.000
5deu	1jhv_1	0.5778	0.2772	0.0000	0.0000	0.000
5deu	1jhv_2	0.5098	0.2439	0.0000	0.0000	0.000
5deu	1jhx_1	0.5814	0.2857	0.0000	0.0000	0.000
5deu	1jhy_1	0.5814	0.2843	0.0000	0.0000	0.000
5deu	1jhy_2	0.5102	0.2432	0.0000	0.0000	0.000
5deu	1jik_1	0.2458	0.1667	0.0000	0.0000	0.000
5deu	1jil_1	0.3298	0.1689	0.0000	0.0000	0.000
5deu	1jin_1	0.2000	0.1475	0.0000	0.0000	0.000
5deu	1jio_1	0.2558	0.1869	0.0000	0.0000	0.000
5deu	1jip_1	0.1429	0.0972	0.0000	0.0000	0.000
5deu	1jje_2	0.4024	0.2147	0.0000	0.0000	0.000
5deu	1jjt_1	0.3263	0.2000	0.0000	0.0000	0.000
5deu	1jk3_1	0.2870	0.1952	0.0000	0.0000	0.000
5deu	1jkf_1	0.1275	0.0827	0.0000	0.0000	0.000
5deu	1jkh_1	0.3721	0.2012	0.0000	0.0000	0.000
5deu	1jki_2	0.2168	0.1316	0.0000	0.0000	0.000
5deu	1jkk_1	0.2566	0.1744	0.0000	0.0000	0.000
5deu	1jkl_1	0.2562	0.1468	0.0000	0.0000	0.000
5deu	1jkx_4	0.0000	0.0000	0.0000	0.0000	-nan
5deu	1jla_1	0.2417	0.1422	0.0000	0.0000	0.000
5deu	1jlb_1	0.0000	0.0000	0.0000	0.0000	-nan
5deu	1jlc_1	0.3077	0.1765	0.0000	0.0000	0.000
5deu	1jld_1	0.1340	0.0846	0.0000	0.0000	0.000
5deu	1jlf_1	0.3131	0.1892	0.0000	0.0000	0.000
5deu	1jlg_1	0.2696	0.1642	0.0000	0.0000	0.000
5deu	1jlq_1	0.3077	0.1711	0.0000	0.0000	0.000
5deu	1jlr_1	0.0000	0.0000	0.0000	0.0000	-nan
5deu	1jls_3	0.5208	0.2411	0.0000	0.0000	0.000
5deu	1jm6_2	0.2718	0.1600	0.0000	0.0000	0.000
5deu	1jmf_1	0.4384	0.2440	0.0000	0.0000	0.000
5deu	1jmg_1	0.3750	0.2484	0.0000	0.0000	0.000
5deu	1jmh_1	0.4286	0.2483	0.0000	0.0000	0.000
5deu	1jmi_1	0.3111	0.2330	0.0000	0.0000	0.000
5deu	1jn0_3	0.4667	0.2459	0.0000	0.0000	0.000
5deu	1jnk_1	0.2180	0.1394	0.0000	0.0000	0.000
5deu	1jnr_2	0.2244	0.1401	0.0000	0.0000	0.000
5deu	1jnz_2	0.2466	0.1449	0.0000	0.0000	0.000
5deu	1joa_1	0.1477	0.1016	0.0000	0.0000	0.000
5deu	1jol_2	0.2362	0.1382	0.0000	0.0000	0.000
5deu	1jom_1	0.2857	0.1667	0.0000	0.0000	0.000
5deu	1jpa_1	0.4328	0.2353	0.0000	0.0000	0.000
5deu	1jq3_2	0.2963	0.1695	0.0000	0.0000	0.000
5deu	1jq5_1	0.2129	0.1343	0.0000	0.0000	0.000
5deu	1jqd_1	0.4600	0.2321	0.0000	0.0000	0.000
5deu	1jqd_3	0.1933	0.1202	0.0000	0.0000	0.000
5deu	1jqh_3	0.2909	0.1717	0.0000	0.0000	0.000
5deu	1jqi_2	0.1724	0.1216	0.0000	0.0000	0.000
5deu	1jqi_3	0.0000	0.0000	0.0000	0.0000	-nan
5deu	1jr4_1	0.2883	0.1511	0.0000	0.0000	0.000
5deu	1jr8_2	0.1676	0.1393	0.0000	0.0000	0.000
5deu	1jra_4	0.1320	0.1198	0.0000	0.0000	0.000
5deu	1jsc_3	0.3053	0.1642	0.0000	0.0000	0.000
5deu	1jsc_4	0.1966	0.1275	0.0000	0.0000	0.000
5deu	1jst_2	0.2897	0.1795	0.0000	0.0000	0.000
5deu	1jsz_1	0.4839	0.2374	0.0000	0.0000	0.000
5deu	1jt6_1	0.1911	0.1235	0.0000	0.0000	0.000
5deu	1jtk_1	0.5500	0.2662	0.0000	0.0000	0.000
5deu	1jtq_2	0.2821	0.1604	0.0000	0.0000	0.000
5deu	1jtu_1	0.1250	0.0860	0.0000	0.0000	0.000
5deu	1jtv_1	0.3434	0.2019	0.0000	0.0000	0.000
5deu	1jtx_1	0.2750	0.1511	0.0000	0.0000	0.000
5deu	1jty_1	0.2906	0.1598	0.0000	0.0000	0.000
5deu	1ju2_1	0.2273	0.1371	0.0000	0.0000	0.000
5deu	1ju6_4	0.2619	0.1598	0.0000	0.0000	0.000
5deu	1ju9_2	0.2240	0.1450	0.0000	0.0000	0.000
5deu	1jub_2	0.3261	0.1793	0.0000	0.0000	0.000
5deu	1jue_1	0.2900	0.1632	0.0000	0.0000	0.000
5deu	1juj_1	0.2331	0.1362	0.0000	0.0000	0.000
5deu	1jum_1	0.2784	0.1556	0.0000	0.0000	0.000
5deu	1jup_1	0.2333	0.1348	0.0000	0.0000	0.000
5deu	1jus_1	0.2540	0.1532	0.0000	0.0000	0.000
5deu	1jut_2	0.2520	0.1384	0.0000	0.0000	0.000
5deu	1juv_1	0.2013	0.1315	0.0000	0.0000	0.000
5deu	1juy_1	0.4390	0.1881	0.0000	0.0000	0.000
5deu	1jv4_1	0.3944	0.2123	0.0000	0.0000	0.000
5deu	1jvd_2	0.2833	0.1631	0.0000	0.0000	0.000
5deu	1jvm_1	0.4394	0.3115	0.0000	0.0000	0.000
5deu	1jvs_2	0.1776	0.1260	0.0000	0.0000	0.000
5deu	1jwt_1	0.2480	0.1549	0.0000	0.0000	0.000
5deu	1jx0_1	0.2766	0.1534	0.0000	0.0000	0.000
5deu	1jx1_1	0.3261	0.2036	0.0000	0.0000	0.000
5deu	1jx2_2	0.3404	0.2151	0.0000	0.0000	0.000
5deu	1jxi_2	0.5965	0.2615	0.0000	0.0000	0.000
5deu	1jxz_1	0.1899	0.1434	0.0000	0.0000	0.000
5deu	1jys_1	0.5962	0.2951	0.0000	0.0000	0.000
5deu	1jyw_4	0.3919	0.2022	0.0000	0.0000	0.000
5deu	1jzq_1	0.3300	0.2194	0.0000	0.0000	0.000
5deu	1jzs_1	0.2143	0.1555	0.0000	0.0000	0.000
5deu	1k02_1	0.3113	0.1565	0.0000	0.0000	0.000
5deu	1k08_1	0.3061	0.1759	0.0000	0.0000	0.000
5deu	1k0a_1	0.3600	0.1908	0.0000	0.0000	0.000
5deu	1k0c_3	0.2768	0.1756	0.0000	0.0000	0.000
5deu	1k0j_1	0.1657	0.1076	0.0000	0.0000	0.000
5deu	1k0l_1	0.1492	0.1051	0.0000	0.0000	0.000
5deu	1k1u_1	0.0000	0.0000	0.0000	0.0000	-nan
5deu	1k21_1	0.3163	0.1728	0.0000	0.0000	0.000
5deu	1k22_1	0.2478	0.1364	0.0000	0.0000	0.000
5deu	1k27_1	0.4074	0.2065	0.0000	0.0000	0.000
5deu	1k2b_1	0.1373	0.0864	0.0000	0.0000	0.000
5deu	1k2c_1	0.0000	0.0000	0.0000	0.0000	-nan
5deu	1k2s_1	0.4730	0.2434	0.0000	0.0000	0.000
5deu	1k2t_1	0.5312	0.2741	0.0000	0.0000	0.000
5deu	1k2u_1	0.4722	0.2671	0.0000	0.0000	0.000
5deu	1k2u_2	0.4085	0.2263	0.0000	0.0000	0.000
5deu	1k3l_1	0.2213	0.1295	0.0000	0.0000	0.000
5deu	1k3t_1	0.4000	0.2789	0.0000	0.0000	0.000
5deu	1k3y_1	0.2735	0.1651	0.0000	0.0000	0.000
5deu	1k4g_1	0.3933	0.2000	0.0000	0.0000	0.000
5deu	1k4h_1	0.3295	0.1882	0.0000	0.0000	0.000
5deu	1k4m_3	0.1798	0.1054	0.0000	0.0000	0.000
5deu	1k4q_1	0.0000	0.0000	0.0000	0.0000	-nan
5deu	1k5d_3	0.2632	0.1554	0.0000	0.0000	0.000
5deu	1k5q_1	0.5455	0.3058	0.0000	0.0000	0.000
5deu	1k6c_1	0.1523	0.1030	0.0000	0.0000	0.000
5deu	1k6m_1	0.2703	0.1611	0.0000	0.0000	0.000
5deu	1k6p_1	0.1451	0.0940	0.0000	0.0000	0.000
5deu	1k6t_1	0.1624	0.1071	0.0000	0.0000	0.000
5deu	1k6v_1	0.1346	0.0938	0.0000	0.0000	0.000
5deu	1k74_1	0.2231	0.1441	0.0000	0.0000	0.000
5deu	1k74_2	0.1782	0.1051	0.0000	0.0000	0.000
5deu	1k7f_1	0.3864	0.2265	0.0000	0.0000	0.000
5deu	1k7l_4	0.1916	0.1130	0.0000	0.0000	0.000
5deu	1k8c_2	0.1852	0.1054	0.0000	0.0000	0.000
5deu	1k8y_1	0.3846	0.2206	0.0000	0.0000	0.000
5deu	1k8z_1	0.4521	0.2293	0.0000	0.0000	0.000
5deu	1k9s_1	0.4247	0.2857	0.0000	0.0000	0.000
5deu	1k9s_4	0.4026	0.1967	0.0000	0.0000	0.000
5deu	1kap_1	0.2250	0.0989	0.0000	0.0000	0.000
5deu	1kar_2	0.5417	0.2662	0.0000	0.0000	0.000
5deu	1kb9_1	0.1632	0.1054	0.0000	0.0000	0.000
5deu	1kb9_2	0.1948	0.1270	0.0000	0.0000	0.000
5deu	1kbi_2	0.4198	0.2254	0.0000	0.0000	0.000
5deu	1kbj_2	0.4487	0.2167	0.0000	0.0000	0.000
5deu	1kbo_4	0.3085	0.1878	0.0000	0.0000	0.000
5deu	1kbo_6	0.1914	0.1210	0.0000	0.0000	0.000
5deu	1kbq_2	0.2051	0.1295	0.0000	0.0000	0.000
5deu	1kbq_6	0.2050	0.1372	0.0000	0.0000	0.000
5deu	1kc1_1	0.1923	0.1328	0.0000	0.0000	0.000
5deu	1kce_2	0.2153	0.1284	0.0000	0.0000	0.000
5deu	1kdk_1	0.3614	0.1937	0.0000	0.0000	0.000
5deu	1kdm_1	0.3837	0.2147	0.0000	0.0000	0.000
5deu	1ke5_1	0.3673	0.1979	0.0000	0.0000	0.000
5deu	1ke6_1	0.2213	0.1373	0.0000	0.0000	0.000
5deu	1ke7_1	0.3333	0.2162	0.0000	0.0000	0.000
5deu	1ke8_1	0.2973	0.1726	0.0000	0.0000	0.000
5deu	1ke9_1	0.2870	0.1907	0.0000	0.0000	0.000
5deu	1kek_2	0.0000	0.0000	0.0000	0.0000	-nan
5deu	1kev_4	0.1585	0.1139	0.0000	0.0000	0.000
5deu	1kf0_1	0.3168	0.1868	0.0000	0.0000	0.000
5deu	1kf6_1	0.3548	0.1950	0.0000	0.0000	0.000
5deu	1kf6_3	0.2331	0.1321	0.0000	0.0000	0.000
5deu	1kfb_1	0.3441	0.2057	0.0000	0.0000	0.000
5deu	1kfc_1	0.4026	0.2621	0.0000	0.0000	0.000
5deu	1kfj_1	0.3718	0.2275	0.0000	0.0000	0.000
5deu	1kfl_6	0.6038	0.3030	0.0000	0.0000	0.000
5deu	1kgi_2	0.2870	0.1735	0.0000	0.0000	0.000
5deu	1kgj_1	0.2149	0.1390	0.0000	0.0000	0.000
5deu	1kgl_1	0.3505	0.1899	0.0000	0.0000	0.000
5deu	1kgq_1	0.0000	0.0000	0.0000	0.0000	-nan
5deu	1kh2_4	0.2788	0.1550	0.0000	0.0000	0.000
5deu	1kh3_1	0.2308	0.1488	0.0000	0.0000	0.000
5deu	1khb_1	0.2074	0.1255	0.0000	0.0000	0.000
5deu	1khe_1	0.2126	0.1382	0.0000	0.0000	0.000
5deu	1khh_2	0.2404	0.1250	0.0000	0.0000	0.000
5deu	1khr_3	0.2308	0.1633	0.0000	0.0000	0.000
5deu	1khr_4	0.1250	0.0839	0.0000	0.0000	0.000
5deu	1khz_1	0.2313	0.1377	0.0000	0.0000	0.000
5deu	1kia_1	0.3131	0.1564	0.0000	0.0000	0.000
5deu	1kic_1	0.4000	0.2188	0.0000	0.0000	0.000
5deu	1kie_2	0.4407	0.2101	0.0000	0.0000	0.000
5deu	1kif_5	0.1905	0.1486	0.0000	0.0000	0.000
5deu	1kij_2	0.2329	0.1494	0.0000	0.0000	0.000
5deu	1kk4_5	0.1171	0.0774	0.0000	0.0000	0.000
5deu	1kkq_1	0.1316	0.0845	0.0000	0.0000	0.000
5deu	1kl2_1	0.2632	0.1722	0.0000	0.0000	0.000
5deu	1klk_1	0.2759	0.1587	0.0000	0.0000	0.000
5deu	1klm_1	0.2424	0.1565	0.0000	0.0000	0.000
5deu	1kmq_1	0.2870	0.1570	0.0000	0.0000	0.000
5deu	1kms_1	0.2991	0.1786	0.0000	0.0000	0.000
5deu	1kmv_1	0.3426	0.2039	0.0000	0.0000	0.000
5deu	1kmy_1	0.6182	0.3955	0.0000	0.0000	0.000
5deu	1kmy_2	0.5870	0.2963	0.0000	0.0000	0.000
5deu	1knd_1	0.5581	0.3065	0.0000	0.0000	0.000
5deu	1knd_2	0.5745	0.2963	0.0000	0.0000	0.000
5deu	1knf_1	0.6744	0.3627	0.0000	0.0000	0.000
5deu	1knp_1	0.1975	0.1178	0.0000	0.0000	0.000
5deu	1knr_1	0.1850	0.1250	0.0000	0.0000	0.000
5deu	1knu_1	0.1801	0.0967	0.0000	0.0000	0.000
5deu	1kny_1	0.2596	0.1759	0.0000	0.0000	0.000
5deu	1kol_1	0.2324	0.1160	0.0000	0.0000	0.000
5deu	1kor_4	0.3143	0.2031	0.0000	0.0000	0.000
5deu	1kp2_1	0.2981	0.1658	0.0000	0.0000	0.000
5deu	1kp3_1	0.3500	0.2246	0.0000	0.0000	0.000
5deu	1kp8_4	0.2101	0.1442	0.0000	0.0000	0.000
5deu	1kpg_8	0.3736	0.2198	0.0000	0.0000	0.000
5deu	1kph_4	0.3763	0.2128	0.0000	0.0000	0.000
5deu	1kpm_1	0.2893	0.1644	0.0000	0.0000	0.000
5deu	1kq4_2	0.1965	0.1454	0.0000	0.0000	0.000
5deu	1kq9_1	0.0000	0.0000	0.0000	0.0000	-nan
5deu	1kqb_3	0.2700	0.1711	0.0000	0.0000	0.000
5deu	1kqc_3	0.2804	0.1777	0.0000	0.0000	0.000
5deu	1kqd_3	0.2828	0.1737	0.0000	0.0000	0.000
5deu	1kqf_1	0.1974	0.1405	0.0000	0.0000	0.000
5deu	1kqg_1	0.2026	0.1549	0.0000	0.0000	0.000
5deu	1kqg_3	0.3000	0.1989	0.0000	0.0000	0.000
5deu	1kqm_1	0.2925	0.1702	0.0000	0.0000	0.000
5deu	1kqn_5	0.2147	0.1356	0.0000	0.0000	0.000
5deu	1kqo_5	0.1818	0.1151	0.0000	0.0000	0.000
5deu	1kqp_2	0.1658	0.1149	0.0000	0.0000	0.000
5deu	1kqu_1	0.3036	0.2190	0.0000	0.0000	0.000
5deu	1kqw_1	0.2759	0.1611	0.0000	0.0000	0.000
5deu	1kr2_5	0.1860	0.1238	0.0000	0.0000	0.000
5deu	1kr3_1	0.3889	0.1980	0.0000	0.0000	0.000
5deu	1kr5_1	0.2680	0.1318	0.0000	0.0000	0.000
5deu	1krh_1	0.2230	0.1240	0.0000	0.0000	0.000
5deu	1krr_1	0.1508	0.0921	0.0000	0.0000	0.000
5deu	1kru_6	0.4648	0.2750	0.0000	0.0000	0.000
5deu	1krv_2	0.3483	0.2088	0.0000	0.0000	0.000
5deu	1ksk_1	0.6818	0.3186	0.0000	0.0000	0.000
5deu	1ksl_1	0.6304	0.2973	0.0000	0.0000	0.000
5deu	1ksz_1	0.5610	0.2476	0.0000	0.0000	0.000
5deu	1ksz_2	0.3452	0.2035	0.0000	0.0000	0.000
5deu	1kt3_1	0.2460	0.1521	0.0000	0.0000	0.000
5deu	1kt4_1	0.3148	0.1940	0.0000	0.0000	0.000
5deu	1kt5_1	0.2783	0.1611	0.0000	0.0000	0.000
5deu	1kt6_1	0.3211	0.2000	0.0000	0.0000	0.000
5deu	1kt7_1	0.2844	0.1786	0.0000	0.0000	0.000
5deu	1kt8_2	0.3529	0.2045	0.0000	0.0000	0.000
5deu	1kta_1	0.4310	0.1985	0.0000	0.0000	0.000
5deu	1kts_1	0.0000	0.0000	0.0000	0.0000	-nan
5deu	1kuv_1	0.1415	0.0985	0.0000	0.0000	0.000
5deu	1kux_1	0.1478	0.1061	0.0000	0.0000	0.000
5deu	1kuy_1	0.1615	0.1090	0.0000	0.0000	0.000
5deu	1kv1_1	0.2314	0.1610	0.0000	0.0000	0.000
5deu	1kv2_1	0.1734	0.1071	0.0000	0.0000	0.000
5deu	1kv9_1	0.5312	0.2651	0.0000	0.0000	0.000
5deu	1kvk_1	0.3048	0.1751	0.0000	0.0000	0.000
5deu	1kvo_5	0.2977	0.2083	0.0000	0.0000	0.000
5deu	1kvr_1	0.1915	0.1280	0.0000	0.0000	0.000
5deu	1kvs_1	0.1862	0.1124	0.0000	0.0000	0.000
5deu	1kvt_1	0.2286	0.1488	0.0000	0.0000	0.000
5deu	1kvu_1	0.2812	0.1864	0.0000	0.0000	0.000
5deu	1kw0_1	0.4384	0.2360	0.0000	0.0000	0.000
5deu	1kw6_1	0.5818	0.2703	0.0000	0.0000	0.000
5deu	1kw8_1	0.5000	0.2599	0.0000	0.0000	0.000
5deu	1kw9_1	0.5738	0.2988	0.0000	0.0000	0.000
5deu	1kwc_1	0.4762	0.2428	0.0000	0.0000	0.000
5deu	1kwq_1	0.4146	0.2281	0.0000	0.0000	0.000
5deu	1kwr_1	0.4559	0.2966	0.0000	0.0000	0.000
5deu	1kws_1	0.2541	0.1640	0.0000	0.0000	0.000
5deu	1kxp_1	0.2583	0.1887	0.0000	0.0000	0.000
5deu	1ky2_1	0.2233	0.1465	0.0000	0.0000	0.000
5deu	1ky4_1	0.2121	0.1564	0.0000	0.0000	0.000
5deu	1ky8_1	0.2183	0.1377	0.0000	0.0000	0.000
5deu	1kyo_2	0.1658	0.1042	0.0000	0.0000	0.000
5deu	1kyv_3	0.3204	0.1835	0.0000	0.0000	0.000
5deu	1kyx_4	0.2963	0.1549	0.0000	0.0000	0.000
5deu	1kyy_2	0.4337	0.2198	0.0000	0.0000	0.000
5deu	1kyz_3	0.4545	0.2740	0.0000	0.0000	0.000
5deu	1kzi_2	0.2313	0.1447	0.0000	0.0000	0.000
5deu	1kzj_3	0.2113	0.1375	0.0000	0.0000	0.000
5deu	1kzk_1	0.1796	0.1103	0.0000	0.0000	0.000
5deu	1kzu_6	0.1250	0.0568	0.0000	0.0000	0.000
5deu	1l0c_1	0.1373	0.0900	0.0000	0.0000	0.000
5deu	1l0l_1	0.3333	0.1857	0.0000	0.0000	0.000
5deu	1l0o_2	0.3267	0.1754	0.0000	0.0000	0.000
5deu	1l1r_1	0.6087	0.2613	0.0000	0.0000	0.000
5deu	1l2i_2	0.3069	0.1728	0.0000	0.0000	0.000
5deu	1l2j_2	0.2818	0.1643	0.0000	0.0000	0.000
5deu	1l2o_1	0.3176	0.1687	0.0000	0.0000	0.000
5deu	1l2s_2	0.4030	0.2290	0.0000	0.0000	0.000
5deu	1l2t_1	0.2925	0.1675	0.0000	0.0000	0.000
5deu	1l3i_3	0.2396	0.1420	0.0000	0.0000	0.000
5deu	1l4e_1	0.3333	0.1834	0.0000	0.0000	0.000
5deu	1l4f_1	0.5490	0.2883	0.0000	0.0000	0.000
5deu	1l4f_2	0.2874	0.1552	0.0000	0.0000	0.000
5deu	1l4g_1	0.5490	0.2727	0.0000	0.0000	0.000
5deu	1l4g_2	0.3827	0.2216	0.0000	0.0000	0.000
5deu	1l4h_1	0.5000	0.2547	0.0000	0.0000	0.000
5deu	1l4h_2	0.3882	0.1957	0.0000	0.0000	0.000
5deu	1l4k_1	0.4615	0.2636	0.0000	0.0000	0.000
5deu	1l4k_2	0.3214	0.1905	0.0000	0.0000	0.000
5deu	1l4l_1	0.4815	0.2545	0.0000	0.0000	0.000
5deu	1l4l_2	0.3647	0.2126	0.0000	0.0000	0.000
5deu	1l4m_1	0.5490	0.2991	0.0000	0.0000	0.000
5deu	1l4m_2	0.3765	0.1954	0.0000	0.0000	0.000
5deu	1l5f_1	0.5319	0.2929	0.0000	0.0000	0.000
5deu	1l5k_1	0.3523	0.2164	0.0000	0.0000	0.000
5deu	1l5k_2	0.4808	0.2564	0.0000	0.0000	0.000
5deu	1l5l_1	0.3721	0.2036	0.0000	0.0000	0.000
5deu	1l5l_2	0.4894	0.2105	0.0000	0.0000	0.000
5deu	1l5m_1	0.3765	0.2390	0.0000	0.0000	0.000
5deu	1l5m_2	0.4565	0.2432	0.0000	0.0000	0.000
5deu	1l5o_1	0.4902	0.2411	0.0000	0.0000	0.000
5deu	1l5o_2	0.3529	0.1897	0.0000	0.0000	0.000
5deu	1l5q_1	0.0000	0.0000	0.0000	0.0000	-nan
5deu	1l5r_1	0.3187	0.1921	0.0000	0.0000	0.000
5deu	1l5s_1	0.3085	0.1585	0.0000	0.0000	0.000
5deu	1l7e_1	0.1852	0.1294	0.0000	0.0000	0.000
5deu	1l7x_1	0.3367	0.1919	0.0000	0.0000	0.000
5deu	1l8a_1	0.2745	0.1548	0.0000	0.0000	0.000
5deu	1l8q_1	0.3019	0.2067	0.0000	0.0000	0.000
5deu	1l8t_1	0.3700	0.1887	0.0000	0.0000	0.000
5deu	1l9d_1	0.5625	0.2870	0.0000	0.0000	0.000
5deu	1l9k_1	0.2736	0.1476	0.0000	0.0000	0.000
5deu	1la2_3	0.1688	0.1085	0.0000	0.0000	0.000
5deu	1lb9_2	0.4531	0.2230	0.0000	0.0000	0.000
5deu	1lbb_1	0.4328	0.2026	0.0000	0.0000	0.000
5deu	1lbc_1	0.2841	0.1887	0.0000	0.0000	0.000
5deu	1lbm_1	0.3516	0.2460	0.0000	0.0000	0.000
5deu	1lc3_1	0.2324	0.1404	0.0000	0.0000	0.000
5deu	1lca_1	0.1953	0.1157	0.0000	0.0000	0.000
5deu	1lcb_1	0.3191	0.2167	0.0000	0.0000	0.000
5deu	1lcb_2	0.2655	0.1579	0.0000	0.0000	0.000
5deu	1lce_1	0.2909	0.1651	0.0000	0.0000	0.000
5deu	1lco_1	0.4133	0.2147	0.0000	0.0000	0.000
5deu	1lcw_1	0.4133	0.2338	0.0000	0.0000	0.000
5deu	1lcz_2	0.3797	0.2037	0.0000	0.0000	0.000
5deu	1ld7_1	0.2680	0.1934	0.0000	0.0000	0.000
5deu	1ld8_1	0.2188	0.1319	0.0000	0.0000	0.000
5deu	1lde_5	0.1771	0.1172	0.0000	0.0000	0.000
5deu	1ldq_1	0.4638	0.2587	0.0000	0.0000	0.000
5deu	1lel_1	0.3836	0.2143	0.0000	0.0000	0.000
5deu	1lev_2	0.3494	0.1987	0.0000	0.0000	0.000
5deu	1lf2_1	0.2012	0.1301	0.0000	0.0000	0.000
5deu	1lf3_1	0.1733	0.1282	0.0000	0.0000	0.000
5deu	1lfd_1	0.3673	0.2063	0.0000	0.0000	0.000
5deu	1lgt_1	0.4762	0.2745	0.0000	0.0000	0.000
5deu	1lh0_1	0.5231	0.2609	0.0000	0.0000	0.000
5deu	1lhn_1	0.3626	0.1989	0.0000	0.0000	0.000
5deu	1lho_1	0.4051	0.2078	0.0000	0.0000	0.000
5deu	1lhu_1	0.4400	0.2208	0.0000	0.0000	0.000
5deu	1lhv_1	0.2870	0.1667	0.0000	0.0000	0.000
5deu	1lhw_1	0.3902	0.2073	0.0000	0.0000	0.000
5deu	1lik_2	0.2903	0.1728	0.0000	0.0000	0.000
5deu	1lin_3	0.2171	0.1576	0.0000	0.0000	0.000
5deu	1lj8_1	0.1678	0.1111	0.0000	0.0000	0.000
5deu	1lkd_1	0.4769	0.2515	0.0000	0.0000	0.000
5deu	1lke_1	0.3265	0.1840	0.0000	0.0000	0.000
5deu	1lld_2	0.1574	0.1016	0.0000	0.0000	0.000
5deu	1llq_2	0.1754	0.1220	0.0000	0.0000	0.000
5deu	1llu_8	0.2152	0.1275	0.0000	0.0000	0.000
5deu	1llw_1	0.2970	0.1640	0.0000	0.0000	0.000
5deu	1llz_1	0.2778	0.1490	0.0000	0.0000	0.000
5deu	1lm1_1	0.2718	0.1550	0.0000	0.0000	0.000
5deu	1lmc_1	0.2596	0.1505	0.0000	0.0000	0.000
5deu	1lnm_1	0.3039	0.1538	0.0000	0.0000	0.000
5deu	1lnx_5	0.4412	0.2422	0.0000	0.0000	0.000
5deu	1lny_2	0.3182	0.1850	0.0000	0.0000	0.000
5deu	1lol_2	0.3204	0.1791	0.0000	0.0000	0.000
5deu	1lon_1	0.3659	0.1813	0.0000	0.0000	0.000
5deu	1lon_2	0.4651	0.2190	0.0000	0.0000	0.000
5deu	1loo_1	0.2333	0.1415	0.0000	0.0000	0.000
5deu	1lot_1	0.2339	0.1390	0.0000	0.0000	0.000
5deu	1lox_1	0.4500	0.2663	0.0000	0.0000	0.000
5deu	1lp4_1	0.2406	0.1392	0.0000	0.0000	0.000
5deu	1lp6_1	0.2941	0.1818	0.0000	0.0000	0.000
5deu	1lpc_1	0.3537	0.1860	0.0000	0.0000	0.000
5deu	1lpf_2	0.1953	0.1174	0.0000	0.0000	0.000
5deu	1lpk_1	0.5000	0.2593	0.0000	0.0000	0.000
5deu	1lqa_2	0.2074	0.1395	0.0000	0.0000	0.000
5deu	1lqd_1	0.4773	0.2245	0.0000	0.0000	0.000
5deu	1lqu_1	0.1943	0.1158	0.0000	0.0000	0.000
5deu	1lqu_2	0.1658	0.1085	0.0000	0.0000	0.000
5deu	1lqy_1	0.4430	0.2848	0.0000	0.0000	0.000
5deu	1lrh_3	0.4493	0.2244	0.0000	0.0000	0.000
5deu	1lri_1	0.2292	0.1392	0.0000	0.0000	0.000
5deu	1lrj_1	0.2308	0.1473	0.0000	0.0000	0.000
5deu	1lrk_1	0.2394	0.1826	0.0000	0.0000	0.000
5deu	1lrl_1	0.2214	0.1417	0.0000	0.0000	0.000
5deu	1lrm_1	0.4416	0.2069	0.0000	0.0000	0.000
5deu	1lru_3	0.2524	0.1554	0.0000	0.0000	0.000
5deu	1lry_1	0.4405	0.2604	0.0000	0.0000	0.000
5deu	1lsj_2	0.2153	0.1471	0.0000	0.0000	0.000
5deu	1lso_2	0.2053	0.1434	0.0000	0.0000	0.000
5deu	1lsu_1	0.1946	0.1235	0.0000	0.0000	0.000
5deu	1ltz_1	0.4615	0.2343	0.0000	0.0000	0.000
5deu	1lua_1	0.2037	0.1521	0.0000	0.0000	0.000
5deu	1lud_1	0.3875	0.2013	0.0000	0.0000	0.000
5deu	1luq_2	0.5397	0.2606	0.0000	0.0000	0.000
5deu	1lv8_4	0.4366	0.2143	0.0000	0.0000	0.000
5deu	1lvg_1	0.3867	0.2262	0.0000	0.0000	0.000
5deu	1lvl_1	0.1638	0.0987	0.0000	0.0000	0.000
5deu	1lvl_2	0.2519	0.1553	0.0000	0.0000	0.000
5deu	1lvu_1	0.4559	0.2467	0.0000	0.0000	0.000
5deu	1lw0_1	0.4146	0.2323	0.0000	0.0000	0.000
5deu	1lw2_1	0.3505	0.1955	0.0000	0.0000	0.000
5deu	1lwc_1	0.3523	0.2073	0.0000	0.0000	0.000
5deu	1lwe_1	0.3191	0.1775	0.0000	0.0000	0.000
5deu	1lwf_1	0.3444	0.2125	0.0000	0.0000	0.000
5deu	1lwi_1	0.2078	0.1232	0.0000	0.0000	0.000
5deu	1lwl_1	0.0750	0.0337	0.0000	0.0000	0.000
5deu	1lww_1	0.4815	0.2333	0.0000	0.0000	0.000
5deu	1lwx_3	0.2743	0.1496	0.0000	0.0000	0.000
5deu	1lxf_1	0.4390	0.1895	0.0000	0.0000	0.000
5deu	1ly3_1	0.2460	0.1416	0.0000	0.0000	0.000
5deu	1ly4_1	0.2705	0.1754	0.0000	0.0000	0.000
5deu	1m00_1	0.3611	0.2246	0.0000	0.0000	0.000
5deu	1m0b_1	0.1788	0.1096	0.0000	0.0000	0.000
5deu	1m0w_1	0.3000	0.1781	0.0000	0.0000	0.000
5deu	1m13_1	0.1703	0.1090	0.0000	0.0000	0.000
5deu	1m17_1	0.2456	0.1450	0.0000	0.0000	0.000
5deu	1m1d_1	0.1648	0.1135	0.0000	0.0000	0.000
5deu	1m2g_1	0.2339	0.1333	0.0000	0.0000	0.000
5deu	1m2h_1	0.1966	0.1349	0.0000	0.0000	0.000
5deu	1m2j_1	0.2362	0.1358	0.0000	0.0000	0.000
5deu	1m2k_1	0.2679	0.1651	0.0000	0.0000	0.000
5deu	1m2o_2	0.2541	0.1567	0.0000	0.0000	0.000
5deu	1m2p_1	0.3483	0.2118	0.0000	0.0000	0.000
5deu	1m2q_1	0.3253	0.1731	0.0000	0.0000	0.000
5deu	1m2r_1	0.3295	0.1768	0.0000	0.0000	0.000
5deu	1m2x_3	0.4848	0.2099	0.0000	0.0000	0.000
5deu	1m2z_1	0.3711	0.2143	0.0000	0.0000	0.000
5deu	1m3q_1	0.3793	0.1985	0.0000	0.0000	0.000
5deu	1m4d_2	0.1942	0.1184	0.0000	0.0000	0.000
5deu	1m4i_2	0.2195	0.1400	0.0000	0.0000	0.000
5deu	1m51_1	0.2800	0.1714	0.0000	0.0000	0.000
5deu	1m52_2	0.2917	0.1881	0.0000	0.0000	0.000
5deu	1m67_1	0.4627	0.2348	0.0000	0.0000	0.000
5deu	1m6e_1	0.5636	0.2857	0.0000	0.0000	0.000
5deu	1m6i_1	0.1676	0.0982	0.0000	0.0000	0.000
5deu	1m75_3	0.1609	0.1091	0.0000	0.0000	0.000
5deu	1m75_4	0.1386	0.0872	0.0000	0.0000	0.000
5deu	1m76_3	0.1628	0.1119	0.0000	0.0000	0.000
5deu	1m76_4	0.2166	0.1423	0.0000	0.0000	0.000
5deu	1m78_2	0.4706	0.2215	0.0000	0.0000	0.000
5deu	1m78_3	0.1939	0.1277	0.0000	0.0000	0.000
5deu	1m79_2	0.3548	0.1955	0.0000	0.0000	0.000
5deu	1m7a_2	0.3100	0.1749	0.0000	0.0000	0.000
5deu	1m7b_1	0.3039	0.1692	0.0000	0.0000	0.000
5deu	1m7q_1	0.2246	0.1485	0.0000	0.0000	0.000
5deu	1m8d_1	0.3733	0.2014	0.0000	0.0000	0.000
5deu	1m8e_1	0.3671	0.2000	0.0000	0.0000	0.000
5deu	1m8e_2	0.6078	0.3303	0.0000	0.0000	0.000
5deu	1m8g_1	0.2200	0.1496	0.0000	0.0000	0.000
5deu	1m8h_1	0.3976	0.2517	0.0000	0.0000	0.000
5deu	1m8h_4	0.4833	0.2520	0.0000	0.0000	0.000
5deu	1m8i_2	0.5882	0.2832	0.0000	0.0000	0.000
5deu	1m8i_3	0.3824	0.2016	0.0000	0.0000	0.000
5deu	1m8j_1	0.2162	0.1312	0.0000	0.0000	0.000
5deu	1m8k_3	0.2326	0.1404	0.0000	0.0000	0.000
5deu	1m9a_1	0.0000	0.0000	0.0000	0.0000	-nan
5deu	1m9h_1	0.3025	0.1535	0.0000	0.0000	0.000
5deu	1m9j_2	0.6200	0.2909	0.0000	0.0000	0.000
5deu	1m9k_2	0.5849	0.3063	0.0000	0.0000	0.000
5deu	1m9m_1	0.5238	0.2960	0.0000	0.0000	0.000
5deu	1m9n_1	0.3478	0.1981	0.0000	0.0000	0.000
5deu	1m9q_1	0.5660	0.3063	0.0000	0.0000	0.000
5deu	1m9r_3	0.4746	0.2520	0.0000	0.0000	0.000
5deu	1m9t_1	0.3684	0.2028	0.0000	0.0000	0.000
5deu	1m9t_4	0.5000	0.2542	0.0000	0.0000	0.000
5deu	1ma0_1	0.1714	0.1090	0.0000	0.0000	0.000
5deu	1mab_1	0.2314	0.1366	0.0000	0.0000	0.000
5deu	1mab_2	0.3929	0.2229	0.0000	0.0000	0.000
5deu	1map_1	0.3656	0.2205	0.0000	0.0000	0.000
5deu	1maq_1	0.3404	0.2043	0.0000	0.0000	0.000
5deu	1maw_4	0.2617	0.1554	0.0000	0.0000	0.000
5deu	1mb4_1	0.2290	0.1448	0.0000	0.0000	0.000
5deu	1mb9_1	0.2167	0.1256	0.0000	0.0000	0.000
5deu	1mbb_1	0.1589	0.1181	0.0000	0.0000	0.000
5deu	1mbt_1	0.1618	0.1183	0.0000	0.0000	0.000
5deu	1mbz_1	0.2889	0.1808	0.0000	0.0000	0.000
5deu	1mc0_1	0.3837	0.2171	0.0000	0.0000	0.000
5deu	1mc1_1	0.4051	0.2470	0.0000	0.0000	0.000
5deu	1mc5_1	0.2500	0.1528	0.0000	0.0000	0.000
5deu	1mcz_25	0.4568	0.2500	0.0000	0.0000	0.000
5deu	1mcz_26	0.4921	0.2532	0.0000	0.0000	0.000
5deu	1mdl_1	0.4918	0.2735	0.0000	0.0000	0.000
5deu	1mdl_2	0.5185	0.2246	0.0000	0.0000	0.000
5deu	1mdr_1	0.6275	0.3680	0.0000	0.0000	0.000
5deu	1mdt_1	0.2190	0.1350	0.0000	0.0000	0.000
5deu	1mdu_2	0.2787	0.1727	0.0000	0.0000	0.000
5deu	1me6_2	0.2013	0.1250	0.0000	0.0000	0.000
5deu	1me7_1	0.3605	0.2045	0.0000	0.0000	0.000
5deu	1me7_2	0.3118	0.1667	0.0000	0.0000	0.000
5deu	1me8_1	0.3333	0.1823	0.0000	0.0000	0.000
5deu	1mei_1	0.3053	0.1889	0.0000	0.0000	0.000
5deu	1mei_2	0.2812	0.1758	0.0000	0.0000	0.000
5deu	1men_1	0.3571	0.2160	0.0000	0.0000	0.000
5deu	1mep_1	0.3836	0.2288	0.0000	0.0000	0.000
5deu	1mer_1	0.1974	0.1275	0.0000	0.0000	0.000
5deu	1mes_1	0.1605	0.1034	0.0000	0.0000	0.000
5deu	1met_1	0.2081	0.1322	0.0000	0.0000	0.000
5deu	1meu_1	0.1765	0.1172	0.0000	0.0000	0.000
5deu	1mew_1	0.3093	0.1640	0.0000	0.0000	0.000
5deu	1mez_1	0.3974	0.2050	0.0000	0.0000	0.000
5deu	1mf0_1	0.2800	0.1640	0.0000	0.0000	0.000
5deu	1mfz_3	0.2479	0.1513	0.0000	0.0000	0.000
5deu	1mg5_2	0.1973	0.1294	0.0000	0.0000	0.000
5deu	1mgo_2	0.1512	0.0969	0.0000	0.0000	0.000
5deu	1mh1_1	0.2764	0.1667	0.0000	0.0000	0.000
5deu	1mht_1	0.2593	0.1773	0.0000	0.0000	0.000
5deu	1mi3_3	0.2324	0.1373	0.0000	0.0000	0.000
5deu	1mj3_1	0.1954	0.1286	0.0000	0.0000	0.000
5deu	1mj9_1	0.1879	0.1504	0.0000	0.0000	0.000
5deu	1mja_1	0.1799	0.1318	0.0000	0.0000	0.000
5deu	1mjb_1	0.2083	0.1528	0.0000	0.0000	0.000
5deu	1mjh_1	0.3125	0.1730	0.0000	0.0000	0.000
5deu	1mjt_2	0.5208	0.2273	0.0000	0.0000	0.000
5deu	1mjt_3	0.2371	0.1598	0.0000	0.0000	0.000
5deu	1mk1_1	0.2752	0.1750	0.0000	0.0000	0.000
5deu	1mk5_1	0.4833	0.2598	0.0000	0.0000	0.000
5deu	1mkd_5	0.4074	0.2407	0.0000	0.0000	0.000
5deu	1ml3_2	0.1705	0.1068	0.0000	0.0000	0.000
5deu	1ml6_1	0.1617	0.1179	0.0000	0.0000	0.000
5deu	1ml7_1	0.4464	0.2857	0.0000	0.0000	0.000
5deu	1mlv_2	0.2636	0.1608	0.0000	0.0000	0.000
5deu	1mlz_1	0.4487	0.2176	0.0000	0.0000	0.000
5deu	1mlz_2	0.3836	0.1754	0.0000	0.0000	0.000
5deu	1mma_1	0.3875	0.2276	0.0000	0.0000	0.000
5deu	1mmg_1	0.2604	0.1667	0.0000	0.0000	0.000
5deu	1mmk_1	0.4853	0.2609	0.0000	0.0000	0.000
5deu	1mmv_1	0.4658	0.2420	0.0000	0.0000	0.000
5deu	1mnc_1	0.3736	0.2135	0.0000	0.0000	0.000
5deu	1mo8_1	0.5111	0.2421	0.0000	0.0000	0.000
5deu	1mo9_1	0.4286	0.2180	0.0000	0.0000	0.000
5deu	1mo9_3	0.1414	0.0904	0.0000	0.0000	0.000
5deu	1mok_3	0.2156	0.1262	0.0000	0.0000	0.000
5deu	1mp0_2	0.1761	0.1331	0.0000	0.0000	0.000
5deu	1mp4_2	0.2308	0.1509	0.0000	0.0000	0.000
5deu	1mp5_3	0.2162	0.1236	0.0000	0.0000	0.000
5deu	1mp8_1	0.2636	0.1408	0.0000	0.0000	0.000
5deu	1mq0_2	0.5538	0.3099	0.0000	0.0000	0.000
5deu	1mq4_1	0.2589	0.1675	0.0000	0.0000	0.000
5deu	1mq6_1	0.2617	0.1710	0.0000	0.0000	0.000
5deu	1mqb_1	0.2895	0.1813	0.0000	0.0000	0.000
5deu	1mqe_1	0.3069	0.1966	0.0000	0.0000	0.000
5deu	1mqw_1	0.2294	0.1413	0.0000	0.0000	0.000
5deu	1mr9_3	0.1508	0.1104	0.0000	0.0000	0.000
5deu	1mra_1	0.6471	0.3409	0.0000	0.0000	0.000
5deu	1mrk_1	0.4054	0.2125	0.0000	0.0000	0.000
5deu	1mrl_1	0.2096	0.1698	0.0000	0.0000	0.000
5deu	1mrq_1	0.3271	0.1801	0.0000	0.0000	0.000
5deu	1mru_2	0.2263	0.1393	0.0000	0.0000	0.000
5deu	1mrw_1	0.1986	0.1270	0.0000	0.0000	0.000
5deu	1mrx_1	0.2041	0.1161	0.0000	0.0000	0.000
5deu	1msm_1	0.1758	0.1213	0.0000	0.0000	0.000
5deu	1msn_1	0.1512	0.0912	0.0000	0.0000	0.000
5deu	1mtc_2	0.4348	0.2091	0.0000	0.0000	0.000
5deu	1mtr_1	0.1512	0.1018	0.0000	0.0000	0.000
5deu	1mu6_1	0.2768	0.1627	0.0000	0.0000	0.000
5deu	1mu8_1	0.3143	0.1900	0.0000	0.0000	0.000
5deu	1mue_1	0.3000	0.1756	0.0000	0.0000	0.000
5deu	1mui_1	0.1571	0.1051	0.0000	0.0000	0.000
5deu	1mup_1	0.4028	0.2133	0.0000	0.0000	0.000
5deu	1muu_2	0.3305	0.1867	0.0000	0.0000	0.000
5deu	1mv8_1	0.2787	0.1597	0.0000	0.0000	0.000
5deu	1mvc_1	0.2917	0.1848	0.0000	0.0000	0.000
5deu	1mvn_1	0.3889	0.2042	0.0000	0.0000	0.000
5deu	1mvs_1	0.2541	0.1814	0.0000	0.0000	0.000
5deu	1mvt_1	0.3211	0.1951	0.0000	0.0000	0.000
5deu	1mwm_1	0.2609	0.1500	0.0000	0.0000	0.000
5deu	1mx0_1	0.2871	0.1624	0.0000	0.0000	0.000
5deu	1mx5_3	0.2871	0.1977	0.0000	0.0000	0.000
5deu	1mx8_1	0.4091	0.2358	0.0000	0.0000	0.000
5deu	1mxf_1	0.2589	0.1604	0.0000	0.0000	0.000
5deu	1mxi_1	0.3333	0.1939	0.0000	0.0000	0.000
5deu	1mxt_1	0.1919	0.1361	0.0000	0.0000	0.000
5deu	1mz9_2	0.1130	0.0844	0.0000	0.0000	0.000
5deu	1mzc_1	0.2430	0.1373	0.0000	0.0000	0.000
5deu	1mzn_1	0.2540	0.1461	0.0000	0.0000	0.000
5deu	1mzs_1	0.2581	0.1579	0.0000	0.0000	0.000
5deu	1n06_1	0.4043	0.2090	0.0000	0.0000	0.000
5deu	1n07_2	0.2366	0.1423	0.0000	0.0000	0.000
5deu	1n07_3	0.3053	0.2010	0.0000	0.0000	0.000
5deu	1n08_1	0.2842	0.1795	0.0000	0.0000	0.000
5deu	1n0h_1	0.3673	0.1897	0.0000	0.0000	0.000
5deu	1n0s_1	0.4353	0.2069	0.0000	0.0000	0.000
5deu	1n0u_1	0.2180	0.1441	0.0000	0.0000	0.000
5deu	1n1d_2	0.2821	0.1653	0.0000	0.0000	0.000
5deu	1n1e_2	0.1803	0.1077	0.0000	0.0000	0.000
5deu	1n1p_1	0.2222	0.1388	0.0000	0.0000	0.000
5deu	1n22_2	0.4746	0.2520	0.0000	0.0000	0.000
5deu	1n23_1	0.6078	0.3077	0.0000	0.0000	0.000
5deu	1n2b_1	0.4792	0.2500	0.0000	0.0000	0.000
5deu	1n2e_1	0.2727	0.1807	0.0000	0.0000	0.000
5deu	1n2g_2	0.2500	0.1790	0.0000	0.0000	0.000
5deu	1n2h_2	0.2522	0.1542	0.0000	0.0000	0.000
5deu	1n2i_2	0.3394	0.2000	0.0000	0.0000	0.000
5deu	1n2j_2	0.5294	0.2458	0.0000	0.0000	0.000
5deu	1n2s_1	0.2426	0.1516	0.0000	0.0000	0.000
5deu	1n2v_1	0.5606	0.3014	0.0000	0.0000	0.000
5deu	1n35_1	0.1951	0.1311	0.0000	0.0000	0.000
5deu	1n38_1	0.1860	0.1140	0.0000	0.0000	0.000
5deu	1n3i_2	0.6364	0.3525	0.0000	0.0000	0.000
5deu	1n3r_12	0.3407	0.1902	0.0000	0.0000	0.000
5deu	1n3s_9	0.4270	0.2574	0.0000	0.0000	0.000
[truncated: 15,594 more rows]
