# Supplementary material for: A high-throughput effector screen identifies a novel small molecule scaffold for inhibition of ten-eleven translocation dioxygenase 2
Source: RSC Med Chem. 2022 Sep 2;13(12):1540–8. doi: 10.1039/d2md00186a (PMC9749932; doi:10.1039/d2md00186a)
Supplement: MD-013-D2MD00186A-s002 [file MD-013-D2MD00186A-s002.zip › Electronic SI/poses_publication/metal/12.pdb]

HEADER    CSD ENTRY 
CRYST1   1.0000   1.0000   1.0000  90.00  90.00  90.00          
SCALE1      1.000000  0.000000  0.000000       0.000000
SCALE2      0.000000  1.000000  0.000000       0.000000
SCALE3      0.000000  0.000000  1.000000       0.000000
ATOM      1  N   SER A1132      21.807  26.347 -50.952  1.00 81.74           N  
ATOM      2  CA  SER A1132      20.943  25.375 -50.289  1.00 81.13           C  
ATOM      3  C   SER A1132      19.919  26.067 -49.390  1.00 82.31           C  
ATOM      4  O   SER A1132      20.160  26.250 -48.194  1.00 85.08           O  
ATOM      5  CB  SER A1132      21.774  24.373 -49.480  1.00 77.88           C  
ATOM      6  OG  SER A1132      22.724  25.032 -48.655  1.00 77.85           O  
ATOM      7  HA  SER A1132      20.401  24.824 -51.056  1.00  0.00           H  
ATOM      8  HB2 SER A1132      22.301  23.712 -50.168  1.00  0.00           H  
ATOM      9  HB3 SER A1132      21.108  23.779 -48.854  1.00  0.00           H  
ATOM     10  HG  SER A1132      23.228  24.380 -48.162  1.00  0.00           H  
ATOM     11  H   SER A1132      22.010  27.230 -50.505  1.00  0.00           H  
ATOM     12  N   CYS A1133      18.753  26.398 -49.945  1.00 81.69           N  
ATOM     13  CA  CYS A1133      18.318  25.887 -51.240  1.00 72.73           C  
ATOM     14  C   CYS A1133      17.404  26.878 -51.967  1.00 68.69           C  
ATOM     15  O   CYS A1133      16.628  27.588 -51.327  1.00 72.31           O  
ATOM     16  CB  CYS A1133      17.564  24.585 -50.992  1.00 75.74           C  
ATOM     17  SG  CYS A1133      16.901  23.782 -52.429  1.00 57.24           S  
ATOM     18  H   CYS A1133      18.144  27.031 -49.446  1.00  0.00           H  
ATOM     19  HA  CYS A1133      19.192  25.684 -51.858  1.00  0.00           H  
ATOM     20  HB2 CYS A1133      18.250  23.890 -50.508  1.00  0.00           H  
ATOM     21  HB3 CYS A1133      16.743  24.790 -50.305  1.00  0.00           H  
ATOM     22  HG  CYS A1133      15.691  23.291 -52.146  1.00  0.00           H  
ATOM     23  N   ARG A1134      17.487  26.924 -53.298  1.00 59.18           N  
ATOM     24  CA  ARG A1134      16.644  27.839 -54.083  1.00 63.49           C  
ATOM     25  C   ARG A1134      15.793  27.116 -55.132  1.00 63.84           C  
ATOM     26  O   ARG A1134      15.060  27.751 -55.889  1.00 70.05           O  
ATOM     27  CB  ARG A1134      17.485  28.931 -54.755  1.00 74.77           C  
ATOM     28  CG  ARG A1134      17.789  30.136 -53.879  1.00 75.34           C  
ATOM     29  CD  ARG A1134      16.845  31.309 -54.155  1.00 91.77           C  
ATOM     30  NE  ARG A1134      15.467  31.022 -53.764  1.00 94.97           N  
ATOM     31  CZ  ARG A1134      14.512  31.941 -53.641  1.00 98.40           C  
ATOM     32  NH1 ARG A1134      14.778  33.220 -53.869  1.00100.76           N  
ATOM     33  NH2 ARG A1134      13.289  31.581 -53.280  1.00100.49           N  
ATOM     34  H   ARG A1134      18.141  26.320 -53.775  1.00  0.00           H  
ATOM     35  HA  ARG A1134      15.961  28.331 -53.390  1.00  0.00           H  
ATOM     36  HB2 ARG A1134      18.433  28.488 -55.061  1.00  0.00           H  
ATOM     37  HB3 ARG A1134      16.959  29.274 -55.646  1.00  0.00           H  
ATOM     38  HG2 ARG A1134      18.813  30.458 -54.069  1.00  0.00           H  
ATOM     39  HG3 ARG A1134      17.697  29.846 -52.832  1.00  0.00           H  
ATOM     40  HD2 ARG A1134      17.193  32.177 -53.595  1.00  0.00           H  
ATOM     41  HD3 ARG A1134      16.870  31.541 -55.220  1.00  0.00           H  
ATOM     42  HE  ARG A1134      15.222  30.061 -53.574  1.00  0.00           H  
ATOM     43 HH11 ARG A1134      15.709  33.501 -54.141  1.00  0.00           H  
ATOM     44 HH12 ARG A1134      14.050  33.913 -53.771  1.00  0.00           H  
ATOM     45 HH21 ARG A1134      13.081  30.609 -53.102  1.00  0.00           H  
ATOM     46 HH22 ARG A1134      12.565  32.279 -53.183  1.00  0.00           H  
ATOM     47  N   CYS A1135      15.905  25.790 -55.171  1.00 59.99           N  
ATOM     48  CA  CYS A1135      15.128  24.950 -56.088  1.00 62.81           C  
ATOM     49  C   CYS A1135      13.620  25.181 -55.970  1.00 69.48           C  
ATOM     50  O   CYS A1135      12.904  25.186 -56.972  1.00 74.70           O  
ATOM     51  CB  CYS A1135      15.429  23.467 -55.838  1.00 55.53           C  
ATOM     52  SG  CYS A1135      17.146  22.950 -56.117  1.00 58.17           S  
ATOM     53  H   CYS A1135      16.555  25.342 -54.540  1.00  0.00           H  
ATOM     54  HA  CYS A1135      15.430  25.191 -57.107  1.00  0.00           H  
ATOM     55  HB2 CYS A1135      15.178  23.245 -54.801  1.00  0.00           H  
ATOM     56  HB3 CYS A1135      14.782  22.872 -56.483  1.00  0.00           H  
ATOM     57  HG  CYS A1135      17.892  24.020 -56.403  1.00  0.00           H  
ATOM     58  N   VAL A1136      13.146  25.350 -54.739  1.00 76.76           N  
ATOM     59  CA  VAL A1136      11.745  25.661 -54.466  1.00 81.90           C  
ATOM     60  C   VAL A1136      11.681  26.694 -53.344  1.00 83.53           C  
ATOM     61  O   VAL A1136      12.567  26.737 -52.487  1.00 80.32           O  
ATOM     62  CB  VAL A1136      10.948  24.401 -54.048  1.00 80.21           C  
ATOM     63  CG1 VAL A1136      10.793  23.438 -55.217  1.00 79.56           C  
ATOM     64  CG2 VAL A1136      11.616  23.707 -52.873  1.00 71.44           C  
ATOM     65  H   VAL A1136      13.782  25.259 -53.960  1.00  0.00           H  
ATOM     66  HA  VAL A1136      11.294  26.084 -55.364  1.00  0.00           H  
ATOM     67  HB  VAL A1136       9.953  24.717 -53.735  1.00  0.00           H  
ATOM     68 HG11 VAL A1136      10.313  23.951 -56.050  1.00  0.00           H  
ATOM     69 HG12 VAL A1136      10.180  22.591 -54.911  1.00  0.00           H  
ATOM     70 HG13 VAL A1136      11.775  23.082 -55.527  1.00  0.00           H  
ATOM     71 HG21 VAL A1136      11.719  24.410 -52.046  1.00  0.00           H  
ATOM     72 HG22 VAL A1136      12.602  23.353 -53.173  1.00  0.00           H  
ATOM     73 HG23 VAL A1136      11.007  22.860 -52.557  1.00  0.00           H  
ATOM     74  N   GLU A1137      10.641  27.524 -53.344  1.00 90.09           N  
ATOM     75  CA  GLU A1137      10.491  28.556 -52.317  1.00 96.12           C  
ATOM     76  C   GLU A1137      10.277  27.928 -50.940  1.00 94.77           C  
ATOM     77  O   GLU A1137      10.765  28.439 -49.931  1.00 94.75           O  
ATOM     78  CB  GLU A1137       9.340  29.508 -52.662  1.00105.93           C  
ATOM     79  CG  GLU A1137       9.614  30.978 -52.336  1.00111.91           C  
ATOM     80  CD  GLU A1137       9.477  31.295 -50.858  1.00115.21           C  
ATOM     81  OE1 GLU A1137       8.646  30.648 -50.186  1.00118.00           O  
ATOM     82  OE2 GLU A1137      10.198  32.191 -50.367  1.00114.55           O  
ATOM     83  H   GLU A1137       9.941  27.440 -54.067  1.00  0.00           H  
ATOM     84  HA  GLU A1137      11.413  29.137 -52.284  1.00  0.00           H  
ATOM     85  HB2 GLU A1137       8.459  29.194 -52.103  1.00  0.00           H  
ATOM     86  HB3 GLU A1137       9.125  29.422 -53.727  1.00  0.00           H  
ATOM     87  HG2 GLU A1137       8.906  31.594 -52.890  1.00  0.00           H  
ATOM     88  HG3 GLU A1137      10.625  31.228 -52.658  1.00  0.00           H  
ATOM     89  N   GLN A1138       9.559  26.808 -50.907  1.00 90.44           N  
ATOM     90  CA  GLN A1138       9.309  26.093 -49.660  1.00 87.28           C  
ATOM     91  C   GLN A1138       9.592  24.593 -49.778  1.00 83.97           C  
ATOM     92  O   GLN A1138       9.145  23.932 -50.718  1.00 81.19           O  
ATOM     93  CB  GLN A1138       7.870  26.328 -49.182  1.00 90.90           C  
ATOM     94  CG  GLN A1138       6.907  26.756 -50.287  1.00 92.82           C  
ATOM     95  CD  GLN A1138       5.461  26.822 -49.820  1.00 89.57           C  
ATOM     96  OE1 GLN A1138       5.186  26.846 -48.620  1.00 90.03           O  
ATOM     97  NE2 GLN A1138       4.529  26.847 -50.770  1.00 84.32           N  
ATOM     98  H   GLN A1138       9.177  26.443 -51.767  1.00  0.00           H  
ATOM     99  HA  GLN A1138       9.981  26.499 -48.904  1.00  0.00           H  
ATOM    100  HB2 GLN A1138       7.886  27.108 -48.421  1.00  0.00           H  
ATOM    101  HB3 GLN A1138       7.497  25.408 -48.731  1.00  0.00           H  
ATOM    102  HG2 GLN A1138       7.203  27.743 -50.642  1.00  0.00           H  
ATOM    103  HG3 GLN A1138       6.979  26.047 -51.111  1.00  0.00           H  
ATOM    104 HE21 GLN A1138       3.552  26.889 -50.519  1.00  0.00           H  
ATOM    105 HE22 GLN A1138       4.799  26.824 -51.743  1.00  0.00           H  
ATOM    106  N   ILE A1139      10.349  24.064 -48.822  1.00 79.75           N  
ATOM    107  CA  ILE A1139      10.562  22.627 -48.732  1.00 76.42           C  
ATOM    108  C   ILE A1139       9.363  22.011 -48.038  1.00 75.79           C  
ATOM    109  O   ILE A1139       9.179  22.175 -46.830  1.00 79.71           O  
ATOM    110  CB  ILE A1139      11.855  22.282 -47.969  1.00 72.22           C  
ATOM    111  CG1 ILE A1139      13.074  22.626 -48.827  1.00 72.18           C  
ATOM    112  CG2 ILE A1139      11.889  20.803 -47.583  1.00 72.43           C  
ATOM    113  CD1 ILE A1139      14.380  22.074 -48.287  1.00 70.04           C  
ATOM    114  H   ILE A1139      10.786  24.672 -48.144  1.00  0.00           H  
ATOM    115  HA  ILE A1139      10.631  22.219 -49.740  1.00  0.00           H  
ATOM    116  HB  ILE A1139      11.891  22.880 -47.058  1.00  0.00           H  
ATOM    117 HG12 ILE A1139      13.158  23.711 -48.885  1.00  0.00           H  
ATOM    118 HG13 ILE A1139      12.917  22.233 -49.832  1.00  0.00           H  
ATOM    119 HG21 ILE A1139      10.880  20.466 -47.345  1.00  0.00           H  
ATOM    120 HG22 ILE A1139      12.280  20.220 -48.416  1.00  0.00           H  
ATOM    121 HG23 ILE A1139      12.532  20.669 -46.713  1.00  0.00           H  
ATOM    122 HD11 ILE A1139      15.210  22.677 -48.656  1.00  0.00           H  
ATOM    123 HD12 ILE A1139      14.504  21.043 -48.620  1.00  0.00           H  
ATOM    124 HD13 ILE A1139      14.365  22.105 -47.198  1.00  0.00           H  
ATOM    125  N   ILE A1140       8.532  21.321 -48.810  1.00 64.81           N  
ATOM    126  CA  ILE A1140       7.327  20.721 -48.263  1.00 58.30           C  
ATOM    127  C   ILE A1140       7.600  19.248 -48.009  1.00 58.89           C  
ATOM    128  O   ILE A1140       7.524  18.427 -48.922  1.00 55.85           O  
ATOM    129  CB  ILE A1140       6.137  20.923 -49.207  1.00 58.98           C  
ATOM    130  CG1 ILE A1140       5.974  22.423 -49.506  1.00 63.10           C  
ATOM    131  CG2 ILE A1140       4.868  20.355 -48.588  1.00 68.46           C  
ATOM    132  CD1 ILE A1140       5.082  22.737 -50.685  1.00 67.04           C  
ATOM    133  H   ILE A1140       8.741  21.211 -49.792  1.00  0.00           H  
ATOM    134  HA  ILE A1140       7.101  21.203 -47.311  1.00  0.00           H  
ATOM    135  HB  ILE A1140       6.337  20.398 -50.141  1.00  0.00           H  
ATOM    136 HG12 ILE A1140       6.961  22.839 -49.706  1.00  0.00           H  
ATOM    137 HG13 ILE A1140       5.565  22.911 -48.622  1.00  0.00           H  
ATOM    138 HG21 ILE A1140       4.032  20.506 -49.271  1.00  0.00           H  
ATOM    139 HG22 ILE A1140       4.664  20.866 -47.646  1.00  0.00           H  
ATOM    140 HG23 ILE A1140       4.999  19.290 -48.403  1.00  0.00           H  
ATOM    141 HD11 ILE A1140       5.025  23.817 -50.822  1.00  0.00           H  
ATOM    142 HD12 ILE A1140       5.494  22.279 -51.584  1.00  0.00           H  
ATOM    143 HD13 ILE A1140       4.083  22.341 -50.502  1.00  0.00           H  
ATOM    144  N   GLU A1141       7.934  18.930 -46.761  1.00 62.32           N  
ATOM    145  CA  GLU A1141       8.413  17.598 -46.405  1.00 57.61           C  
ATOM    146  C   GLU A1141       7.370  16.488 -46.593  1.00 55.99           C  
ATOM    147  O   GLU A1141       7.724  15.324 -46.780  1.00 53.40           O  
ATOM    148  CB  GLU A1141       9.008  17.598 -44.987  1.00 60.05           C  
ATOM    149  CG  GLU A1141      10.251  18.492 -44.856  1.00 67.30           C  
ATOM    150  CD  GLU A1141      10.965  18.360 -43.515  1.00 69.70           C  
ATOM    151  OE1 GLU A1141      10.287  18.419 -42.466  1.00 80.35           O  
ATOM    152  OE2 GLU A1141      12.209  18.201 -43.513  1.00 53.40           O  
ATOM    153  H   GLU A1141       7.854  19.631 -46.038  1.00  0.00           H  
ATOM    154  HA  GLU A1141       9.233  17.370 -47.086  1.00  0.00           H  
ATOM    155  HB2 GLU A1141       8.248  17.954 -44.292  1.00  0.00           H  
ATOM    156  HB3 GLU A1141       9.279  16.576 -44.719  1.00  0.00           H  
ATOM    157  HG2 GLU A1141      10.952  18.224 -45.646  1.00  0.00           H  
ATOM    158  HG3 GLU A1141       9.950  19.532 -44.992  1.00  0.00           H  
ATOM    159  N   LYS A1142       6.090  16.835 -46.569  1.00 58.88           N  
ATOM    160  CA  LYS A1142       5.061  15.827 -46.827  1.00 62.44           C  
ATOM    161  C   LYS A1142       4.957  15.495 -48.322  1.00 63.13           C  
ATOM    162  O   LYS A1142       4.292  14.530 -48.714  1.00 65.92           O  
ATOM    163  CB  LYS A1142       3.710  16.269 -46.264  1.00 68.28           C  
ATOM    164  CG  LYS A1142       3.147  17.517 -46.905  1.00 70.37           C  
ATOM    165  CD  LYS A1142       1.912  17.974 -46.159  1.00 79.49           C  
ATOM    166  CE  LYS A1142       0.778  18.299 -47.110  1.00 82.70           C  
ATOM    167  NZ  LYS A1142      -0.525  18.378 -46.384  1.00 85.95           N  
ATOM    168  H   LYS A1142       5.827  17.791 -46.374  1.00  0.00           H  
ATOM    169  HA  LYS A1142       5.354  14.915 -46.306  1.00  0.00           H  
ATOM    170  HB2 LYS A1142       2.997  15.458 -46.412  1.00  0.00           H  
ATOM    171  HB3 LYS A1142       3.820  16.446 -45.194  1.00  0.00           H  
ATOM    172  HG2 LYS A1142       2.883  17.302 -47.940  1.00  0.00           H  
ATOM    173  HG3 LYS A1142       3.898  18.306 -46.880  1.00  0.00           H  
ATOM    174  HD2 LYS A1142       1.592  17.181 -45.484  1.00  0.00           H  
ATOM    175  HD3 LYS A1142       2.155  18.863 -45.576  1.00  0.00           H  
ATOM    176  HE2 LYS A1142       0.978  19.259 -47.588  1.00  0.00           H  
ATOM    177  HE3 LYS A1142       0.717  17.523 -47.873  1.00  0.00           H  
ATOM    178  HZ1 LYS A1142      -1.263  18.596 -47.038  1.00  0.00           H  
ATOM    179  HZ2 LYS A1142      -0.718  17.491 -45.942  1.00  0.00           H  
ATOM    180  HZ3 LYS A1142      -0.475  19.102 -45.681  1.00  0.00           H  
ATOM    181  N   ASP A1143       5.627  16.295 -49.146  1.00 54.86           N  
ATOM    182  CA  ASP A1143       5.688  16.060 -50.586  1.00 52.01           C  
ATOM    183  C   ASP A1143       6.988  15.353 -50.969  1.00 51.56           C  
ATOM    184  O   ASP A1143       6.976  14.372 -51.714  1.00 55.58           O  
ATOM    185  CB  ASP A1143       5.579  17.384 -51.348  1.00 54.77           C  
ATOM    186  CG  ASP A1143       4.195  17.991 -51.268  1.00 69.43           C  
ATOM    187  OD1 ASP A1143       3.384  17.505 -50.453  1.00 73.14           O  
ATOM    188  OD2 ASP A1143       3.924  18.959 -52.016  1.00 68.28           O  
ATOM    189  H   ASP A1143       6.111  17.095 -48.762  1.00  0.00           H  
ATOM    190  HA  ASP A1143       4.849  15.424 -50.870  1.00  0.00           H  
ATOM    191  HB2 ASP A1143       6.295  18.090 -50.926  1.00  0.00           H  
ATOM    192  HB3 ASP A1143       5.829  17.209 -52.395  1.00  0.00           H  
ATOM    193  N   GLU A1144       8.111  15.850 -50.464  1.00 45.72           N  
ATOM    194  CA  GLU A1144       9.410  15.329 -50.886  1.00 42.74           C  
ATOM    195  C   GLU A1144      10.068  14.425 -49.850  1.00 39.37           C  
ATOM    196  O   GLU A1144      11.116  13.824 -50.118  1.00 40.32           O  
ATOM    197  CB  GLU A1144      10.361  16.472 -51.255  1.00 52.25           C  
ATOM    198  CG  GLU A1144      10.864  17.297 -50.081  1.00 53.02           C  
ATOM    199  CD  GLU A1144      11.858  18.370 -50.508  1.00 55.33           C  
ATOM    200  OE1 GLU A1144      13.023  18.320 -50.048  1.00 50.69           O  
ATOM    201  OE2 GLU A1144      11.471  19.262 -51.296  1.00 58.76           O  
ATOM    202  H   GLU A1144       8.067  16.594 -49.782  1.00  0.00           H  
ATOM    203  HA  GLU A1144       9.248  14.734 -51.784  1.00  0.00           H  
ATOM    204  HB2 GLU A1144       9.836  17.142 -51.937  1.00  0.00           H  
ATOM    205  HB3 GLU A1144      11.221  16.052 -51.776  1.00  0.00           H  
ATOM    206  HG2 GLU A1144      10.012  17.780 -49.602  1.00  0.00           H  
ATOM    207  HG3 GLU A1144      11.345  16.634 -49.362  1.00  0.00           H  
ATOM    208  N   GLY A1145       9.458  14.324 -48.674  1.00 39.52           N  
ATOM    209  CA  GLY A1145      10.050  13.552 -47.584  1.00 36.86           C  
ATOM    210  C   GLY A1145      10.870  14.433 -46.655  1.00 43.41           C  
ATOM    211  O   GLY A1145      11.186  15.576 -47.005  1.00 37.89           O  
ATOM    212  H   GLY A1145       8.572  14.788 -48.531  1.00  0.00           H  
ATOM    213  HA2 GLY A1145       9.252  13.080 -47.011  1.00  0.00           H  
ATOM    214  HA3 GLY A1145      10.694  12.779 -48.003  1.00  0.00           H  
ATOM    215  N   PRO A1146      11.228  13.908 -45.471  1.00 34.95           N  
ATOM    216  CA  PRO A1146      12.010  14.692 -44.504  1.00 34.93           C  
ATOM    217  C   PRO A1146      13.389  15.035 -45.058  1.00 33.73           C  
ATOM    218  O   PRO A1146      14.019  14.175 -45.665  1.00 32.38           O  
ATOM    219  CB  PRO A1146      12.142  13.745 -43.297  1.00 35.24           C  
ATOM    220  CG  PRO A1146      11.924  12.374 -43.837  1.00 31.93           C  
ATOM    221  CD  PRO A1146      10.947  12.540 -44.987  1.00 37.24           C  
ATOM    222  HA  PRO A1146      11.474  15.598 -44.223  1.00  0.00           H  
ATOM    223  HB2 PRO A1146      11.390  13.981 -42.544  1.00  0.00           H  
ATOM    224  HB3 PRO A1146      13.140  13.824 -42.867  1.00  0.00           H  
ATOM    225  HG2 PRO A1146      11.502  11.725 -43.069  1.00  0.00           H  
ATOM    226  HG3 PRO A1146      12.865  11.961 -44.201  1.00  0.00           H  
ATOM    227  HD2 PRO A1146      11.133  11.803 -45.768  1.00  0.00           H  
ATOM    228  HD3 PRO A1146       9.920  12.465 -44.629  1.00  0.00           H  
ATOM    229  N   PHE A1147      13.852  16.267 -44.860  1.00 35.14           N  
ATOM    230  CA  PHE A1147      15.160  16.654 -45.382  1.00 35.19           C  
ATOM    231  C   PHE A1147      16.224  16.654 -44.298  1.00 33.49           C  
ATOM    232  O   PHE A1147      16.070  17.320 -43.269  1.00 34.88           O  
ATOM    233  CB  PHE A1147      15.109  18.041 -46.037  1.00 41.13           C  
ATOM    234  CG  PHE A1147      16.457  18.541 -46.478  1.00 43.75           C  
ATOM    235  CD1 PHE A1147      17.200  17.828 -47.411  1.00 41.24           C  
ATOM    236  CD2 PHE A1147      16.988  19.706 -45.950  1.00 50.03           C  
ATOM    237  CE1 PHE A1147      18.447  18.271 -47.816  1.00 45.01           C  
ATOM    238  CE2 PHE A1147      18.235  20.163 -46.348  1.00 50.48           C  
ATOM    239  CZ  PHE A1147      18.966  19.445 -47.286  1.00 49.78           C  
ATOM    240  H   PHE A1147      13.297  16.937 -44.347  1.00  0.00           H  
ATOM    241  HA  PHE A1147      15.450  15.929 -46.143  1.00  0.00           H  
ATOM    242  HB2 PHE A1147      14.458  17.986 -46.909  1.00  0.00           H  
ATOM    243  HB3 PHE A1147      14.686  18.750 -45.326  1.00  0.00           H  
ATOM    244  HD1 PHE A1147      16.799  16.915 -47.826  1.00  0.00           H  
ATOM    245  HD2 PHE A1147      16.423  20.267 -45.219  1.00  0.00           H  
ATOM    246  HE1 PHE A1147      19.014  17.706 -48.541  1.00  0.00           H  
ATOM    247  HE2 PHE A1147      18.637  21.075 -45.930  1.00  0.00           H  
ATOM    248  HZ  PHE A1147      19.936  19.799 -47.602  1.00  0.00           H  
ATOM    249  N   TYR A1148      17.294  15.899 -44.537  1.00 36.88           N  
ATOM    250  CA  TYR A1148      18.464  15.878 -43.658  1.00 35.02           C  
ATOM    251  C   TYR A1148      19.641  15.348 -44.469  1.00 34.24           C  
ATOM    252  O   TYR A1148      19.456  14.626 -45.445  1.00 40.47           O  
ATOM    253  CB  TYR A1148      18.218  14.995 -42.426  1.00 30.55           C  
ATOM    254  CG  TYR A1148      17.762  13.607 -42.802  1.00 28.77           C  
ATOM    255  CD1 TYR A1148      18.683  12.593 -43.051  1.00 29.81           C  
ATOM    256  CD2 TYR A1148      16.413  13.319 -42.937  1.00 28.78           C  
ATOM    257  CE1 TYR A1148      18.265  11.321 -43.414  1.00 26.05           C  
ATOM    258  CE2 TYR A1148      15.983  12.057 -43.303  1.00 32.63           C  
ATOM    259  CZ  TYR A1148      16.913  11.062 -43.536  1.00 29.49           C  
ATOM    260  OH  TYR A1148      16.479   9.801 -43.903  1.00 27.79           O  
ATOM    261  H   TYR A1148      17.299  15.315 -45.361  1.00  0.00           H  
ATOM    262  HA  TYR A1148      18.684  16.894 -43.331  1.00  0.00           H  
ATOM    263  HB2 TYR A1148      17.451  15.461 -41.809  1.00  0.00           H  
ATOM    264  HB3 TYR A1148      19.141  14.922 -41.852  1.00  0.00           H  
ATOM    265  HD1 TYR A1148      19.739  12.800 -42.960  1.00  0.00           H  
ATOM    266  HD2 TYR A1148      15.684  14.095 -42.753  1.00  0.00           H  
ATOM    267  HE1 TYR A1148      18.989  10.541 -43.599  1.00  0.00           H  
ATOM    268  HE2 TYR A1148      14.928  11.850 -43.406  1.00  0.00           H  
ATOM    269  HH  TYR A1148      15.583   9.857 -44.243  1.00  0.00           H  
ATOM    270  N   THR A1149      20.856  15.706 -44.074  1.00 33.02           N  
ATOM    271  CA  THR A1149      22.017  15.351 -44.877  1.00 34.43           C  
ATOM    272  C   THR A1149      23.077  14.617 -44.077  1.00 38.09           C  
ATOM    273  O   THR A1149      24.133  14.290 -44.616  1.00 36.29           O  
ATOM    274  CB  THR A1149      22.677  16.609 -45.436  1.00 38.19           C  
ATOM    275  OG1 THR A1149      23.067  17.439 -44.341  1.00 37.06           O  
ATOM    276  CG2 THR A1149      21.707  17.369 -46.323  1.00 39.89           C  
ATOM    277  H   THR A1149      20.975  16.225 -43.216  1.00  0.00           H  
ATOM    278  HA  THR A1149      21.696  14.720 -45.706  1.00  0.00           H  
ATOM    279  HB  THR A1149      23.558  16.331 -46.014  1.00  0.00           H  
ATOM    280 HG21 THR A1149      22.194  18.264 -46.713  1.00  0.00           H  
ATOM    281 HG22 THR A1149      21.399  16.733 -47.152  1.00  0.00           H  
ATOM    282 HG23 THR A1149      20.832  17.657 -45.741  1.00  0.00           H  
ATOM    283  HG1 THR A1149      23.485  18.235 -44.675  1.00  0.00           H  
ATOM    284  N   HIS A1150      22.804  14.350 -42.801  1.00 33.66           N  
ATOM    285  CA  HIS A1150      23.843  13.830 -41.916  1.00 30.52           C  
ATOM    286  C   HIS A1150      24.216  12.351 -42.130  1.00 34.21           C  
ATOM    287  O   HIS A1150      25.165  11.862 -41.520  1.00 33.43           O  
ATOM    288  CB  HIS A1150      23.510  14.108 -40.441  1.00 34.63           C  
ATOM    289  CG  HIS A1150      22.177  13.587 -40.009  1.00 39.36           C  
ATOM    290  ND1 HIS A1150      20.986  14.130 -40.442  1.00 44.91           N  
ATOM    291  CD2 HIS A1150      21.842  12.578 -39.164  1.00 38.30           C  
ATOM    292  CE1 HIS A1150      19.977  13.471 -39.897  1.00 47.47           C  
ATOM    293  NE2 HIS A1150      20.473  12.529 -39.111  1.00 43.57           N  
ATOM    294  H   HIS A1150      21.873  14.508 -42.444  1.00  0.00           H  
ATOM    295  HA  HIS A1150      24.743  14.404 -42.135  1.00  0.00           H  
ATOM    296  HB2 HIS A1150      24.277  13.641 -39.823  1.00  0.00           H  
ATOM    297  HB3 HIS A1150      23.535  15.185 -40.274  1.00  0.00           H  
ATOM    298  HD2 HIS A1150      22.527  11.934 -38.633  1.00  0.00           H  
ATOM    299  HE1 HIS A1150      18.928  13.668 -40.065  1.00  0.00           H  
ATOM    300  HE2 HIS A1150      19.930  11.879 -38.561  1.00  0.00           H  
ATOM    301  N   LEU A1151      23.481  11.636 -42.978  1.00 32.77           N  
ATOM    302  CA  LEU A1151      23.944  10.320 -43.401  1.00 31.15           C  
ATOM    303  C   LEU A1151      24.690  10.422 -44.724  1.00 35.34           C  
ATOM    304  O   LEU A1151      25.383   9.486 -45.133  1.00 36.72           O  
ATOM    305  CB  LEU A1151      22.788   9.316 -43.524  1.00 26.93           C  
ATOM    306  CG  LEU A1151      21.991   9.048 -42.251  1.00 29.92           C  
ATOM    307  CD1 LEU A1151      20.987   7.927 -42.522  1.00 34.86           C  
ATOM    308  CD2 LEU A1151      22.902   8.706 -41.090  1.00 33.42           C  
ATOM    309  H   LEU A1151      22.607  12.003 -43.327  1.00  0.00           H  
ATOM    310  HA  LEU A1151      24.638   9.947 -42.648  1.00  0.00           H  
ATOM    311  HB2 LEU A1151      22.096   9.696 -44.276  1.00  0.00           H  
ATOM    312  HB3 LEU A1151      23.194   8.369 -43.880  1.00  0.00           H  
ATOM    313  HG  LEU A1151      21.436   9.951 -41.998  1.00  0.00           H  
ATOM    314 HD21 LEU A1151      22.350   8.121 -40.355  1.00  0.00           H  
ATOM    315 HD22 LEU A1151      23.751   8.126 -41.453  1.00  0.00           H  
ATOM    316 HD23 LEU A1151      23.261   9.625 -40.627  1.00  0.00           H  
ATOM    317 HD11 LEU A1151      20.412   7.727 -41.618  1.00  0.00           H  
ATOM    318 HD12 LEU A1151      21.522   7.025 -42.819  1.00  0.00           H  
ATOM    319 HD13 LEU A1151      20.312   8.229 -43.323  1.00  0.00           H  
ATOM    320  N   GLY A1152      24.547  11.558 -45.401  1.00 38.68           N  
ATOM    321  CA  GLY A1152      25.208  11.742 -46.677  1.00 31.50           C  
ATOM    322  C   GLY A1152      24.307  12.402 -47.701  1.00 35.56           C  
ATOM    323  O   GLY A1152      23.090  12.175 -47.723  1.00 33.65           O  
ATOM    324  H   GLY A1152      23.973  12.298 -45.023  1.00  0.00           H  
ATOM    325  HA2 GLY A1152      26.088  12.368 -46.529  1.00  0.00           H  
ATOM    326  HA3 GLY A1152      25.524  10.770 -47.056  1.00  0.00           H  
ATOM    327  N   ALA A1153      24.904  13.223 -48.561  1.00 35.78           N  
ATOM    328  CA  ALA A1153      24.131  13.965 -49.546  1.00 35.76           C  
ATOM    329  C   ALA A1153      25.018  14.401 -50.703  1.00 37.66           C  
ATOM    330  O   ALA A1153      26.225  14.566 -50.531  1.00 39.85           O  
ATOM    331  CB  ALA A1153      23.489  15.175 -48.891  1.00 36.07           C  
ATOM    332  H   ALA A1153      25.908  13.333 -48.530  1.00  0.00           H  
ATOM    333  HA  ALA A1153      23.344  13.318 -49.933  1.00  0.00           H  
ATOM    334  HB1 ALA A1153      22.912  15.727 -49.633  1.00  0.00           H  
ATOM    335  HB2 ALA A1153      24.266  15.821 -48.481  1.00  0.00           H  
ATOM    336  HB3 ALA A1153      22.829  14.846 -48.088  1.00  0.00           H  
ATOM    337  N   GLY A1154      24.413  14.605 -51.870  1.00 36.54           N  
ATOM    338  CA  GLY A1154      25.146  15.019 -53.054  1.00 37.33           C  
ATOM    339  C   GLY A1154      24.228  15.494 -54.163  1.00 37.92           C  
ATOM    340  O   GLY A1154      23.004  15.404 -54.045  1.00 38.88           O  
ATOM    341  H   GLY A1154      23.414  14.468 -51.935  1.00  0.00           H  
ATOM    342  HA2 GLY A1154      25.818  15.833 -52.783  1.00  0.00           H  
ATOM    343  HA3 GLY A1154      25.736  14.178 -53.418  1.00  0.00           H  
ATOM    344  N   PRO A1155      24.813  16.014 -55.253  1.00 40.38           N  
ATOM    345  CA  PRO A1155      24.012  16.508 -56.378  1.00 40.48           C  
ATOM    346  C   PRO A1155      23.363  15.404 -57.197  1.00 45.37           C  
ATOM    347  O   PRO A1155      22.365  15.671 -57.858  1.00 49.11           O  
ATOM    348  CB  PRO A1155      25.038  17.264 -57.237  1.00 45.96           C  
ATOM    349  CG  PRO A1155      26.365  16.689 -56.847  1.00 38.99           C  
ATOM    350  CD  PRO A1155      26.230  16.398 -55.379  1.00 40.86           C  
ATOM    351  HA  PRO A1155      23.250  17.200 -56.016  1.00  0.00           H  
ATOM    352  HB2 PRO A1155      25.005  18.331 -57.023  1.00  0.00           H  
ATOM    353  HB3 PRO A1155      24.847  17.085 -58.295  1.00  0.00           H  
ATOM    354  HG2 PRO A1155      26.568  15.774 -57.404  1.00  0.00           H  
ATOM    355  HG3 PRO A1155      27.157  17.419 -57.016  1.00  0.00           H  
ATOM    356  HD2 PRO A1155      26.886  15.581 -55.078  1.00  0.00           H  
ATOM    357  HD3 PRO A1155      26.438  17.293 -54.791  1.00  0.00           H  
ATOM    358  N   ASN A1156      23.912  14.194 -57.152  1.00 42.51           N  
ATOM    359  CA  ASN A1156      23.368  13.085 -57.937  1.00 36.70           C  
ATOM    360  C   ASN A1156      23.807  11.760 -57.340  1.00 35.08           C  
ATOM    361  O   ASN A1156      24.616  11.732 -56.411  1.00 34.45           O  
ATOM    362  CB  ASN A1156      23.800  13.201 -59.406  1.00 41.33           C  
ATOM    363  CG  ASN A1156      25.284  13.485 -59.557  1.00 47.69           C  
ATOM    364  OD1 ASN A1156      26.112  12.878 -58.880  1.00 44.05           O  
ATOM    365  ND2 ASN A1156      25.624  14.424 -60.429  1.00 51.83           N  
ATOM    366  H   ASN A1156      24.719  14.037 -56.565  1.00  0.00           H  
ATOM    367  HA  ASN A1156      22.280  13.136 -57.895  1.00  0.00           H  
ATOM    368  HB2 ASN A1156      23.240  14.012 -59.870  1.00  0.00           H  
ATOM    369  HB3 ASN A1156      23.564  12.269 -59.919  1.00  0.00           H  
ATOM    370 HD21 ASN A1156      24.910  14.903 -60.959  1.00  0.00           H  
ATOM    371 HD22 ASN A1156      26.597  14.660 -60.564  1.00  0.00           H  
ATOM    372  N   VAL A1157      23.281  10.661 -57.874  1.00 39.19           N  
ATOM    373  CA  VAL A1157      23.566   9.349 -57.305  1.00 37.19           C  
ATOM    374  C   VAL A1157      25.063   9.026 -57.402  1.00 35.51           C  
ATOM    375  O   VAL A1157      25.646   8.461 -56.473  1.00 36.36           O  
ATOM    376  CB  VAL A1157      22.704   8.253 -57.969  1.00 37.48           C  
ATOM    377  CG1 VAL A1157      23.036   6.878 -57.398  1.00 38.03           C  
ATOM    378  CG2 VAL A1157      21.231   8.556 -57.755  1.00 39.16           C  
ATOM    379  H   VAL A1157      22.679  10.736 -58.681  1.00  0.00           H  
ATOM    380  HA  VAL A1157      23.302   9.382 -56.248  1.00  0.00           H  
ATOM    381  HB  VAL A1157      22.909   8.247 -59.040  1.00  0.00           H  
ATOM    382 HG11 VAL A1157      24.094   6.665 -57.554  1.00  0.00           H  
ATOM    383 HG12 VAL A1157      22.435   6.121 -57.902  1.00  0.00           H  
ATOM    384 HG13 VAL A1157      22.816   6.865 -56.330  1.00  0.00           H  
ATOM    385 HG21 VAL A1157      20.999   9.539 -58.164  1.00  0.00           H  
ATOM    386 HG22 VAL A1157      21.009   8.546 -56.688  1.00  0.00           H  
ATOM    387 HG23 VAL A1157      20.628   7.801 -58.259  1.00  0.00           H  
ATOM    388  N   ALA A1158      25.676   9.404 -58.520  1.00 35.99           N  
ATOM    389  CA  ALA A1158      27.110   9.187 -58.719  1.00 41.39           C  
ATOM    390  C   ALA A1158      27.948   9.797 -57.593  1.00 43.45           C  
ATOM    391  O   ALA A1158      28.922   9.194 -57.142  1.00 40.05           O  
ATOM    392  CB  ALA A1158      27.548   9.725 -60.065  1.00 43.03           C  
ATOM    393  H   ALA A1158      25.139   9.852 -59.249  1.00  0.00           H  
ATOM    394  HA  ALA A1158      27.286   8.111 -58.718  1.00  0.00           H  
ATOM    395  HB1 ALA A1158      28.617   9.555 -60.194  1.00  0.00           H  
ATOM    396  HB2 ALA A1158      27.000   9.213 -60.855  1.00  0.00           H  
ATOM    397  HB3 ALA A1158      27.342  10.794 -60.112  1.00  0.00           H  
ATOM    398  N   ALA A1159      27.569  10.986 -57.136  1.00 44.73           N  
ATOM    399  CA  ALA A1159      28.284  11.627 -56.032  1.00 40.38           C  
ATOM    400  C   ALA A1159      28.180  10.808 -54.753  1.00 41.32           C  
ATOM    401  O   ALA A1159      29.124  10.762 -53.962  1.00 38.96           O  
ATOM    402  CB  ALA A1159      27.758  13.022 -55.801  1.00 42.53           C  
ATOM    403  H   ALA A1159      26.778  11.453 -57.556  1.00  0.00           H  
ATOM    404  HA  ALA A1159      29.337  11.701 -56.305  1.00  0.00           H  
ATOM    405  HB1 ALA A1159      28.301  13.484 -54.976  1.00  0.00           H  
ATOM    406  HB2 ALA A1159      26.697  12.974 -55.555  1.00  0.00           H  
ATOM    407  HB3 ALA A1159      27.895  13.616 -56.704  1.00  0.00           H  
ATOM    408  N   ILE A1160      27.027  10.171 -54.544  1.00 36.93           N  
ATOM    409  CA  ILE A1160      26.841   9.342 -53.362  1.00 33.60           C  
ATOM    410  C   ILE A1160      27.778   8.130 -53.412  1.00 34.47           C  
ATOM    411  O   ILE A1160      28.377   7.763 -52.394  1.00 38.70           O  
ATOM    412  CB  ILE A1160      25.373   8.884 -53.190  1.00 35.02           C  
ATOM    413  CG1 ILE A1160      24.438  10.100 -53.146  1.00 36.19           C  
ATOM    414  CG2 ILE A1160      25.223   8.026 -51.933  1.00 33.05           C  
ATOM    415  CD1 ILE A1160      24.798  11.101 -52.055  1.00 38.46           C  
ATOM    416  H   ILE A1160      26.276  10.265 -55.212  1.00  0.00           H  
ATOM    417  HA  ILE A1160      27.110   9.938 -52.490  1.00  0.00           H  
ATOM    418  HB  ILE A1160      25.102   8.276 -54.053  1.00  0.00           H  
ATOM    419 HG12 ILE A1160      23.422   9.748 -52.970  1.00  0.00           H  
ATOM    420 HG13 ILE A1160      24.473  10.605 -54.111  1.00  0.00           H  
ATOM    421 HD11 ILE A1160      23.899  11.625 -51.731  1.00  0.00           H  
ATOM    422 HD12 ILE A1160      25.517  11.821 -52.446  1.00  0.00           H  
ATOM    423 HD13 ILE A1160      25.236  10.573 -51.209  1.00  0.00           H  
ATOM    424 HG21 ILE A1160      24.184   7.713 -51.828  1.00  0.00           H  
ATOM    425 HG22 ILE A1160      25.517   8.608 -51.059  1.00  0.00           H  
ATOM    426 HG23 ILE A1160      25.861   7.146 -52.015  1.00  0.00           H  
ATOM    427  N   ARG A1161      27.912   7.517 -54.589  1.00 37.01           N  
ATOM    428  CA  ARG A1161      28.813   6.365 -54.737  1.00 40.18           C  
ATOM    429  C   ARG A1161      30.241   6.771 -54.390  1.00 38.53           C  
ATOM    430  O   ARG A1161      30.948   6.039 -53.696  1.00 41.41           O  
ATOM    431  CB  ARG A1161      28.770   5.773 -56.153  1.00 41.28           C  
ATOM    432  CG  ARG A1161      29.962   4.848 -56.459  1.00 40.11           C  
ATOM    433  CD  ARG A1161      29.736   3.939 -57.667  1.00 37.85           C  
ATOM    434  NE  ARG A1161      28.691   2.947 -57.422  1.00 35.85           N  
ATOM    435  CZ  ARG A1161      28.903   1.750 -56.881  1.00 38.79           C  
ATOM    436  NH1 ARG A1161      30.130   1.388 -56.529  1.00 36.23           N  
ATOM    437  NH2 ARG A1161      27.893   0.909 -56.699  1.00 41.81           N  
ATOM    438  H   ARG A1161      27.389   7.848 -55.387  1.00  0.00           H  
ATOM    439  HA  ARG A1161      28.498   5.593 -54.035  1.00  0.00           H  
ATOM    440  HB2 ARG A1161      28.774   6.593 -56.872  1.00  0.00           H  
ATOM    441  HB3 ARG A1161      27.846   5.207 -56.270  1.00  0.00           H  
ATOM    442  HG2 ARG A1161      30.145   4.222 -55.586  1.00  0.00           H  
ATOM    443  HG3 ARG A1161      30.844   5.462 -56.642  1.00  0.00           H  
ATOM    444  HD2 ARG A1161      29.444   4.553 -58.519  1.00  0.00           H  
ATOM    445  HD3 ARG A1161      30.667   3.423 -57.903  1.00  0.00           H  
ATOM    446  HE  ARG A1161      27.744   3.186 -57.681  1.00  0.00           H  
ATOM    447 HH11 ARG A1161      30.903   2.023 -56.668  1.00  0.00           H  
ATOM    448 HH12 ARG A1161      30.291   0.478 -56.122  1.00  0.00           H  
ATOM    449 HH21 ARG A1161      26.957   1.178 -56.968  1.00  0.00           H  
ATOM    450 HH22 ARG A1161      28.060   0.000 -56.291  1.00  0.00           H  
ATOM    451  N   GLU A1162      30.654   7.940 -54.868  1.00 33.34           N  
ATOM    452  CA  GLU A1162      31.979   8.473 -54.540  1.00 41.53           C  
ATOM    453  C   GLU A1162      32.172   8.651 -53.039  1.00 43.55           C  
ATOM    454  O   GLU A1162      33.225   8.312 -52.490  1.00 40.39           O  
ATOM    455  CB  GLU A1162      32.208   9.823 -55.217  1.00 52.22           C  
ATOM    456  CG  GLU A1162      32.550   9.764 -56.686  1.00 65.46           C  
ATOM    457  CD  GLU A1162      33.196  11.050 -57.159  1.00 79.56           C  
ATOM    458  OE1 GLU A1162      32.462  11.969 -57.589  1.00 81.12           O  
ATOM    459  OE2 GLU A1162      34.440  11.143 -57.087  1.00 85.28           O  
ATOM    460  H   GLU A1162      30.042   8.472 -55.470  1.00  0.00           H  
ATOM    461  HA  GLU A1162      32.732   7.773 -54.904  1.00  0.00           H  
ATOM    462  HB2 GLU A1162      31.297  10.412 -55.108  1.00  0.00           H  
ATOM    463  HB3 GLU A1162      33.015  10.337 -54.696  1.00  0.00           H  
ATOM    464  HG2 GLU A1162      33.241   8.938 -56.856  1.00  0.00           H  
ATOM    465  HG3 GLU A1162      31.639   9.591 -57.258  1.00  0.00           H  
ATOM    466  N   ILE A1163      31.162   9.209 -52.380  1.00 41.20           N  
ATOM    467  CA  ILE A1163      31.236   9.411 -50.937  1.00 42.04           C  
ATOM    468  C   ILE A1163      31.332   8.065 -50.226  1.00 42.51           C  
ATOM    469  O   ILE A1163      32.190   7.876 -49.355  1.00 41.28           O  
ATOM    470  CB  ILE A1163      30.020  10.216 -50.407  1.00 39.72           C  
ATOM    471  CG1 ILE A1163      30.062  11.652 -50.929  1.00 45.11           C  
ATOM    472  CG2 ILE A1163      29.999  10.240 -48.887  1.00 37.06           C  
ATOM    473  CD1 ILE A1163      28.839  12.474 -50.553  1.00 45.61           C  
ATOM    474  H   ILE A1163      30.335   9.496 -52.883  1.00  0.00           H  
ATOM    475  HA  ILE A1163      32.141   9.977 -50.718  1.00  0.00           H  
ATOM    476  HB  ILE A1163      29.105   9.741 -50.763  1.00  0.00           H  
ATOM    477 HG12 ILE A1163      30.134  11.621 -52.016  1.00  0.00           H  
ATOM    478 HG13 ILE A1163      30.950  12.143 -50.532  1.00  0.00           H  
ATOM    479 HD11 ILE A1163      28.939  13.481 -50.956  1.00  0.00           H  
ATOM    480 HD12 ILE A1163      28.756  12.525 -49.467  1.00  0.00           H  
ATOM    481 HD13 ILE A1163      27.945  12.005 -50.964  1.00  0.00           H  
ATOM    482 HG21 ILE A1163      29.969   9.219 -48.507  1.00  0.00           H  
ATOM    483 HG22 ILE A1163      30.896  10.738 -48.519  1.00  0.00           H  
ATOM    484 HG23 ILE A1163      29.117  10.781 -48.544  1.00  0.00           H  
ATOM    485  N   MET A1164      30.472   7.123 -50.612  1.00 36.64           N  
ATOM    486  CA  MET A1164      30.421   5.836 -49.938  1.00 33.53           C  
ATOM    487  C   MET A1164      31.651   4.985 -50.241  1.00 35.73           C  
ATOM    488  O   MET A1164      32.115   4.242 -49.380  1.00 38.54           O  
ATOM    489  CB  MET A1164      29.136   5.082 -50.291  1.00 30.65           C  
ATOM    490  CG  MET A1164      27.869   5.819 -49.863  1.00 35.07           C  
ATOM    491  SD  MET A1164      27.906   6.458 -48.165  1.00 48.10           S  
ATOM    492  CE  MET A1164      27.994   4.953 -47.223  1.00 36.42           C  
ATOM    493  H   MET A1164      29.847   7.306 -51.384  1.00  0.00           H  
ATOM    494  HA  MET A1164      30.408   6.026 -48.865  1.00  0.00           H  
ATOM    495  HB2 MET A1164      29.156   4.112 -49.795  1.00  0.00           H  
ATOM    496  HB3 MET A1164      29.105   4.925 -51.368  1.00  0.00           H  
ATOM    497  HG2 MET A1164      27.720   6.660 -50.539  1.00  0.00           H  
ATOM    498  HG3 MET A1164      27.022   5.140 -49.961  1.00  0.00           H  
ATOM    499  HE1 MET A1164      28.023   5.191 -46.160  1.00  0.00           H  
ATOM    500  HE2 MET A1164      28.895   4.405 -47.497  1.00  0.00           H  
ATOM    501  HE3 MET A1164      27.118   4.340 -47.435  1.00  0.00           H  
ATOM    502  N   GLU A1165      32.176   5.093 -51.458  1.00 36.57           N  
ATOM    503  CA  GLU A1165      33.417   4.408 -51.807  1.00 38.12           C  
ATOM    504  C   GLU A1165      34.581   4.915 -50.953  1.00 40.61           C  
ATOM    505  O   GLU A1165      35.379   4.115 -50.446  1.00 45.02           O  
ATOM    506  CB  GLU A1165      33.717   4.526 -53.316  1.00 38.10           C  
ATOM    507  CG  GLU A1165      32.834   3.595 -54.175  1.00 37.36           C  
ATOM    508  CD  GLU A1165      33.141   3.650 -55.664  1.00 40.63           C  
ATOM    509  OE1 GLU A1165      33.828   4.595 -56.104  1.00 42.67           O  
ATOM    510  OE2 GLU A1165      32.686   2.738 -56.395  1.00 43.47           O  
ATOM    511  H   GLU A1165      31.708   5.658 -52.152  1.00  0.00           H  
ATOM    512  HA  GLU A1165      33.282   3.350 -51.582  1.00  0.00           H  
ATOM    513  HB2 GLU A1165      33.542   5.556 -53.626  1.00  0.00           H  
ATOM    514  HB3 GLU A1165      34.764   4.278 -53.489  1.00  0.00           H  
ATOM    515  HG2 GLU A1165      32.982   2.571 -53.832  1.00  0.00           H  
ATOM    516  HG3 GLU A1165      31.789   3.867 -54.023  1.00  0.00           H  
ATOM    517  N   GLU A1166      34.663   6.233 -50.786  1.00 38.99           N  
ATOM    518  CA  GLU A1166      35.689   6.844 -49.942  1.00 44.63           C  
ATOM    519  C   GLU A1166      35.550   6.400 -48.489  1.00 42.42           C  
ATOM    520  O   GLU A1166      36.535   6.020 -47.847  1.00 44.68           O  
ATOM    521  CB  GLU A1166      35.627   8.377 -50.037  1.00 54.64           C  
ATOM    522  CG  GLU A1166      36.037   9.121 -48.754  1.00 65.44           C  
ATOM    523  CD  GLU A1166      37.509   8.972 -48.409  1.00 75.84           C  
ATOM    524  OE1 GLU A1166      38.328   8.830 -49.341  1.00 81.43           O  
ATOM    525  OE2 GLU A1166      37.844   8.999 -47.202  1.00 79.33           O  
ATOM    526  H   GLU A1166      33.997   6.829 -51.257  1.00  0.00           H  
ATOM    527  HA  GLU A1166      36.665   6.520 -50.304  1.00  0.00           H  
ATOM    528  HB2 GLU A1166      34.603   8.660 -50.280  1.00  0.00           H  
ATOM    529  HB3 GLU A1166      36.278   8.701 -50.849  1.00  0.00           H  
ATOM    530  HG2 GLU A1166      35.820  10.181 -48.886  1.00  0.00           H  
ATOM    531  HG3 GLU A1166      35.442   8.742 -47.923  1.00  0.00           H  
ATOM    532  N   ARG A1167      34.325   6.438 -47.972  1.00 39.40           N  
ATOM    533  CA  ARG A1167      34.096   6.103 -46.571  1.00 36.39           C  
ATOM    534  C   ARG A1167      34.394   4.640 -46.287  1.00 35.79           C  
ATOM    535  O   ARG A1167      35.062   4.312 -45.315  1.00 40.88           O  
ATOM    536  CB  ARG A1167      32.647   6.395 -46.166  1.00 37.02           C  
ATOM    537  CG  ARG A1167      32.319   7.869 -45.988  1.00 43.95           C  
ATOM    538  CD  ARG A1167      30.873   8.031 -45.544  1.00 39.66           C  
ATOM    539  NE  ARG A1167      30.421   9.414 -45.680  1.00 43.43           N  
ATOM    540  CZ  ARG A1167      29.174   9.809 -45.458  1.00 40.90           C  
ATOM    541  NH1 ARG A1167      28.263   8.922 -45.075  1.00 35.92           N  
ATOM    542  NH2 ARG A1167      28.840  11.082 -45.620  1.00 38.06           N  
ATOM    543  H   ARG A1167      33.545   6.702 -48.556  1.00  0.00           H  
ATOM    544  HA  ARG A1167      34.756   6.715 -45.957  1.00  0.00           H  
ATOM    545  HB2 ARG A1167      31.992   5.993 -46.939  1.00  0.00           H  
ATOM    546  HB3 ARG A1167      32.438   5.878 -45.230  1.00  0.00           H  
ATOM    547  HG2 ARG A1167      32.466   8.388 -46.935  1.00  0.00           H  
ATOM    548  HG3 ARG A1167      32.979   8.298 -45.234  1.00  0.00           H  
ATOM    549  HD2 ARG A1167      30.788   7.732 -44.499  1.00  0.00           H  
ATOM    550  HD3 ARG A1167      30.238   7.387 -46.152  1.00  0.00           H  
ATOM    551  HE  ARG A1167      31.098  10.110 -45.959  1.00  0.00           H  
ATOM    552 HH11 ARG A1167      28.521   7.953 -44.954  1.00  0.00           H  
ATOM    553 HH12 ARG A1167      27.312   9.216 -44.905  1.00  0.00           H  
ATOM    554 HH21 ARG A1167      29.536  11.753 -45.912  1.00  0.00           H  
ATOM    555 HH22 ARG A1167      27.890  11.380 -45.451  1.00  0.00           H  
ATOM    556  N   PHE A1168      33.885   3.767 -47.145  1.00 37.08           N  
ATOM    557  CA  PHE A1168      33.991   2.335 -46.923  1.00 39.33           C  
ATOM    558  C   PHE A1168      35.367   1.771 -47.278  1.00 43.09           C  
ATOM    559  O   PHE A1168      35.770   0.739 -46.744  1.00 41.55           O  
ATOM    560  CB  PHE A1168      32.889   1.601 -47.688  1.00 39.93           C  
ATOM    561  CG  PHE A1168      32.711   0.185 -47.264  1.00 41.10           C  
ATOM    562  CD1 PHE A1168      32.229  -0.110 -46.000  1.00 41.88           C  
ATOM    563  CD2 PHE A1168      33.035  -0.853 -48.118  1.00 46.71           C  
ATOM    564  CE1 PHE A1168      32.065  -1.422 -45.592  1.00 42.14           C  
ATOM    565  CE2 PHE A1168      32.876  -2.168 -47.718  1.00 51.09           C  
ATOM    566  CZ  PHE A1168      32.389  -2.452 -46.453  1.00 43.37           C  
ATOM    567  H   PHE A1168      33.413   4.105 -47.972  1.00  0.00           H  
ATOM    568  HA  PHE A1168      33.828   2.155 -45.860  1.00  0.00           H  
ATOM    569  HB2 PHE A1168      31.949   2.129 -47.529  1.00  0.00           H  
ATOM    570  HB3 PHE A1168      33.127   1.621 -48.751  1.00  0.00           H  
ATOM    571  HD1 PHE A1168      31.978   0.694 -45.324  1.00  0.00           H  
ATOM    572  HD2 PHE A1168      33.415  -0.636 -49.105  1.00  0.00           H  
ATOM    573  HE1 PHE A1168      31.685  -1.640 -44.605  1.00  0.00           H  
ATOM    574  HE2 PHE A1168      33.131  -2.972 -48.392  1.00  0.00           H  
ATOM    575  HZ  PHE A1168      32.263  -3.478 -46.140  1.00  0.00           H  
ATOM    576  N   GLY A1169      36.082   2.440 -48.178  1.00 42.95           N  
ATOM    577  CA  GLY A1169      37.423   2.011 -48.551  1.00 45.71           C  
ATOM    578  C   GLY A1169      37.481   1.041 -49.722  1.00 49.64           C  
ATOM    579  O   GLY A1169      38.546   0.507 -50.034  1.00 55.49           O  
ATOM    580  H   GLY A1169      35.687   3.262 -48.612  1.00  0.00           H  
ATOM    581  HA2 GLY A1169      37.876   1.526 -47.686  1.00  0.00           H  
ATOM    582  HA3 GLY A1169      38.012   2.893 -48.802  1.00  0.00           H  
ATOM    583  N   GLN A1170      36.338   0.798 -50.361  1.00 44.12           N  
ATOM    584  CA  GLN A1170      36.290  -0.055 -51.550  1.00 54.30           C  
ATOM    585  C   GLN A1170      35.452   0.593 -52.643  1.00 55.51           C  
ATOM    586  O   GLN A1170      34.696   1.526 -52.378  1.00 53.08           O  
ATOM    587  CB  GLN A1170      35.680  -1.419 -51.227  1.00 49.98           C  
ATOM    588  CG  GLN A1170      36.293  -2.141 -50.053  1.00 57.84           C  
ATOM    589  CD  GLN A1170      35.695  -3.519 -49.863  1.00 63.15           C  
ATOM    590  OE1 GLN A1170      35.570  -4.287 -50.816  1.00 66.90           O  
ATOM    591  NE2 GLN A1170      35.323  -3.840 -48.629  1.00 62.80           N  
ATOM    592  H   GLN A1170      35.483   1.212 -50.017  1.00  0.00           H  
ATOM    593  HA  GLN A1170      37.304  -0.201 -51.922  1.00  0.00           H  
ATOM    594  HB2 GLN A1170      34.621  -1.272 -51.017  1.00  0.00           H  
ATOM    595  HB3 GLN A1170      35.771  -2.055 -52.108  1.00  0.00           H  
ATOM    596  HG2 GLN A1170      36.121  -1.555 -49.150  1.00  0.00           H  
ATOM    597  HG3 GLN A1170      37.366  -2.238 -50.215  1.00  0.00           H  
ATOM    598 HE21 GLN A1170      35.445  -3.178 -47.876  1.00  0.00           H  
ATOM    599 HE22 GLN A1170      34.918  -4.747 -48.443  1.00  0.00           H  
ATOM    600  N   LYS A1171      35.569   0.080 -53.865  1.00 55.10           N  
ATOM    601  CA  LYS A1171      34.793   0.597 -54.987  1.00 54.11           C  
ATOM    602  C   LYS A1171      33.975  -0.495 -55.670  1.00 51.71           C  
ATOM    603  O   LYS A1171      34.011  -1.662 -55.273  1.00 60.05           O  
ATOM    604  CB  LYS A1171      35.721   1.255 -56.003  1.00 58.58           C  
ATOM    605  CG  LYS A1171      37.076   1.619 -55.433  1.00 65.55           C  
ATOM    606  CD  LYS A1171      37.463   3.039 -55.792  1.00 69.37           C  
ATOM    607  CE  LYS A1171      37.572   3.220 -57.292  1.00 74.37           C  
ATOM    608  NZ  LYS A1171      38.040   4.589 -57.662  1.00 77.18           N  
ATOM    609  H   LYS A1171      36.210  -0.685 -54.019  1.00  0.00           H  
ATOM    610  HA  LYS A1171      34.106   1.354 -54.609  1.00  0.00           H  
ATOM    611  HB2 LYS A1171      35.244   2.165 -56.368  1.00  0.00           H  
ATOM    612  HB3 LYS A1171      35.864   0.573 -56.841  1.00  0.00           H  
ATOM    613  HG2 LYS A1171      37.041   1.525 -54.348  1.00  0.00           H  
ATOM    614  HG3 LYS A1171      37.826   0.933 -55.828  1.00  0.00           H  
ATOM    615  HD2 LYS A1171      38.426   3.270 -55.336  1.00  0.00           H  
ATOM    616  HD3 LYS A1171      36.710   3.724 -55.403  1.00  0.00           H  
ATOM    617  HE2 LYS A1171      38.280   2.489 -57.683  1.00  0.00           H  
ATOM    618  HE3 LYS A1171      36.595   3.045 -57.743  1.00  0.00           H  
ATOM    619  HZ1 LYS A1171      38.098   4.665 -58.667  1.00  0.00           H  
ATOM    620  HZ2 LYS A1171      37.387   5.274 -57.310  1.00  0.00           H  
ATOM    621  HZ3 LYS A1171      38.951   4.754 -57.259  1.00  0.00           H  
ATOM    622  N   GLY A1172      33.221  -0.099 -56.688  1.00 44.50           N  
ATOM    623  CA  GLY A1172      32.501  -1.036 -57.527  1.00 47.06           C  
ATOM    624  C   GLY A1172      31.480  -1.893 -56.805  1.00 42.89           C  
ATOM    625  O   GLY A1172      30.704  -1.410 -55.972  1.00 41.76           O  
ATOM    626  H   GLY A1172      33.146   0.889 -56.885  1.00  0.00           H  
ATOM    627  HA2 GLY A1172      33.229  -1.700 -57.994  1.00  0.00           H  
ATOM    628  HA3 GLY A1172      31.991  -0.477 -58.311  1.00  0.00           H  
ATOM    629  N   LYS A1173      31.511  -3.180 -57.129  1.00 41.07           N  
ATOM    630  CA  LYS A1173      30.503  -4.151 -56.710  1.00 36.70           C  
ATOM    631  C   LYS A1173      30.274  -4.228 -55.200  1.00 38.33           C  
ATOM    632  O   LYS A1173      29.188  -4.595 -54.757  1.00 36.93           O  
ATOM    633  CB  LYS A1173      30.910  -5.526 -57.241  1.00 46.19           C  
ATOM    634  CG  LYS A1173      29.770  -6.482 -57.461  1.00 55.77           C  
ATOM    635  CD  LYS A1173      30.298  -7.739 -58.123  1.00 66.39           C  
ATOM    636  CE  LYS A1173      29.182  -8.698 -58.492  1.00 72.75           C  
ATOM    637  NZ  LYS A1173      29.748  -9.912 -59.149  1.00 77.22           N  
ATOM    638  H   LYS A1173      32.277  -3.508 -57.699  1.00  0.00           H  
ATOM    639  HA  LYS A1173      29.558  -3.877 -57.179  1.00  0.00           H  
ATOM    640  HB2 LYS A1173      31.421  -5.384 -58.193  1.00  0.00           H  
ATOM    641  HB3 LYS A1173      31.609  -5.977 -56.536  1.00  0.00           H  
ATOM    642  HG2 LYS A1173      29.317  -6.737 -56.503  1.00  0.00           H  
ATOM    643  HG3 LYS A1173      29.023  -6.017 -58.105  1.00  0.00           H  
ATOM    644  HD2 LYS A1173      30.836  -7.460 -59.029  1.00  0.00           H  
ATOM    645  HD3 LYS A1173      30.985  -8.239 -57.440  1.00  0.00           H  
ATOM    646  HE2 LYS A1173      28.494  -8.204 -59.178  1.00  0.00           H  
ATOM    647  HE3 LYS A1173      28.645  -8.992 -57.590  1.00  0.00           H  
ATOM    648  HZ1 LYS A1173      30.435 -10.335 -58.542  1.00  0.00           H  
ATOM    649  HZ2 LYS A1173      29.006 -10.574 -59.329  1.00  0.00           H  
ATOM    650  HZ3 LYS A1173      30.185  -9.650 -60.020  1.00  0.00           H  
ATOM    651  N   ALA A1174      31.286  -3.883 -54.405  1.00 33.19           N  
ATOM    652  CA  ALA A1174      31.154  -3.951 -52.942  1.00 37.56           C  
ATOM    653  C   ALA A1174      30.062  -3.031 -52.414  1.00 33.64           C  
ATOM    654  O   ALA A1174      29.461  -3.278 -51.358  1.00 31.14           O  
ATOM    655  CB  ALA A1174      32.477  -3.622 -52.276  1.00 40.98           C  
ATOM    656  H   ALA A1174      32.156  -3.571 -54.813  1.00  0.00           H  
ATOM    657  HA  ALA A1174      30.889  -4.974 -52.676  1.00  0.00           H  
ATOM    658  HB1 ALA A1174      32.363  -3.677 -51.194  1.00  0.00           H  
ATOM    659  HB2 ALA A1174      32.785  -2.615 -52.558  1.00  0.00           H  
ATOM    660  HB3 ALA A1174      33.234  -4.337 -52.598  1.00  0.00           H  
ATOM    661  N   ILE A1175      29.812  -1.955 -53.144  1.00 34.66           N  
ATOM    662  CA  ILE A1175      28.782  -1.014 -52.739  1.00 30.67           C  
ATOM    663  C   ILE A1175      27.582  -1.098 -53.669  1.00 32.05           C  
ATOM    664  O   ILE A1175      27.736  -1.156 -54.895  1.00 33.60           O  
ATOM    665  CB  ILE A1175      29.337   0.408 -52.686  1.00 35.70           C  
ATOM    666  CG1 ILE A1175      30.424   0.480 -51.610  1.00 44.21           C  
ATOM    667  CG2 ILE A1175      28.212   1.412 -52.425  1.00 34.81           C  
ATOM    668  CD1 ILE A1175      30.961   1.860 -51.367  1.00 50.03           C  
ATOM    669  H   ILE A1175      30.341  -1.787 -53.988  1.00  0.00           H  
ATOM    670  HA  ILE A1175      28.452  -1.285 -51.736  1.00  0.00           H  
ATOM    671  HB  ILE A1175      29.789   0.639 -53.650  1.00  0.00           H  
ATOM    672 HG12 ILE A1175      31.252  -0.159 -51.918  1.00  0.00           H  
ATOM    673 HG13 ILE A1175      30.015   0.095 -50.676  1.00  0.00           H  
ATOM    674 HG21 ILE A1175      27.294   1.061 -52.896  1.00  0.00           H  
ATOM    675 HG22 ILE A1175      28.486   2.381 -52.842  1.00  0.00           H  
ATOM    676 HG23 ILE A1175      28.054   1.510 -51.351  1.00  0.00           H  
ATOM    677 HD11 ILE A1175      31.978   1.792 -50.983  1.00  0.00           H  
ATOM    678 HD12 ILE A1175      30.331   2.372 -50.641  1.00  0.00           H  
ATOM    679 HD13 ILE A1175      30.963   2.419 -52.303  1.00  0.00           H  
ATOM    680  N   ARG A1176      26.388  -1.146 -53.080  1.00 31.32           N  
ATOM    681  CA  ARG A1176      25.150  -1.189 -53.856  1.00 31.75           C  
ATOM    682  C   ARG A1176      24.282  -0.021 -53.416  1.00 30.65           C  
ATOM    683  O   ARG A1176      24.103   0.213 -52.216  1.00 31.08           O  
ATOM    684  CB  ARG A1176      24.413  -2.506 -53.619  1.00 33.41           C  
ATOM    685  CG  ARG A1176      22.993  -2.550 -54.182  1.00 36.30           C  
ATOM    686  CD  ARG A1176      22.346  -3.874 -53.821  1.00 39.33           C  
ATOM    687  NE  ARG A1176      20.942  -3.983 -54.213  1.00 38.82           N  
ATOM    688  CZ  ARG A1176      20.190  -5.038 -53.915  1.00 36.33           C  
ATOM    689  NH1 ARG A1176      20.718  -6.050 -53.229  1.00 36.65           N  
ATOM    690  NH2 ARG A1176      18.924  -5.094 -54.297  1.00 31.96           N  
ATOM    691  H   ARG A1176      26.337  -1.153 -52.071  1.00  0.00           H  
ATOM    692  HA  ARG A1176      25.383  -1.089 -54.916  1.00  0.00           H  
ATOM    693  HB2 ARG A1176      24.988  -3.306 -54.085  1.00  0.00           H  
ATOM    694  HB3 ARG A1176      24.367  -2.690 -52.546  1.00  0.00           H  
ATOM    695  HG2 ARG A1176      22.409  -1.733 -53.758  1.00  0.00           H  
ATOM    696  HG3 ARG A1176      23.029  -2.447 -55.267  1.00  0.00           H  
ATOM    697  HD2 ARG A1176      22.410  -4.002 -52.740  1.00  0.00           H  
ATOM    698  HD3 ARG A1176      22.905  -4.677 -54.301  1.00  0.00           H  
ATOM    699  HE  ARG A1176      20.525  -3.224 -54.733  1.00  0.00           H  
ATOM    700 HH11 ARG A1176      20.152  -6.855 -53.001  1.00  0.00           H  
ATOM    701 HH12 ARG A1176      21.684  -6.012 -52.937  1.00  0.00           H  
ATOM    702 HH21 ARG A1176      18.362  -5.901 -54.067  1.00  0.00           H  
ATOM    703 HH22 ARG A1176      18.520  -4.330 -54.819  1.00  0.00           H  
ATOM    704  N   ILE A1177      23.764   0.726 -54.383  1.00 29.01           N  
ATOM    705  CA  ILE A1177      22.867   1.835 -54.080  1.00 31.83           C  
ATOM    706  C   ILE A1177      21.507   1.575 -54.705  1.00 31.08           C  
ATOM    707  O   ILE A1177      21.424   1.245 -55.886  1.00 33.95           O  
ATOM    708  CB  ILE A1177      23.445   3.161 -54.601  1.00 35.07           C  
ATOM    709  CG1 ILE A1177      24.721   3.498 -53.824  1.00 33.29           C  
ATOM    710  CG2 ILE A1177      22.414   4.281 -54.483  1.00 34.89           C  
ATOM    711  CD1 ILE A1177      25.539   4.653 -54.404  1.00 37.47           C  
ATOM    712  H   ILE A1177      23.995   0.523 -55.345  1.00  0.00           H  
ATOM    713  HA  ILE A1177      22.748   1.905 -52.999  1.00  0.00           H  
ATOM    714  HB  ILE A1177      23.703   3.037 -55.653  1.00  0.00           H  
ATOM    715 HG12 ILE A1177      25.353   2.610 -53.808  1.00  0.00           H  
ATOM    716 HG13 ILE A1177      24.447   3.747 -52.799  1.00  0.00           H  
ATOM    717 HD11 ILE A1177      26.423   4.818 -53.788  1.00  0.00           H  
ATOM    718 HD12 ILE A1177      25.846   4.406 -55.420  1.00  0.00           H  
ATOM    719 HD13 ILE A1177      24.931   5.558 -54.418  1.00  0.00           H  
ATOM    720 HG21 ILE A1177      22.843   5.211 -54.857  1.00  0.00           H  
ATOM    721 HG22 ILE A1177      21.532   4.026 -55.070  1.00  0.00           H  
ATOM    722 HG23 ILE A1177      22.131   4.406 -53.438  1.00  0.00           H  
ATOM    723  N   GLU A1178      20.441   1.704 -53.916  1.00 25.30           N  
ATOM    724  CA  GLU A1178      19.083   1.572 -54.457  1.00 30.45           C  
ATOM    725  C   GLU A1178      18.391   2.915 -54.329  1.00 29.50           C  
ATOM    726  O   GLU A1178      18.413   3.512 -53.257  1.00 29.97           O  
ATOM    727  CB  GLU A1178      18.270   0.538 -53.671  1.00 32.17           C  
ATOM    728  CG  GLU A1178      18.681  -0.896 -53.890  1.00 40.17           C  
ATOM    729  CD  GLU A1178      18.346  -1.402 -55.271  1.00 43.08           C  
ATOM    730  OE1 GLU A1178      17.542  -0.747 -55.981  1.00 42.46           O  
ATOM    731  OE2 GLU A1178      18.891  -2.470 -55.649  1.00 39.36           O  
ATOM    732  H   GLU A1178      20.569   1.895 -52.933  1.00  0.00           H  
ATOM    733  HA  GLU A1178      19.132   1.282 -55.506  1.00  0.00           H  
ATOM    734  HB2 GLU A1178      18.375   0.761 -52.609  1.00  0.00           H  
ATOM    735  HB3 GLU A1178      17.220   0.643 -53.944  1.00  0.00           H  
ATOM    736  HG2 GLU A1178      19.758  -0.974 -53.744  1.00  0.00           H  
ATOM    737  HG3 GLU A1178      18.179  -1.523 -53.153  1.00  0.00           H  
ATOM    738  N   ARG A1179      17.766   3.380 -55.408  1.00 30.19           N  
ATOM    739  CA  ARG A1179      16.973   4.601 -55.347  1.00 32.21           C  
ATOM    740  C   ARG A1179      15.594   4.222 -54.851  1.00 31.72           C  
ATOM    741  O   ARG A1179      14.950   3.340 -55.424  1.00 31.22           O  
ATOM    742  CB  ARG A1179      16.805   5.198 -56.736  1.00 34.54           C  
ATOM    743  CG  ARG A1179      18.079   5.530 -57.454  1.00 37.07           C  
ATOM    744  CD  ARG A1179      17.745   5.839 -58.896  1.00 42.77           C  
ATOM    745  NE  ARG A1179      18.936   5.892 -59.730  1.00 48.05           N  
ATOM    746  CZ  ARG A1179      19.246   6.916 -60.511  1.00 50.30           C  
ATOM    747  NH1 ARG A1179      18.445   7.972 -60.568  1.00 52.37           N  
ATOM    748  NH2 ARG A1179      20.352   6.882 -61.237  1.00 52.32           N  
ATOM    749  H   ARG A1179      17.842   2.879 -56.282  1.00  0.00           H  
ATOM    750  HA  ARG A1179      17.435   5.323 -54.674  1.00  0.00           H  
ATOM    751  HB2 ARG A1179      16.225   6.116 -56.639  1.00  0.00           H  
ATOM    752  HB3 ARG A1179      16.238   4.495 -57.347  1.00  0.00           H  
ATOM    753  HG2 ARG A1179      18.548   6.398 -56.990  1.00  0.00           H  
ATOM    754  HG3 ARG A1179      18.758   4.679 -57.409  1.00  0.00           H  
ATOM    755  HD2 ARG A1179      17.240   6.804 -58.942  1.00  0.00           H  
ATOM    756  HD3 ARG A1179      17.076   5.069 -59.279  1.00  0.00           H  
ATOM    757  HE  ARG A1179      19.564   5.101 -59.712  1.00  0.00           H  
ATOM    758 HH11 ARG A1179      18.680   8.752 -61.165  1.00  0.00           H  
ATOM    759 HH12 ARG A1179      17.601   7.996 -60.014  1.00  0.00           H  
ATOM    760 HH21 ARG A1179      20.960   6.077 -61.194  1.00  0.00           H  
ATOM    761 HH22 ARG A1179      20.588   7.661 -61.834  1.00  0.00           H  
ATOM    762  N   VAL A1180      15.134   4.881 -53.797  1.00 30.76           N  
ATOM    763  CA  VAL A1180      13.767   4.675 -53.338  1.00 27.96           C  
ATOM    764  C   VAL A1180      13.002   5.988 -53.447  1.00 33.79           C  
ATOM    765  O   VAL A1180      13.582   7.061 -53.340  1.00 32.78           O  
ATOM    766  CB  VAL A1180      13.720   4.096 -51.917  1.00 27.51           C  
ATOM    767  CG1 VAL A1180      14.356   2.716 -51.911  1.00 29.52           C  
ATOM    768  CG2 VAL A1180      14.442   5.016 -50.929  1.00 30.11           C  
ATOM    769  H   VAL A1180      15.735   5.530 -53.309  1.00  0.00           H  
ATOM    770  HA  VAL A1180      13.294   3.956 -54.008  1.00  0.00           H  
ATOM    771  HB  VAL A1180      12.678   4.003 -51.611  1.00  0.00           H  
ATOM    772 HG11 VAL A1180      14.323   2.304 -50.903  1.00  0.00           H  
ATOM    773 HG12 VAL A1180      13.808   2.061 -52.589  1.00  0.00           H  
ATOM    774 HG13 VAL A1180      15.393   2.792 -52.238  1.00  0.00           H  
ATOM    775 HG21 VAL A1180      13.977   6.002 -50.944  1.00  0.00           H  
ATOM    776 HG22 VAL A1180      14.373   4.596 -49.926  1.00  0.00           H  
ATOM    777 HG23 VAL A1180      15.490   5.105 -51.215  1.00  0.00           H  
ATOM    778  N   ILE A1181      11.699   5.896 -53.669  1.00 31.31           N  
ATOM    779  CA  ILE A1181      10.895   7.077 -53.930  1.00 30.36           C  
ATOM    780  C   ILE A1181       9.885   7.319 -52.812  1.00 32.58           C  
ATOM    781  O   ILE A1181       9.099   6.438 -52.462  1.00 30.05           O  
ATOM    782  CB  ILE A1181      10.183   6.940 -55.290  1.00 32.52           C  
ATOM    783  CG1 ILE A1181      11.243   6.896 -56.401  1.00 39.58           C  
ATOM    784  CG2 ILE A1181       9.188   8.071 -55.498  1.00 38.40           C  
ATOM    785  CD1 ILE A1181      10.711   6.602 -57.786  1.00 46.41           C  
ATOM    786  H   ILE A1181      11.257   4.988 -53.656  1.00  0.00           H  
ATOM    787  HA  ILE A1181      11.561   7.938 -53.980  1.00  0.00           H  
ATOM    788  HB  ILE A1181       9.637   5.997 -55.298  1.00  0.00           H  
ATOM    789 HG12 ILE A1181      11.742   7.865 -56.430  1.00  0.00           H  
ATOM    790 HG13 ILE A1181      11.980   6.135 -56.145  1.00  0.00           H  
ATOM    791 HG21 ILE A1181       8.699   7.952 -56.465  1.00  0.00           H  
ATOM    792 HG22 ILE A1181       9.713   9.026 -55.472  1.00  0.00           H  
ATOM    793 HG23 ILE A1181       8.439   8.046 -54.706  1.00  0.00           H  
ATOM    794 HD11 ILE A1181      11.536   6.593 -58.498  1.00  0.00           H  
ATOM    795 HD12 ILE A1181       9.994   7.372 -58.071  1.00  0.00           H  
ATOM    796 HD13 ILE A1181      10.219   5.629 -57.787  1.00  0.00           H  
ATOM    797  N   TYR A1182       9.925   8.512 -52.233  1.00 33.36           N  
ATOM    798  CA  TYR A1182       8.969   8.876 -51.194  1.00 30.66           C  
ATOM    799  C   TYR A1182       7.590   9.119 -51.787  1.00 34.49           C  
ATOM    800  O   TYR A1182       7.409   9.988 -52.646  1.00 36.97           O  
ATOM    801  CB  TYR A1182       9.443  10.125 -50.461  1.00 31.79           C  
ATOM    802  CG  TYR A1182       8.605  10.481 -49.259  1.00 32.83           C  
ATOM    803  CD1 TYR A1182       8.808   9.841 -48.043  1.00 33.14           C  
ATOM    804  CD2 TYR A1182       7.614  11.448 -49.336  1.00 35.40           C  
ATOM    805  CE1 TYR A1182       8.054  10.163 -46.937  1.00 36.44           C  
ATOM    806  CE2 TYR A1182       6.847  11.779 -48.226  1.00 39.31           C  
ATOM    807  CZ  TYR A1182       7.084  11.119 -47.030  1.00 39.20           C  
ATOM    808  OH  TYR A1182       6.342  11.424 -45.914  1.00 40.78           O  
ATOM    809  H   TYR A1182      10.629   9.179 -52.516  1.00  0.00           H  
ATOM    810  HA  TYR A1182       8.902   8.056 -50.480  1.00  0.00           H  
ATOM    811  HB2 TYR A1182      10.468   9.960 -50.128  1.00  0.00           H  
ATOM    812  HB3 TYR A1182       9.432  10.965 -51.156  1.00  0.00           H  
ATOM    813  HD1 TYR A1182       9.569   9.079 -47.964  1.00  0.00           H  
ATOM    814  HD2 TYR A1182       7.436  11.952 -50.274  1.00  0.00           H  
ATOM    815  HE1 TYR A1182       8.230   9.660 -45.997  1.00  0.00           H  
ATOM    816  HE2 TYR A1182       6.080  12.537 -48.293  1.00  0.00           H  
ATOM    817  HH  TYR A1182       6.924  11.738 -45.218  1.00  0.00           H  
ATOM    818  N   THR A1183       6.607   8.345 -51.339  1.00 31.94           N  
ATOM    819  CA  THR A1183       5.242   8.536 -51.821  1.00 37.12           C  
ATOM    820  C   THR A1183       4.344   9.116 -50.748  1.00 31.83           C  
ATOM    821  O   THR A1183       3.295   9.690 -51.056  1.00 34.28           O  
ATOM    822  CB  THR A1183       4.618   7.229 -52.270  1.00 35.21           C  
ATOM    823  OG1 THR A1183       4.304   6.435 -51.115  1.00 36.36           O  
ATOM    824  CG2 THR A1183       5.571   6.466 -53.178  1.00 30.89           C  
ATOM    825  H   THR A1183       6.805   7.622 -50.663  1.00  0.00           H  
ATOM    826  HA  THR A1183       5.263   9.222 -52.668  1.00  0.00           H  
ATOM    827  HB  THR A1183       3.699   7.442 -52.816  1.00  0.00           H  
ATOM    828  HG1 THR A1183       3.587   5.832 -51.326  1.00  0.00           H  
ATOM    829 HG21 THR A1183       5.106   5.531 -53.490  1.00  0.00           H  
ATOM    830 HG22 THR A1183       6.493   6.250 -52.638  1.00  0.00           H  
ATOM    831 HG23 THR A1183       5.798   7.070 -54.057  1.00  0.00           H  
ATOM    832  N   GLY A1184       4.732   8.933 -49.490  1.00 36.10           N  
ATOM    833  CA  GLY A1184       3.972   9.465 -48.371  1.00 38.93           C  
ATOM    834  C   GLY A1184       2.685   8.712 -48.079  1.00 37.30           C  
ATOM    835  O   GLY A1184       1.894   9.150 -47.248  1.00 38.07           O  
ATOM    836  H   GLY A1184       5.577   8.411 -49.307  1.00  0.00           H  
ATOM    837  HA2 GLY A1184       3.719  10.502 -48.592  1.00  0.00           H  
ATOM    838  HA3 GLY A1184       4.600   9.441 -47.480  1.00  0.00           H  
ATOM    839  N   LYS A1185       2.479   7.581 -48.758  1.00 34.93           N  
ATOM    840  CA  LYS A1185       1.269   6.782 -48.585  1.00 32.71           C  
ATOM    841  C   LYS A1185       1.659   5.467 -47.943  1.00 34.93           C  
ATOM    842  O   LYS A1185       2.428   4.703 -48.522  1.00 34.23           O  
ATOM    843  CB  LYS A1185       0.595   6.508 -49.939  1.00 34.64           C  
ATOM    844  CG  LYS A1185      -0.044   7.711 -50.600  1.00 41.61           C  
ATOM    845  CD  LYS A1185      -0.680   7.301 -51.930  1.00 47.27           C  
ATOM    846  CE  LYS A1185      -1.230   8.507 -52.691  1.00 59.19           C  
ATOM    847  NZ  LYS A1185      -1.627   8.172 -54.099  1.00 63.45           N  
ATOM    848  H   LYS A1185       3.182   7.268 -49.412  1.00  0.00           H  
ATOM    849  HA  LYS A1185       0.574   7.312 -47.934  1.00  0.00           H  
ATOM    850  HB2 LYS A1185       1.351   6.113 -50.617  1.00  0.00           H  
ATOM    851  HB3 LYS A1185      -0.171   5.746 -49.795  1.00  0.00           H  
ATOM    852  HG2 LYS A1185       0.718   8.469 -50.783  1.00  0.00           H  
ATOM    853  HG3 LYS A1185      -0.811   8.120 -49.944  1.00  0.00           H  
ATOM    854  HD2 LYS A1185      -1.497   6.607 -51.731  1.00  0.00           H  
ATOM    855  HD3 LYS A1185       0.070   6.803 -52.545  1.00  0.00           H  
ATOM    856  HE2 LYS A1185      -0.462   9.280 -52.720  1.00  0.00           H  
ATOM    857  HE3 LYS A1185      -2.101   8.893 -52.161  1.00  0.00           H  
ATOM    858  HZ1 LYS A1185      -1.982   9.000 -54.555  1.00  0.00           H  
ATOM    859  HZ2 LYS A1185      -2.344   7.461 -54.086  1.00  0.00           H  
ATOM    860  HZ3 LYS A1185      -0.822   7.829 -54.603  1.00  0.00           H  
ATOM    861  N   GLU A1186       1.119   5.193 -46.758  1.00 33.26           N  
ATOM    862  CA  GLU A1186       1.671   4.141 -45.900  1.00 35.89           C  
ATOM    863  C   GLU A1186       1.135   2.753 -46.230  1.00 34.77           C  
ATOM    864  O   GLU A1186      -0.077   2.531 -46.222  1.00 34.43           O  
ATOM    865  CB  GLU A1186       1.365   4.465 -44.435  1.00 39.52           C  
ATOM    866  CG  GLU A1186       1.849   3.411 -43.436  1.00 32.87           C  
ATOM    867  CD  GLU A1186       1.290   3.649 -42.043  1.00 41.09           C  
ATOM    868  OE1 GLU A1186       1.300   2.705 -41.222  1.00 43.28           O  
ATOM    869  OE2 GLU A1186       0.837   4.785 -41.773  1.00 45.87           O  
ATOM    870  H   GLU A1186       0.315   5.719 -46.445  1.00  0.00           H  
ATOM    871  HA  GLU A1186       2.753   4.129 -46.028  1.00  0.00           H  
ATOM    872  HB2 GLU A1186       0.285   4.565 -44.327  1.00  0.00           H  
ATOM    873  HB3 GLU A1186       1.829   5.419 -44.186  1.00  0.00           H  
ATOM    874  HG2 GLU A1186       2.937   3.444 -43.389  1.00  0.00           H  
ATOM    875  HG3 GLU A1186       1.538   2.425 -43.781  1.00  0.00           H  
ATOM    876  N   GLY A1187       2.037   1.821 -46.510  1.00 33.41           N  
ATOM    877  CA  GLY A1187       1.646   0.434 -46.687  1.00 37.68           C  
ATOM    878  C   GLY A1187       1.343  -0.188 -45.343  1.00 30.34           C  
ATOM    879  O   GLY A1187       2.182  -0.150 -44.448  1.00 32.01           O  
ATOM    880  H   GLY A1187       3.009   2.080 -46.601  1.00  0.00           H  
ATOM    881  HA2 GLY A1187       2.459  -0.113 -47.164  1.00  0.00           H  
ATOM    882  HA3 GLY A1187       0.758   0.385 -47.317  1.00  0.00           H  
ATOM    883  N   LYS A1188       0.143  -0.747 -45.198  1.00 32.34           N  
ATOM    884  CA  LYS A1188      -0.238  -1.421 -43.956  1.00 35.21           C  
ATOM    885  C   LYS A1188      -1.328  -2.436 -44.242  1.00 39.21           C  
ATOM    886  O   LYS A1188      -2.038  -2.323 -45.244  1.00 36.91           O  
ATOM    887  CB  LYS A1188      -0.732  -0.402 -42.930  1.00 37.34           C  
ATOM    888  CG  LYS A1188      -1.786   0.540 -43.495  1.00 41.94           C  
ATOM    889  CD  LYS A1188      -1.737   1.912 -42.846  1.00 51.02           C  
ATOM    890  CE  LYS A1188      -2.715   2.020 -41.694  1.00 60.67           C  
ATOM    891  NZ  LYS A1188      -3.674   3.155 -41.882  1.00 64.27           N  
ATOM    892  H   LYS A1188      -0.518  -0.705 -45.961  1.00  0.00           H  
ATOM    893  HA  LYS A1188       0.632  -1.939 -43.552  1.00  0.00           H  
ATOM    894  HB2 LYS A1188      -1.162  -0.939 -42.085  1.00  0.00           H  
ATOM    895  HB3 LYS A1188       0.116   0.186 -42.580  1.00  0.00           H  
ATOM    896  HG2 LYS A1188      -2.771   0.106 -43.325  1.00  0.00           H  
ATOM    897  HG3 LYS A1188      -1.626   0.649 -44.568  1.00  0.00           H  
ATOM    898  HD2 LYS A1188      -0.729   2.090 -42.472  1.00  0.00           H  
ATOM    899  HD3 LYS A1188      -1.980   2.669 -43.592  1.00  0.00           H  
ATOM    900  HE2 LYS A1188      -2.157   2.179 -40.772  1.00  0.00           H  
ATOM    901  HE3 LYS A1188      -3.276   1.089 -41.615  1.00  0.00           H  
ATOM    902  HZ1 LYS A1188      -4.307   3.194 -41.096  1.00  0.00           H  
ATOM    903  HZ2 LYS A1188      -3.161   4.023 -41.944  1.00  0.00           H  
ATOM    904  HZ3 LYS A1188      -4.201   3.014 -42.731  1.00  0.00           H  
ATOM    905  N   SER A1189      -1.480  -3.429 -43.369  1.00 35.69           N  
ATOM    906  CA  SER A1189      -2.543  -4.415 -43.573  1.00 37.97           C  
ATOM    907  C   SER A1189      -3.900  -3.777 -43.296  1.00 44.52           C  
ATOM    908  O   SER A1189      -3.972  -2.640 -42.817  1.00 39.61           O  
ATOM    909  CB  SER A1189      -2.340  -5.635 -42.673  1.00 40.90           C  
ATOM    910  OG  SER A1189      -2.674  -5.338 -41.333  1.00 40.91           O  
ATOM    911  H   SER A1189      -0.866  -3.502 -42.571  1.00  0.00           H  
ATOM    912  HA  SER A1189      -2.519  -4.742 -44.612  1.00  0.00           H  
ATOM    913  HB2 SER A1189      -2.975  -6.448 -43.026  1.00  0.00           H  
ATOM    914  HB3 SER A1189      -1.297  -5.947 -42.722  1.00  0.00           H  
ATOM    915  HG  SER A1189      -2.402  -6.065 -40.767  1.00  0.00           H  
ATOM    916  N   SER A1190      -4.974  -4.503 -43.602  1.00 42.82           N  
ATOM    917  CA  SER A1190      -6.324  -4.017 -43.337  1.00 47.39           C  
ATOM    918  C   SER A1190      -6.534  -3.751 -41.847  1.00 46.16           C  
ATOM    919  O   SER A1190      -7.439  -3.018 -41.467  1.00 46.21           O  
ATOM    920  CB  SER A1190      -7.367  -5.014 -43.848  1.00 45.92           C  
ATOM    921  OG  SER A1190      -7.276  -6.252 -43.164  1.00 50.37           O  
ATOM    922  H   SER A1190      -4.851  -5.411 -44.027  1.00  0.00           H  
ATOM    923  HA  SER A1190      -6.459  -3.078 -43.873  1.00  0.00           H  
ATOM    924  HB2 SER A1190      -8.362  -4.596 -43.695  1.00  0.00           H  
ATOM    925  HB3 SER A1190      -7.210  -5.182 -44.913  1.00  0.00           H  
ATOM    926  HG  SER A1190      -8.158  -6.596 -43.006  1.00  0.00           H  
ATOM    927  N   GLN A1191      -5.687  -4.345 -41.012  1.00 52.11           N  
ATOM    928  CA  GLN A1191      -5.780  -4.184 -39.564  1.00 49.22           C  
ATOM    929  C   GLN A1191      -4.824  -3.113 -39.032  1.00 46.57           C  
ATOM    930  O   GLN A1191      -4.827  -2.805 -37.840  1.00 50.27           O  
ATOM    931  CB  GLN A1191      -5.511  -5.524 -38.879  1.00 50.68           C  
ATOM    932  CG  GLN A1191      -6.515  -6.611 -39.241  1.00 58.34           C  
ATOM    933  CD  GLN A1191      -7.801  -6.487 -38.456  1.00 65.49           C  
ATOM    934  OE1 GLN A1191      -7.795  -6.582 -37.233  1.00 74.07           O  
ATOM    935  NE2 GLN A1191      -8.909  -6.266 -39.152  1.00 62.12           N  
ATOM    936  H   GLN A1191      -4.954  -4.927 -41.392  1.00  0.00           H  
ATOM    937  HA  GLN A1191      -6.798  -3.879 -39.322  1.00  0.00           H  
ATOM    938  HB2 GLN A1191      -5.544  -5.371 -37.800  1.00  0.00           H  
ATOM    939  HB3 GLN A1191      -4.513  -5.864 -39.154  1.00  0.00           H  
ATOM    940  HG2 GLN A1191      -6.744  -6.536 -40.304  1.00  0.00           H  
ATOM    941  HG3 GLN A1191      -6.070  -7.586 -39.042  1.00  0.00           H  
ATOM    942 HE21 GLN A1191      -8.867  -6.192 -40.158  1.00  0.00           H  
ATOM    943 HE22 GLN A1191      -9.794  -6.172 -38.675  1.00  0.00           H  
ATOM    944  N   GLY A1192      -4.002  -2.555 -39.916  1.00 41.61           N  
ATOM    945  CA  GLY A1192      -3.115  -1.459 -39.553  1.00 41.16           C  
ATOM    946  C   GLY A1192      -1.723  -1.913 -39.155  1.00 41.92           C  
ATOM    947  O   GLY A1192      -0.971  -1.168 -38.522  1.00 40.95           O  
ATOM    948  H   GLY A1192      -3.993  -2.901 -40.865  1.00  0.00           H  
ATOM    949  HA2 GLY A1192      -3.028  -0.788 -40.408  1.00  0.00           H  
ATOM    950  HA3 GLY A1192      -3.557  -0.911 -38.721  1.00  0.00           H  
ATOM    951  N   CYS A1193      -1.369  -3.132 -39.542  1.00 34.63           N  
ATOM    952  CA  CYS A1193      -0.100  -3.717 -39.121  1.00 34.96           C  
ATOM    953  C   CYS A1193       0.920  -3.754 -40.270  1.00 34.76           C  
ATOM    954  O   CYS A1193       0.543  -3.648 -41.435  1.00 33.67           O  
ATOM    955  CB  CYS A1193      -0.368  -5.080 -38.479  1.00 34.36           C  
ATOM    956  SG  CYS A1193      -1.613  -4.922 -37.144  1.00 36.21           S  
ATOM    957  H   CYS A1193      -1.988  -3.664 -40.138  1.00  0.00           H  
ATOM    958  HA  CYS A1193       0.311  -3.071 -38.346  1.00  0.00           H  
ATOM    959  HB2 CYS A1193      -0.741  -5.768 -39.238  1.00  0.00           H  
ATOM    960  HB3 CYS A1193       0.560  -5.471 -38.062  1.00  0.00           H  
ATOM    961  HG  CYS A1193      -2.593  -5.808 -37.343  1.00  0.00           H  
ATOM    962  N   PRO A1194       2.221  -3.838 -39.943  1.00 30.62           N  
ATOM    963  CA  PRO A1194       3.246  -3.609 -40.974  1.00 30.27           C  
ATOM    964  C   PRO A1194       3.245  -4.640 -42.090  1.00 33.13           C  
ATOM    965  O   PRO A1194       3.043  -5.836 -41.842  1.00 30.81           O  
ATOM    966  CB  PRO A1194       4.565  -3.737 -40.188  1.00 29.13           C  
ATOM    967  CG  PRO A1194       4.183  -3.444 -38.765  1.00 32.75           C  
ATOM    968  CD  PRO A1194       2.827  -4.043 -38.614  1.00 35.39           C  
ATOM    969  HA  PRO A1194       3.148  -2.605 -41.386  1.00  0.00           H  
ATOM    970  HB2 PRO A1194       5.299  -3.015 -40.546  1.00  0.00           H  
ATOM    971  HB3 PRO A1194       4.959  -4.750 -40.273  1.00  0.00           H  
ATOM    972  HG2 PRO A1194       4.888  -3.906 -38.074  1.00  0.00           H  
ATOM    973  HG3 PRO A1194       4.141  -2.368 -38.599  1.00  0.00           H  
ATOM    974  HD2 PRO A1194       2.256  -3.529 -37.840  1.00  0.00           H  
ATOM    975  HD3 PRO A1194       2.903  -5.107 -38.389  1.00  0.00           H  
ATOM    976  N   ILE A1195       3.489  -4.180 -43.314  1.00 30.50           N  
ATOM    977  CA  ILE A1195       3.657  -5.088 -44.442  1.00 31.41           C  
ATOM    978  C   ILE A1195       4.804  -4.598 -45.304  1.00 35.33           C  
ATOM    979  O   ILE A1195       5.142  -3.421 -45.285  1.00 31.69           O  
ATOM    980  CB  ILE A1195       2.405  -5.146 -45.330  1.00 35.26           C  
ATOM    981  CG1 ILE A1195       2.113  -3.766 -45.919  1.00 30.83           C  
ATOM    982  CG2 ILE A1195       1.187  -5.686 -44.569  1.00 39.62           C  
ATOM    983  CD1 ILE A1195       1.175  -3.818 -47.102  1.00 39.59           C  
ATOM    984  H   ILE A1195       3.559  -3.184 -43.465  1.00  0.00           H  
ATOM    985  HA  ILE A1195       3.884  -6.087 -44.071  1.00  0.00           H  
ATOM    986  HB  ILE A1195       2.612  -5.826 -46.156  1.00  0.00           H  
ATOM    987 HG12 ILE A1195       3.054  -3.319 -46.241  1.00  0.00           H  
ATOM    988 HG13 ILE A1195       1.671  -3.139 -45.145  1.00  0.00           H  
ATOM    989 HD11 ILE A1195       1.006  -2.809 -47.477  1.00  0.00           H  
ATOM    990 HD12 ILE A1195       0.225  -4.255 -46.793  1.00  0.00           H  
ATOM    991 HD13 ILE A1195       1.617  -4.428 -47.889  1.00  0.00           H  
ATOM    992 HG21 ILE A1195       1.420  -6.669 -44.160  1.00  0.00           H  
ATOM    993 HG22 ILE A1195       0.340  -5.768 -45.250  1.00  0.00           H  
ATOM    994 HG23 ILE A1195       0.935  -5.004 -43.757  1.00  0.00           H  
ATOM    995  N   ALA A1196       5.412  -5.513 -46.049  1.00 32.67           N  
ATOM    996  CA  ALA A1196       6.422  -5.169 -47.043  1.00 29.18           C  
ATOM    997  C   ALA A1196       5.786  -5.349 -48.407  1.00 31.30           C  
ATOM    998  O   ALA A1196       4.993  -6.279 -48.606  1.00 31.95           O  
ATOM    999  CB  ALA A1196       7.619  -6.103 -46.912  1.00 28.81           C  
ATOM   1000  H   ALA A1196       5.166  -6.484 -45.923  1.00  0.00           H  
ATOM   1001  HA  ALA A1196       6.739  -4.134 -46.912  1.00  0.00           H  
ATOM   1002  HB1 ALA A1196       7.283  -7.137 -46.982  1.00  0.00           H  
ATOM   1003  HB2 ALA A1196       8.329  -5.898 -47.713  1.00  0.00           H  
ATOM   1004  HB3 ALA A1196       8.102  -5.942 -45.948  1.00  0.00           H  
ATOM   1005  N   LYS A1197       6.140  -4.501 -49.363  1.00 27.17           N  
ATOM   1006  CA  LYS A1197       5.709  -4.733 -50.751  1.00 28.51           C  
ATOM   1007  C   LYS A1197       6.893  -5.153 -51.620  1.00 31.07           C  
ATOM   1008  O   LYS A1197       6.731  -5.865 -52.630  1.00 30.01           O  
ATOM   1009  CB  LYS A1197       5.048  -3.469 -51.330  1.00 33.47           C  
ATOM   1010  CG  LYS A1197       3.710  -3.096 -50.688  1.00 32.64           C  
ATOM   1011  CD  LYS A1197       3.088  -1.834 -51.317  1.00 31.97           C  
ATOM   1012  CE  LYS A1197       2.818  -2.011 -52.800  1.00 32.16           C  
ATOM   1013  NZ  LYS A1197       2.117  -0.830 -53.410  1.00 33.88           N  
ATOM   1014  H   LYS A1197       6.706  -3.695 -49.138  1.00  0.00           H  
ATOM   1015  HA  LYS A1197       4.975  -5.539 -50.754  1.00  0.00           H  
ATOM   1016  HB2 LYS A1197       5.735  -2.634 -51.194  1.00  0.00           H  
ATOM   1017  HB3 LYS A1197       4.891  -3.618 -52.398  1.00  0.00           H  
ATOM   1018  HG2 LYS A1197       3.870  -2.915 -49.626  1.00  0.00           H  
ATOM   1019  HG3 LYS A1197       3.017  -3.929 -50.806  1.00  0.00           H  
ATOM   1020  HD2 LYS A1197       2.147  -1.617 -50.812  1.00  0.00           H  
ATOM   1021  HD3 LYS A1197       3.769  -0.994 -51.178  1.00  0.00           H  
ATOM   1022  HE2 LYS A1197       2.195  -2.895 -52.937  1.00  0.00           H  
ATOM   1023  HE3 LYS A1197       3.766  -2.164 -53.316  1.00  0.00           H  
ATOM   1024  HZ1 LYS A1197       1.132  -0.875 -53.193  1.00  0.00           H  
ATOM   1025  HZ2 LYS A1197       2.505   0.023 -53.035  1.00  0.00           H  
ATOM   1026  HZ3 LYS A1197       2.242  -0.845 -54.412  1.00  0.00           H  
ATOM   1027  N   TRP A1198       8.076  -4.684 -51.239  1.00 29.98           N  
ATOM   1028  CA  TRP A1198       9.314  -5.052 -51.922  1.00 30.51           C  
ATOM   1029  C   TRP A1198      10.353  -5.370 -50.864  1.00 30.41           C  
ATOM   1030  O   TRP A1198      10.382  -4.738 -49.801  1.00 30.18           O  
ATOM   1031  CB  TRP A1198       9.836  -3.885 -52.778  1.00 32.87           C  
ATOM   1032  CG  TRP A1198       8.857  -3.409 -53.805  1.00 33.03           C  
ATOM   1033  CD1 TRP A1198       8.700  -3.891 -55.066  1.00 33.41           C  
ATOM   1034  CD2 TRP A1198       7.891  -2.355 -53.652  1.00 28.34           C  
ATOM   1035  NE1 TRP A1198       7.691  -3.203 -55.717  1.00 31.66           N  
ATOM   1036  CE2 TRP A1198       7.183  -2.255 -54.865  1.00 30.73           C  
ATOM   1037  CE3 TRP A1198       7.565  -1.482 -52.603  1.00 30.87           C  
ATOM   1038  CZ2 TRP A1198       6.158  -1.319 -55.059  1.00 34.93           C  
ATOM   1039  CZ3 TRP A1198       6.548  -0.557 -52.800  1.00 33.56           C  
ATOM   1040  CH2 TRP A1198       5.863  -0.483 -54.012  1.00 31.95           C  
ATOM   1041  H   TRP A1198       8.121  -4.053 -50.450  1.00  0.00           H  
ATOM   1042  HA  TRP A1198       9.145  -5.926 -52.550  1.00  0.00           H  
ATOM   1043  HB2 TRP A1198      10.073  -3.052 -52.116  1.00  0.00           H  
ATOM   1044  HB3 TRP A1198      10.748  -4.202 -53.284  1.00  0.00           H  
ATOM   1045  HD1 TRP A1198       9.279  -4.694 -55.497  1.00  0.00           H  
ATOM   1046  HE3 TRP A1198       8.094  -1.528 -51.662  1.00  0.00           H  
ATOM   1047  HZ2 TRP A1198       5.622  -1.258 -55.995  1.00  0.00           H  
ATOM   1048  HZ3 TRP A1198       6.283   0.118 -51.999  1.00  0.00           H  
ATOM   1049 HH2  TRP A1198       5.080   0.251 -54.130  1.00  0.00           H  
ATOM   1050  HE1 TRP A1198       7.380  -3.371 -56.663  1.00  0.00           H  
ATOM   1051  N   VAL A1199      11.214  -6.339 -51.148  1.00 26.36           N  
ATOM   1052  CA  VAL A1199      12.301  -6.634 -50.221  1.00 26.58           C  
ATOM   1053  C   VAL A1199      13.640  -6.513 -50.913  1.00 28.29           C  
ATOM   1054  O   VAL A1199      13.911  -7.233 -51.887  1.00 31.94           O  
ATOM   1055  CB  VAL A1199      12.198  -8.066 -49.676  1.00 27.11           C  
ATOM   1056  CG1 VAL A1199      13.112  -8.229 -48.464  1.00 26.91           C  
ATOM   1057  CG2 VAL A1199      10.762  -8.374 -49.300  1.00 30.36           C  
ATOM   1058  H   VAL A1199      11.117  -6.870 -52.001  1.00  0.00           H  
ATOM   1059  HA  VAL A1199      12.263  -5.931 -49.389  1.00  0.00           H  
ATOM   1060  HB  VAL A1199      12.516  -8.762 -50.453  1.00  0.00           H  
ATOM   1061 HG11 VAL A1199      13.033  -9.247 -48.083  1.00  0.00           H  
ATOM   1062 HG12 VAL A1199      12.813  -7.526 -47.686  1.00  0.00           H  
ATOM   1063 HG13 VAL A1199      14.143  -8.029 -48.757  1.00  0.00           H  
ATOM   1064 HG21 VAL A1199      10.742  -9.186 -48.574  1.00  0.00           H  
ATOM   1065 HG22 VAL A1199      10.209  -8.670 -50.191  1.00  0.00           H  
ATOM   1066 HG23 VAL A1199      10.302  -7.487 -48.865  1.00  0.00           H  
ATOM   1067  N   VAL A1200      14.473  -5.617 -50.403  1.00 26.50           N  
ATOM   1068  CA  VAL A1200      15.850  -5.490 -50.868  1.00 26.08           C  
ATOM   1069  C   VAL A1200      16.684  -6.522 -50.114  1.00 24.30           C  
ATOM   1070  O   VAL A1200      16.765  -6.482 -48.886  1.00 27.65           O  
ATOM   1071  CB  VAL A1200      16.385  -4.072 -50.603  1.00 30.94           C  
ATOM   1072  CG1 VAL A1200      17.836  -3.959 -51.038  1.00 32.75           C  
ATOM   1073  CG2 VAL A1200      15.532  -3.053 -51.330  1.00 29.81           C  
ATOM   1074  H   VAL A1200      14.145  -5.005 -49.670  1.00  0.00           H  
ATOM   1075  HA  VAL A1200      15.893  -5.700 -51.937  1.00  0.00           H  
ATOM   1076  HB  VAL A1200      16.327  -3.873 -49.534  1.00  0.00           H  
ATOM   1077 HG11 VAL A1200      18.434  -4.699 -50.507  1.00  0.00           H  
ATOM   1078 HG12 VAL A1200      17.908  -4.138 -52.111  1.00  0.00           H  
ATOM   1079 HG13 VAL A1200      18.207  -2.960 -50.810  1.00  0.00           H  
ATOM   1080 HG21 VAL A1200      15.917  -2.052 -51.138  1.00  0.00           H  
ATOM   1081 HG22 VAL A1200      14.504  -3.121 -50.975  1.00  0.00           H  
ATOM   1082 HG23 VAL A1200      15.560  -3.253 -52.401  1.00  0.00           H  
ATOM   1083  N   ARG A1201      17.287  -7.452 -50.846  1.00 29.07           N  
ATOM   1084  CA  ARG A1201      18.046  -8.531 -50.224  1.00 28.71           C  
ATOM   1085  C   ARG A1201      19.483  -8.487 -50.708  1.00 36.64           C  
ATOM   1086  O   ARG A1201      19.746  -8.067 -51.836  1.00 34.08           O  
ATOM   1087  CB  ARG A1201      17.439  -9.887 -50.596  1.00 29.54           C  
ATOM   1088  CG  ARG A1201      15.976 -10.056 -50.203  1.00 28.39           C  
ATOM   1089  CD  ARG A1201      15.508 -11.494 -50.407  1.00 32.49           C  
ATOM   1090  NE  ARG A1201      14.165 -11.685 -49.860  1.00 36.10           N  
ATOM   1091  CZ  ARG A1201      13.916 -12.041 -48.600  1.00 40.57           C  
ATOM   1092  NH1 ARG A1201      14.918 -12.261 -47.751  1.00 36.91           N  
ATOM   1093  NH2 ARG A1201      12.662 -12.189 -48.190  1.00 38.81           N  
ATOM   1094  H   ARG A1201      17.219  -7.411 -51.852  1.00  0.00           H  
ATOM   1095  HA  ARG A1201      18.025  -8.410 -49.141  1.00  0.00           H  
ATOM   1096  HB2 ARG A1201      18.017 -10.666 -50.099  1.00  0.00           H  
ATOM   1097  HB3 ARG A1201      17.527 -10.023 -51.673  1.00  0.00           H  
ATOM   1098  HG2 ARG A1201      15.858  -9.791 -49.152  1.00  0.00           H  
ATOM   1099  HG3 ARG A1201      15.363  -9.390 -50.810  1.00  0.00           H  
ATOM   1100  HD2 ARG A1201      15.494 -11.717 -51.474  1.00  0.00           H  
ATOM   1101  HD3 ARG A1201      16.200 -12.172 -49.908  1.00  0.00           H  
ATOM   1102  HE  ARG A1201      13.377 -11.538 -50.474  1.00  0.00           H  
ATOM   1103 HH11 ARG A1201      14.722 -12.535 -46.799  1.00  0.00           H  
ATOM   1104 HH12 ARG A1201      15.874 -12.154 -48.059  1.00  0.00           H  
ATOM   1105 HH21 ARG A1201      12.471 -12.463 -47.237  1.00  0.00           H  
ATOM   1106 HH22 ARG A1201      11.899 -12.028 -48.831  1.00  0.00           H  
ATOM   1107  N   ARG A1202      20.411  -8.922 -49.861  1.00 32.39           N  
ATOM   1108  CA  ARG A1202      21.822  -8.942 -50.246  1.00 31.48           C  
ATOM   1109  C   ARG A1202      21.991  -9.749 -51.521  1.00 32.31           C  
ATOM   1110  O   ARG A1202      21.554 -10.906 -51.599  1.00 30.08           O  
ATOM   1111  CB  ARG A1202      22.668  -9.534 -49.120  1.00 32.76           C  
ATOM   1112  CG  ARG A1202      24.159  -9.317 -49.295  1.00 33.61           C  
ATOM   1113  CD  ARG A1202      24.931  -9.924 -48.141  1.00 32.54           C  
ATOM   1114  NE  ARG A1202      26.359  -9.638 -48.244  1.00 34.23           N  
ATOM   1115  CZ  ARG A1202      27.308 -10.265 -47.552  1.00 38.27           C  
ATOM   1116  NH1 ARG A1202      26.993 -11.228 -46.697  1.00 38.30           N  
ATOM   1117  NH2 ARG A1202      28.582  -9.925 -47.712  1.00 34.65           N  
ATOM   1118  H   ARG A1202      20.139  -9.242 -48.942  1.00  0.00           H  
ATOM   1119  HA  ARG A1202      22.150  -7.919 -50.431  1.00  0.00           H  
ATOM   1120  HB2 ARG A1202      22.362  -9.073 -48.181  1.00  0.00           H  
ATOM   1121  HB3 ARG A1202      22.475 -10.605 -49.063  1.00  0.00           H  
ATOM   1122  HG2 ARG A1202      24.362  -8.247 -49.337  1.00  0.00           H  
ATOM   1123  HG3 ARG A1202      24.483  -9.780 -50.227  1.00  0.00           H  
ATOM   1124  HD2 ARG A1202      24.785 -11.004 -48.146  1.00  0.00           H  
ATOM   1125  HD3 ARG A1202      24.552  -9.517 -47.204  1.00  0.00           H  
ATOM   1126  HE  ARG A1202      26.647  -8.913 -48.886  1.00  0.00           H  
ATOM   1127 HH11 ARG A1202      26.027 -11.492 -46.568  1.00  0.00           H  
ATOM   1128 HH12 ARG A1202      27.719 -11.697 -46.175  1.00  0.00           H  
ATOM   1129 HH21 ARG A1202      28.831  -9.192 -48.360  1.00  0.00           H  
ATOM   1130 HH22 ARG A1202      29.301 -10.400 -47.186  1.00  0.00           H  
ATOM   1131  N   SER A1203      22.603  -9.140 -52.532  1.00 31.89           N  
ATOM   1132  CA  SER A1203      22.641  -9.739 -53.869  1.00 33.09           C  
ATOM   1133  C   SER A1203      23.630 -10.890 -53.971  1.00 37.04           C  
ATOM   1134  O   SER A1203      23.368 -11.869 -54.665  1.00 37.40           O  
ATOM   1135  CB  SER A1203      22.974  -8.689 -54.930  1.00 39.23           C  
ATOM   1136  OG  SER A1203      24.215  -8.068 -54.652  1.00 43.51           O  
ATOM   1137  H   SER A1203      23.050  -8.248 -52.376  1.00  0.00           H  
ATOM   1138  HA  SER A1203      21.648 -10.132 -54.088  1.00  0.00           H  
ATOM   1139  HB2 SER A1203      22.190  -7.932 -54.941  1.00  0.00           H  
ATOM   1140  HB3 SER A1203      23.023  -9.169 -55.907  1.00  0.00           H  
ATOM   1141  HG  SER A1203      24.144  -7.560 -53.841  1.00  0.00           H  
ATOM   1142  N   SER A1204      24.776 -10.747 -53.307  1.00 33.55           N  
ATOM   1143  CA  SER A1204      25.791 -11.800 -53.263  1.00 37.68           C  
ATOM   1144  C   SER A1204      26.726 -11.531 -52.098  1.00 35.30           C  
ATOM   1145  O   SER A1204      26.655 -10.470 -51.470  1.00 32.02           O  
ATOM   1146  CB  SER A1204      26.591 -11.867 -54.568  1.00 45.09           C  
ATOM   1147  OG  SER A1204      27.616 -10.886 -54.599  1.00 49.73           O  
ATOM   1148  H   SER A1204      24.950  -9.881 -52.817  1.00  0.00           H  
ATOM   1149  HA  SER A1204      25.297 -12.758 -53.104  1.00  0.00           H  
ATOM   1150  HB2 SER A1204      25.915 -11.700 -55.407  1.00  0.00           H  
ATOM   1151  HB3 SER A1204      27.040 -12.856 -54.662  1.00  0.00           H  
ATOM   1152  HG  SER A1204      28.138 -10.994 -55.397  1.00  0.00           H  
ATOM   1153  N   SER A1205      27.614 -12.476 -51.807  1.00 39.47           N  
ATOM   1154  CA  SER A1205      28.608 -12.256 -50.761  1.00 41.64           C  
ATOM   1155  C   SER A1205      29.585 -11.139 -51.142  1.00 40.80           C  
ATOM   1156  O   SER A1205      30.277 -10.595 -50.283  1.00 43.53           O  
ATOM   1157  CB  SER A1205      29.367 -13.545 -50.446  1.00 43.70           C  
ATOM   1158  OG  SER A1205      30.091 -13.993 -51.576  1.00 51.64           O  
ATOM   1159  H   SER A1205      27.601 -13.350 -52.312  1.00  0.00           H  
ATOM   1160  HA  SER A1205      28.081 -11.948 -49.858  1.00  0.00           H  
ATOM   1161  HB2 SER A1205      30.063 -13.359 -49.628  1.00  0.00           H  
ATOM   1162  HB3 SER A1205      28.657 -14.316 -50.146  1.00  0.00           H  
ATOM   1163  HG  SER A1205      30.559 -14.802 -51.357  1.00  0.00           H  
ATOM   1164  N   GLU A1206      29.633 -10.790 -52.425  1.00 36.27           N  
ATOM   1165  CA  GLU A1206      30.469  -9.674 -52.873  1.00 40.72           C  
ATOM   1166  C   GLU A1206      29.915  -8.307 -52.489  1.00 35.75           C  
ATOM   1167  O   GLU A1206      30.673  -7.342 -52.355  1.00 40.07           O  
ATOM   1168  CB  GLU A1206      30.683  -9.730 -54.384  1.00 46.16           C  
ATOM   1169  CG  GLU A1206      32.049 -10.238 -54.778  1.00 59.15           C  
ATOM   1170  CD  GLU A1206      32.028 -10.991 -56.087  1.00 74.81           C  
ATOM   1171  OE1 GLU A1206      31.341 -10.542 -57.028  1.00 76.81           O  
ATOM   1172  OE2 GLU A1206      32.697 -12.042 -56.169  1.00 85.47           O  
ATOM   1173  H   GLU A1206      29.084 -11.303 -53.100  1.00  0.00           H  
ATOM   1174  HA  GLU A1206      31.444  -9.780 -52.397  1.00  0.00           H  
ATOM   1175  HB2 GLU A1206      29.931 -10.391 -54.815  1.00  0.00           H  
ATOM   1176  HB3 GLU A1206      30.548  -8.730 -54.795  1.00  0.00           H  
ATOM   1177  HG2 GLU A1206      32.413 -10.905 -53.997  1.00  0.00           H  
ATOM   1178  HG3 GLU A1206      32.730  -9.391 -54.867  1.00  0.00           H  
ATOM   1179  N   GLU A1207      28.594  -8.214 -52.339  1.00 33.66           N  
ATOM   1180  CA  GLU A1207      27.963  -6.971 -51.893  1.00 33.90           C  
ATOM   1181  C   GLU A1207      28.246  -6.771 -50.407  1.00 35.55           C  
ATOM   1182  O   GLU A1207      27.869  -7.617 -49.588  1.00 34.34           O  
ATOM   1183  CB  GLU A1207      26.441  -7.009 -52.144  1.00 34.69           C  
ATOM   1184  CG  GLU A1207      25.708  -5.747 -51.670  1.00 31.49           C  
ATOM   1185  CD  GLU A1207      24.191  -5.866 -51.761  1.00 31.25           C  
ATOM   1186  OE1 GLU A1207      23.497  -5.244 -50.928  1.00 34.30           O  
ATOM   1187  OE2 GLU A1207      23.689  -6.573 -52.663  1.00 33.61           O  
ATOM   1188  H   GLU A1207      28.016  -9.018 -52.537  1.00  0.00           H  
ATOM   1189  HA  GLU A1207      28.392  -6.138 -52.449  1.00  0.00           H  
ATOM   1190  HB2 GLU A1207      26.271  -7.124 -53.215  1.00  0.00           H  
ATOM   1191  HB3 GLU A1207      26.022  -7.873 -51.628  1.00  0.00           H  
ATOM   1192  HG2 GLU A1207      26.028  -4.908 -52.288  1.00  0.00           H  
ATOM   1193  HG3 GLU A1207      25.984  -5.547 -50.636  1.00  0.00           H  
ATOM   1194  N   LYS A1208      28.907  -5.662 -50.063  1.00 28.31           N  
ATOM   1195  CA  LYS A1208      29.347  -5.405 -48.687  1.00 30.66           C  
ATOM   1196  C   LYS A1208      28.547  -4.316 -48.002  1.00 29.55           C  
ATOM   1197  O   LYS A1208      28.373  -4.341 -46.781  1.00 29.65           O  
ATOM   1198  CB  LYS A1208      30.833  -5.017 -48.645  1.00 29.57           C  
ATOM   1199  CG  LYS A1208      31.769  -6.025 -49.275  1.00 37.18           C  
ATOM   1200  CD  LYS A1208      31.699  -7.374 -48.570  1.00 34.73           C  
ATOM   1201  CE  LYS A1208      32.642  -8.375 -49.221  1.00 42.54           C  
ATOM   1202  NZ  LYS A1208      32.469  -9.731 -48.643  1.00 43.30           N  
ATOM   1203  H   LYS A1208      29.111  -4.976 -50.776  1.00  0.00           H  
ATOM   1204  HA  LYS A1208      29.222  -6.325 -48.116  1.00  0.00           H  
ATOM   1205  HB2 LYS A1208      31.122  -4.892 -47.601  1.00  0.00           H  
ATOM   1206  HB3 LYS A1208      30.957  -4.062 -49.156  1.00  0.00           H  
ATOM   1207  HG2 LYS A1208      32.789  -5.647 -49.213  1.00  0.00           H  
ATOM   1208  HG3 LYS A1208      31.500  -6.156 -50.323  1.00  0.00           H  
ATOM   1209  HD2 LYS A1208      31.981  -7.246 -47.525  1.00  0.00           H  
ATOM   1210  HD3 LYS A1208      30.679  -7.754 -48.623  1.00  0.00           H  
ATOM   1211  HE2 LYS A1208      33.670  -8.050 -49.062  1.00  0.00           H  
ATOM   1212  HE3 LYS A1208      32.440  -8.414 -50.291  1.00  0.00           H  
ATOM   1213  HZ1 LYS A1208      33.366 -10.193 -48.594  1.00  0.00           H  
ATOM   1214  HZ2 LYS A1208      32.079  -9.654 -47.715  1.00  0.00           H  
ATOM   1215  HZ3 LYS A1208      31.845 -10.269 -49.227  1.00  0.00           H  
ATOM   1216  N   LEU A1209      28.082  -3.347 -48.789  1.00 29.11           N  
ATOM   1217  CA  LEU A1209      27.407  -2.169 -48.243  1.00 25.33           C  
ATOM   1218  C   LEU A1209      26.226  -1.774 -49.115  1.00 29.17           C  
ATOM   1219  O   LEU A1209      26.379  -1.592 -50.330  1.00 31.20           O  
ATOM   1220  CB  LEU A1209      28.374  -0.986 -48.182  1.00 28.76           C  
ATOM   1221  CG  LEU A1209      27.898   0.307 -47.521  1.00 36.09           C  
ATOM   1222  CD1 LEU A1209      27.934   0.159 -46.017  1.00 39.57           C  
ATOM   1223  CD2 LEU A1209      28.783   1.466 -47.965  1.00 37.80           C  
ATOM   1224  H   LEU A1209      28.198  -3.427 -49.789  1.00  0.00           H  
ATOM   1225  HA  LEU A1209      27.051  -2.393 -47.237  1.00  0.00           H  
ATOM   1226  HB2 LEU A1209      29.258  -1.320 -47.638  1.00  0.00           H  
ATOM   1227  HB3 LEU A1209      28.678  -0.749 -49.202  1.00  0.00           H  
ATOM   1228  HG  LEU A1209      26.872   0.506 -47.832  1.00  0.00           H  
ATOM   1229 HD11 LEU A1209      27.593   1.084 -45.552  1.00  0.00           H  
ATOM   1230 HD12 LEU A1209      28.954  -0.054 -45.697  1.00  0.00           H  
ATOM   1231 HD13 LEU A1209      27.281  -0.660 -45.717  1.00  0.00           H  
ATOM   1232 HD21 LEU A1209      28.441   2.387 -47.492  1.00  0.00           H  
ATOM   1233 HD22 LEU A1209      28.726   1.572 -49.048  1.00  0.00           H  
ATOM   1234 HD23 LEU A1209      29.814   1.268 -47.673  1.00  0.00           H  
ATOM   1235  N   LEU A1210      25.056  -1.636 -48.496  1.00 26.26           N  
ATOM   1236  CA  LEU A1210      23.848  -1.214 -49.212  1.00 24.07           C  
ATOM   1237  C   LEU A1210      23.485   0.182 -48.753  1.00 26.22           C  
ATOM   1238  O   LEU A1210      23.467   0.450 -47.560  1.00 33.38           O  
ATOM   1239  CB  LEU A1210      22.685  -2.149 -48.881  1.00 31.05           C  
ATOM   1240  CG  LEU A1210      21.275  -1.654 -49.225  1.00 31.61           C  
ATOM   1241  CD1 LEU A1210      21.120  -1.598 -50.725  1.00 30.87           C  
ATOM   1242  CD2 LEU A1210      20.229  -2.574 -48.604  1.00 30.87           C  
ATOM   1243  H   LEU A1210      24.999  -1.827 -47.506  1.00  0.00           H  
ATOM   1244  HA  LEU A1210      24.033  -1.216 -50.286  1.00  0.00           H  
ATOM   1245  HB2 LEU A1210      22.713  -2.342 -47.809  1.00  0.00           H  
ATOM   1246  HB3 LEU A1210      22.850  -3.093 -49.400  1.00  0.00           H  
ATOM   1247  HG  LEU A1210      21.146  -0.650 -48.820  1.00  0.00           H  
ATOM   1248 HD11 LEU A1210      20.119  -1.247 -50.975  1.00  0.00           H  
ATOM   1249 HD12 LEU A1210      21.270  -2.593 -51.144  1.00  0.00           H  
ATOM   1250 HD13 LEU A1210      21.859  -0.914 -51.142  1.00  0.00           H  
ATOM   1251 HD21 LEU A1210      19.232  -2.213 -48.855  1.00  0.00           H  
ATOM   1252 HD22 LEU A1210      20.350  -2.583 -47.521  1.00  0.00           H  
ATOM   1253 HD23 LEU A1210      20.358  -3.584 -48.992  1.00  0.00           H  
ATOM   1254  N   CYS A1211      23.192   1.070 -49.695  1.00 28.10           N  
ATOM   1255  CA  CYS A1211      22.744   2.422 -49.348  1.00 25.25           C  
ATOM   1256  C   CYS A1211      21.429   2.672 -50.064  1.00 27.54           C  
ATOM   1257  O   CYS A1211      21.340   2.461 -51.274  1.00 32.68           O  
ATOM   1258  CB  CYS A1211      23.762   3.457 -49.820  1.00 34.19           C  
ATOM   1259  SG  CYS A1211      25.367   3.295 -49.052  1.00 53.38           S  
ATOM   1260  H   CYS A1211      23.279   0.810 -50.666  1.00  0.00           H  
ATOM   1261  HA  CYS A1211      22.603   2.503 -48.270  1.00  0.00           H  
ATOM   1262  HB2 CYS A1211      23.885   3.351 -50.898  1.00  0.00           H  
ATOM   1263  HB3 CYS A1211      23.372   4.453 -49.609  1.00  0.00           H  
ATOM   1264  HG  CYS A1211      26.290   3.072 -49.992  1.00  0.00           H  
ATOM   1265  N   LEU A1212      20.409   3.097 -49.324  1.00 26.97           N  
ATOM   1266  CA  LEU A1212      19.173   3.545 -49.960  1.00 28.43           C  
ATOM   1267  C   LEU A1212      19.263   5.053 -50.049  1.00 27.10           C  
ATOM   1268  O   LEU A1212      19.636   5.708 -49.075  1.00 28.75           O  
ATOM   1269  CB  LEU A1212      17.938   3.143 -49.145  1.00 27.81           C  
ATOM   1270  CG  LEU A1212      17.688   1.669 -48.810  1.00 29.28           C  
ATOM   1271  CD1 LEU A1212      16.263   1.502 -48.296  1.00 31.66           C  
ATOM   1272  CD2 LEU A1212      17.921   0.775 -50.012  1.00 26.42           C  
ATOM   1273  H   LEU A1212      20.490   3.110 -48.317  1.00  0.00           H  
ATOM   1274  HA  LEU A1212      19.103   3.123 -50.962  1.00  0.00           H  
ATOM   1275  HB2 LEU A1212      18.001   3.675 -48.196  1.00  0.00           H  
ATOM   1276  HB3 LEU A1212      17.060   3.514 -49.673  1.00  0.00           H  
ATOM   1277  HG  LEU A1212      18.378   1.372 -48.020  1.00  0.00           H  
ATOM   1278 HD11 LEU A1212      16.083   0.454 -48.057  1.00  0.00           H  
ATOM   1279 HD12 LEU A1212      15.560   1.825 -49.064  1.00  0.00           H  
ATOM   1280 HD13 LEU A1212      16.127   2.108 -47.400  1.00  0.00           H  
ATOM   1281 HD21 LEU A1212      18.943   0.904 -50.368  1.00  0.00           H  
ATOM   1282 HD22 LEU A1212      17.765  -0.265 -49.726  1.00  0.00           H  
ATOM   1283 HD23 LEU A1212      17.223   1.043 -50.804  1.00  0.00           H  
ATOM   1284  N   VAL A1213      18.959   5.601 -51.222  1.00 28.14           N  
ATOM   1285  CA  VAL A1213      19.021   7.043 -51.430  1.00 28.34           C  
ATOM   1286  C   VAL A1213      17.685   7.566 -51.930  1.00 29.33           C  
ATOM   1287  O   VAL A1213      16.959   6.875 -52.652  1.00 29.64           O  
ATOM   1288  CB  VAL A1213      20.135   7.457 -52.433  1.00 28.41           C  
ATOM   1289  CG1 VAL A1213      21.498   6.944 -51.957  1.00 32.91           C  
ATOM   1290  CG2 VAL A1213      19.834   6.933 -53.846  1.00 28.56           C  
ATOM   1291  H   VAL A1213      18.679   5.004 -51.987  1.00  0.00           H  
ATOM   1292  HA  VAL A1213      19.234   7.516 -50.471  1.00  0.00           H  
ATOM   1293  HB  VAL A1213      20.173   8.546 -52.472  1.00  0.00           H  
ATOM   1294 HG11 VAL A1213      21.699   7.322 -50.956  1.00  0.00           H  
ATOM   1295 HG12 VAL A1213      22.275   7.291 -52.639  1.00  0.00           H  
ATOM   1296 HG13 VAL A1213      21.490   5.854 -51.939  1.00  0.00           H  
ATOM   1297 HG21 VAL A1213      18.863   7.305 -54.173  1.00  0.00           H  
ATOM   1298 HG22 VAL A1213      20.605   7.280 -54.534  1.00  0.00           H  
ATOM   1299 HG23 VAL A1213      19.821   5.843 -53.834  1.00  0.00           H  
ATOM   1300  N   ARG A1214      17.375   8.802 -51.544  1.00 27.67           N  
ATOM   1301  CA  ARG A1214      16.187   9.482 -52.029  1.00 30.61           C  
ATOM   1302  C   ARG A1214      16.631  10.630 -52.908  1.00 35.06           C  
ATOM   1303  O   ARG A1214      17.383  11.511 -52.463  1.00 31.88           O  
ATOM   1304  CB  ARG A1214      15.337  10.005 -50.855  1.00 30.33           C  
ATOM   1305  CG  ARG A1214      14.212  10.946 -51.297  1.00 35.67           C  
ATOM   1306  CD  ARG A1214      12.992  10.975 -50.362  1.00 39.48           C  
ATOM   1307  NE  ARG A1214      13.308  10.851 -48.939  1.00 42.24           N  
ATOM   1308  CZ  ARG A1214      13.554  11.875 -48.124  1.00 33.61           C  
ATOM   1309  NH1 ARG A1214      13.536  13.122 -48.579  1.00 37.29           N  
ATOM   1310  NH2 ARG A1214      13.820  11.651 -46.842  1.00 29.59           N  
ATOM   1311  H   ARG A1214      17.984   9.280 -50.895  1.00  0.00           H  
ATOM   1312  HA  ARG A1214      15.592   8.786 -52.621  1.00  0.00           H  
ATOM   1313  HB2 ARG A1214      14.893   9.152 -50.340  1.00  0.00           H  
ATOM   1314  HB3 ARG A1214      15.987  10.536 -50.159  1.00  0.00           H  
ATOM   1315  HG2 ARG A1214      13.875  10.631 -52.285  1.00  0.00           H  
ATOM   1316  HG3 ARG A1214      14.614  11.956 -51.374  1.00  0.00           H  
ATOM   1317  HD2 ARG A1214      12.472  11.921 -50.514  1.00  0.00           H  
ATOM   1318  HD3 ARG A1214      12.322  10.162 -50.642  1.00  0.00           H  
ATOM   1319  HE  ARG A1214      13.342   9.921 -48.546  1.00  0.00           H  
ATOM   1320 HH11 ARG A1214      13.334  13.302 -49.552  1.00  0.00           H  
ATOM   1321 HH12 ARG A1214      13.724  13.891 -47.952  1.00  0.00           H  
ATOM   1322 HH21 ARG A1214      13.836  10.706 -46.487  1.00  0.00           H  
ATOM   1323 HH22 ARG A1214      14.007  12.426 -46.222  1.00  0.00           H  
ATOM   1324  N   GLU A1215      16.200  10.615 -54.164  1.00 34.39           N  
ATOM   1325  CA  GLU A1215      16.389  11.783 -55.014  1.00 38.34           C  
ATOM   1326  C   GLU A1215      15.206  12.690 -54.728  1.00 45.48           C  
ATOM   1327  O   GLU A1215      14.055  12.303 -54.916  1.00 40.03           O  
ATOM   1328  CB  GLU A1215      16.429  11.397 -56.494  1.00 42.78           C  
ATOM   1329  CG  GLU A1215      17.566  10.450 -56.866  1.00 47.53           C  
ATOM   1330  CD  GLU A1215      17.572  10.109 -58.348  1.00 55.05           C  
ATOM   1331  OE1 GLU A1215      17.031   9.039 -58.707  1.00 59.17           O  
ATOM   1332  OE2 GLU A1215      18.116  10.907 -59.148  1.00 52.78           O  
ATOM   1333  H   GLU A1215      15.741   9.793 -54.530  1.00  0.00           H  
ATOM   1334  HA  GLU A1215      17.315  12.290 -54.741  1.00  0.00           H  
ATOM   1335  HB2 GLU A1215      16.538  12.309 -57.081  1.00  0.00           H  
ATOM   1336  HB3 GLU A1215      15.482  10.925 -56.757  1.00  0.00           H  
ATOM   1337  HG2 GLU A1215      18.514  10.924 -56.612  1.00  0.00           H  
ATOM   1338  HG3 GLU A1215      17.464   9.530 -56.291  1.00  0.00           H  
ATOM   1339  N   ARG A1216      15.485  13.889 -54.243  1.00 43.35           N  
ATOM   1340  CA  ARG A1216      14.425  14.751 -53.764  1.00 42.45           C  
ATOM   1341  C   ARG A1216      13.682  15.372 -54.936  1.00 47.80           C  
ATOM   1342  O   ARG A1216      14.292  16.001 -55.813  1.00 53.00           O  
ATOM   1343  CB  ARG A1216      15.007  15.809 -52.824  1.00 42.05           C  
ATOM   1344  CG  ARG A1216      15.799  15.181 -51.672  1.00 37.67           C  
ATOM   1345  CD  ARG A1216      16.649  16.217 -50.974  1.00 40.83           C  
ATOM   1346  NE  ARG A1216      15.819  17.332 -50.548  1.00 45.15           N  
ATOM   1347  CZ  ARG A1216      16.222  18.595 -50.480  1.00 41.46           C  
ATOM   1348  NH1 ARG A1216      17.468  18.930 -50.804  1.00 44.63           N  
ATOM   1349  NH2 ARG A1216      15.374  19.527 -50.081  1.00 45.86           N  
ATOM   1350  H   ARG A1216      16.444  14.205 -54.207  1.00  0.00           H  
ATOM   1351  HA  ARG A1216      13.720  14.142 -53.198  1.00  0.00           H  
ATOM   1352  HB2 ARG A1216      14.190  16.398 -52.409  1.00  0.00           H  
ATOM   1353  HB3 ARG A1216      15.666  16.466 -53.392  1.00  0.00           H  
ATOM   1354  HG2 ARG A1216      15.102  14.749 -50.955  1.00  0.00           H  
ATOM   1355  HG3 ARG A1216      16.443  14.394 -52.066  1.00  0.00           H  
ATOM   1356  HD2 ARG A1216      17.415  16.578 -51.660  1.00  0.00           H  
ATOM   1357  HD3 ARG A1216      17.126  15.767 -50.104  1.00  0.00           H  
ATOM   1358  HE  ARG A1216      14.865  17.131 -50.285  1.00  0.00           H  
ATOM   1359 HH11 ARG A1216      18.119  18.221 -51.108  1.00  0.00           H  
ATOM   1360 HH12 ARG A1216      17.762  19.895 -50.746  1.00  0.00           H  
ATOM   1361 HH21 ARG A1216      14.428  19.276 -49.832  1.00  0.00           H  
ATOM   1362 HH22 ARG A1216      15.673  20.491 -50.024  1.00  0.00           H  
ATOM   1363  N   ALA A1217      12.365  15.159 -54.955  1.00 52.20           N  
ATOM   1364  CA  ALA A1217      11.500  15.608 -56.045  1.00 55.78           C  
ATOM   1365  C   ALA A1217      11.743  17.060 -56.407  1.00 59.08           C  
ATOM   1366  O   ALA A1217      11.551  17.948 -55.580  1.00 54.75           O  
ATOM   1367  CB  ALA A1217      10.034  15.403 -55.679  1.00 57.64           C  
ATOM   1368  H   ALA A1217      11.946  14.665 -54.180  1.00  0.00           H  
ATOM   1369  HA  ALA A1217      11.718  14.999 -56.923  1.00  0.00           H  
ATOM   1370  HB1 ALA A1217       9.403  15.742 -56.501  1.00  0.00           H  
ATOM   1371  HB2 ALA A1217       9.851  14.345 -55.493  1.00  0.00           H  
ATOM   1372  HB3 ALA A1217       9.800  15.975 -54.781  1.00  0.00           H  
ATOM   1373  N   GLY A1218      12.185  17.285 -57.641  1.00 62.03           N  
ATOM   1374  CA  GLY A1218      12.361  18.623 -58.175  1.00 64.48           C  
ATOM   1375  C   GLY A1218      13.523  19.450 -57.647  1.00 63.73           C  
ATOM   1376  O   GLY A1218      13.410  20.672 -57.558  1.00 64.66           O  
ATOM   1377  H   GLY A1218      12.407  16.494 -58.229  1.00  0.00           H  
ATOM   1378  HA2 GLY A1218      12.493  18.529 -59.253  1.00  0.00           H  
ATOM   1379  HA3 GLY A1218      11.442  19.181 -57.996  1.00  0.00           H  
ATOM   1380  N   HIS A1219      14.638  18.799 -57.309  1.00 53.15           N  
ATOM   1381  CA  HIS A1219      15.838  19.506 -56.834  1.00 53.85           C  
ATOM   1382  C   HIS A1219      17.051  19.329 -57.759  1.00 56.12           C  
ATOM   1383  O   HIS A1219      17.276  18.242 -58.307  1.00 55.79           O  
ATOM   1384  CB  HIS A1219      16.206  19.066 -55.408  1.00 52.57           C  
ATOM   1385  CG  HIS A1219      15.333  19.662 -54.347  1.00 50.99           C  
ATOM   1386  ND1 HIS A1219      15.665  20.823 -53.677  1.00 57.46           N  
ATOM   1387  CD2 HIS A1219      14.141  19.268 -53.850  1.00 54.51           C  
ATOM   1388  CE1 HIS A1219      14.714  21.113 -52.810  1.00 53.37           C  
ATOM   1389  NE2 HIS A1219      13.774  20.189 -52.893  1.00 54.37           N  
ATOM   1390  H   HIS A1219      14.659  17.793 -57.381  1.00  0.00           H  
ATOM   1391  HA  HIS A1219      15.602  20.570 -56.800  1.00  0.00           H  
ATOM   1392  HB2 HIS A1219      17.236  19.363 -55.212  1.00  0.00           H  
ATOM   1393  HB3 HIS A1219      16.138  17.980 -55.348  1.00  0.00           H  
ATOM   1394  HD2 HIS A1219      13.580  18.395 -54.147  1.00  0.00           H  
ATOM   1395  HE1 HIS A1219      14.706  21.963 -52.144  1.00  0.00           H  
ATOM   1396  HE2 HIS A1219      12.926  20.162 -52.345  1.00  0.00           H  
ATOM   1397  N   THR A1220      17.834  20.401 -57.897  1.00 52.31           N  
ATOM   1398  CA  THR A1220      18.989  20.457 -58.791  1.00 60.21           C  
ATOM   1399  C   THR A1220      20.237  20.917 -58.032  1.00 59.93           C  
ATOM   1400  O   THR A1220      21.251  21.269 -58.640  1.00 63.55           O  
ATOM   1401  CB  THR A1220      18.759  21.483 -59.922  1.00 70.20           C  
ATOM   1402  OG1 THR A1220      17.355  21.682 -60.133  1.00 75.85           O  
ATOM   1403  CG2 THR A1220      19.411  21.025 -61.214  1.00 75.79           C  
ATOM   1404  H   THR A1220      17.615  21.223 -57.351  1.00  0.00           H  
ATOM   1405  HA  THR A1220      19.166  19.471 -59.221  1.00  0.00           H  
ATOM   1406  HB  THR A1220      19.204  22.433 -59.627  1.00  0.00           H  
ATOM   1407  HG1 THR A1220      16.993  22.196 -59.408  1.00  0.00           H  
ATOM   1408 HG21 THR A1220      19.233  21.766 -61.994  1.00  0.00           H  
ATOM   1409 HG22 THR A1220      20.484  20.912 -61.059  1.00  0.00           H  
ATOM   1410 HG23 THR A1220      18.985  20.069 -61.517  1.00  0.00           H  
ATOM   1411  N   CYS A1221      20.155  20.923 -56.705  1.00 54.79           N  
ATOM   1412  CA  CYS A1221      21.191  21.525 -55.864  1.00 53.67           C  
ATOM   1413  C   CYS A1221      22.186  20.503 -55.315  1.00 52.17           C  
ATOM   1414  O   CYS A1221      22.068  19.294 -55.567  1.00 49.64           O  
ATOM   1415  CB  CYS A1221      20.536  22.276 -54.701  1.00 48.46           C  
ATOM   1416  SG  CYS A1221      19.520  21.171 -53.682  1.00 51.24           S  
ATOM   1417  H   CYS A1221      19.352  20.498 -56.263  1.00  0.00           H  
ATOM   1418  HA  CYS A1221      21.742  22.246 -56.467  1.00  0.00           H  
ATOM   1419  HB2 CYS A1221      21.316  22.714 -54.078  1.00  0.00           H  
ATOM   1420  HB3 CYS A1221      19.908  23.073 -55.099  1.00  0.00           H  
ATOM   1421  HG  CYS A1221      19.947  21.214 -52.417  1.00  0.00           H  
ATOM   1422  N   GLU A1222      23.148  20.986 -54.533  1.00 45.88           N  
ATOM   1423  CA  GLU A1222      24.213  20.122 -54.010  1.00 48.67           C  
ATOM   1424  C   GLU A1222      23.752  19.055 -53.018  1.00 45.70           C  
ATOM   1425  O   GLU A1222      24.517  18.155 -52.668  1.00 42.42           O  
ATOM   1426  CB  GLU A1222      25.335  20.967 -53.400  1.00 54.72           C  
ATOM   1427  CG  GLU A1222      26.124  21.745 -54.439  1.00 65.72           C  
ATOM   1428  CD  GLU A1222      26.731  20.831 -55.494  1.00 69.51           C  
ATOM   1429  OE1 GLU A1222      27.627  20.027 -55.145  1.00 65.29           O  
ATOM   1430  OE2 GLU A1222      26.303  20.910 -56.668  1.00 70.49           O  
ATOM   1431  H   GLU A1222      23.145  21.967 -54.294  1.00  0.00           H  
ATOM   1432  HA  GLU A1222      24.641  19.596 -54.863  1.00  0.00           H  
ATOM   1433  HB2 GLU A1222      24.895  21.674 -52.697  1.00  0.00           H  
ATOM   1434  HB3 GLU A1222      26.016  20.309 -52.859  1.00  0.00           H  
ATOM   1435  HG2 GLU A1222      25.457  22.454 -54.929  1.00  0.00           H  
ATOM   1436  HG3 GLU A1222      26.923  22.294 -53.941  1.00  0.00           H  
ATOM   1437  N   ALA A1223      22.508  19.151 -52.564  1.00 44.22           N  
ATOM   1438  CA  ALA A1223      21.953  18.142 -51.669  1.00 42.31           C  
ATOM   1439  C   ALA A1223      20.659  17.573 -52.249  1.00 42.25           C  
ATOM   1440  O   ALA A1223      19.718  17.273 -51.515  1.00 39.30           O  
ATOM   1441  CB  ALA A1223      21.717  18.727 -50.286  1.00 44.14           C  
ATOM   1442  H   ALA A1223      21.937  19.936 -52.843  1.00  0.00           H  
ATOM   1443  HA  ALA A1223      22.674  17.329 -51.579  1.00  0.00           H  
ATOM   1444  HB1 ALA A1223      21.303  17.960 -49.632  1.00  0.00           H  
ATOM   1445  HB2 ALA A1223      21.017  19.559 -50.358  1.00  0.00           H  
ATOM   1446  HB3 ALA A1223      22.662  19.084 -49.876  1.00  0.00           H  
ATOM   1447  N   ALA A1224      20.631  17.424 -53.573  1.00 39.53           N  
ATOM   1448  CA  ALA A1224      19.453  16.939 -54.287  1.00 39.67           C  
ATOM   1449  C   ALA A1224      19.156  15.491 -53.945  1.00 35.23           C  
ATOM   1450  O   ALA A1224      18.000  15.064 -53.957  1.00 40.67           O  
ATOM   1451  CB  ALA A1224      19.652  17.088 -55.787  1.00 42.40           C  
ATOM   1452  H   ALA A1224      21.459  17.654 -54.104  1.00  0.00           H  
ATOM   1453  HA  ALA A1224      18.597  17.547 -53.991  1.00  0.00           H  
ATOM   1454  HB1 ALA A1224      18.767  16.724 -56.309  1.00  0.00           H  
ATOM   1455  HB2 ALA A1224      19.810  18.140 -56.030  1.00  0.00           H  
ATOM   1456  HB3 ALA A1224      20.521  16.509 -56.098  1.00  0.00           H  
ATOM   1457  N   VAL A1225      20.207  14.725 -53.676  1.00 34.73           N  
ATOM   1458  CA  VAL A1225      20.061  13.322 -53.304  1.00 30.10           C  
ATOM   1459  C   VAL A1225      20.593  13.129 -51.881  1.00 33.25           C  
ATOM   1460  O   VAL A1225      21.676  13.614 -51.544  1.00 37.54           O  
ATOM   1461  CB  VAL A1225      20.825  12.402 -54.287  1.00 32.80           C  
ATOM   1462  CG1 VAL A1225      20.644  10.932 -53.913  1.00 29.72           C  
ATOM   1463  CG2 VAL A1225      20.361  12.662 -55.734  1.00 34.88           C  
ATOM   1464  H   VAL A1225      21.133  15.125 -53.730  1.00  0.00           H  
ATOM   1465  HA  VAL A1225      19.003  13.059 -53.324  1.00  0.00           H  
ATOM   1466  HB  VAL A1225      21.886  12.641 -54.222  1.00  0.00           H  
ATOM   1467 HG11 VAL A1225      20.978  10.774 -52.888  1.00  0.00           H  
ATOM   1468 HG12 VAL A1225      21.233  10.311 -54.587  1.00  0.00           H  
ATOM   1469 HG13 VAL A1225      19.591  10.663 -53.998  1.00  0.00           H  
ATOM   1470 HG21 VAL A1225      20.888  13.528 -56.135  1.00  0.00           H  
ATOM   1471 HG22 VAL A1225      19.288  12.854 -55.742  1.00  0.00           H  
ATOM   1472 HG23 VAL A1225      20.578  11.788 -56.348  1.00  0.00           H  
ATOM   1473  N   ILE A1226      19.833  12.442 -51.035  1.00 30.70           N  
ATOM   1474  CA  ILE A1226      20.283  12.198 -49.664  1.00 31.53           C  
ATOM   1475  C   ILE A1226      20.252  10.710 -49.348  1.00 33.78           C  
ATOM   1476  O   ILE A1226      19.475   9.945 -49.931  1.00 29.38           O  
ATOM   1477  CB  ILE A1226      19.450  12.995 -48.621  1.00 29.30           C  
ATOM   1478  CG1 ILE A1226      17.994  12.520 -48.618  1.00 33.25           C  
ATOM   1479  CG2 ILE A1226      19.482  14.482 -48.933  1.00 37.39           C  
ATOM   1480  CD1 ILE A1226      17.159  13.122 -47.482  1.00 32.29           C  
ATOM   1481  H   ILE A1226      18.938  12.086 -51.339  1.00  0.00           H  
ATOM   1482  HA  ILE A1226      21.318  12.532 -49.589  1.00  0.00           H  
ATOM   1483  HB  ILE A1226      19.876  12.833 -47.631  1.00  0.00           H  
ATOM   1484 HG12 ILE A1226      17.985  11.435 -48.516  1.00  0.00           H  
ATOM   1485 HG13 ILE A1226      17.536  12.787 -49.570  1.00  0.00           H  
ATOM   1486 HG21 ILE A1226      20.515  14.831 -48.938  1.00  0.00           H  
ATOM   1487 HG22 ILE A1226      19.035  14.657 -49.912  1.00  0.00           H  
ATOM   1488 HG23 ILE A1226      18.919  15.025 -48.174  1.00  0.00           H  
ATOM   1489 HD11 ILE A1226      16.139  12.743 -47.540  1.00  0.00           H  
ATOM   1490 HD12 ILE A1226      17.149  14.208 -47.575  1.00  0.00           H  
ATOM   1491 HD13 ILE A1226      17.596  12.844 -46.523  1.00  0.00           H  
ATOM   1492  N   VAL A1227      21.123  10.298 -48.436  1.00 30.56           N  
ATOM   1493  CA  VAL A1227      21.170   8.914 -47.984  1.00 30.77           C  
ATOM   1494  C   VAL A1227      20.156   8.744 -46.867  1.00 27.58           C  
ATOM   1495  O   VAL A1227      20.150   9.536 -45.930  1.00 27.24           O  
ATOM   1496  CB  VAL A1227      22.550   8.605 -47.403  1.00 29.35           C  
ATOM   1497  CG1 VAL A1227      22.582   7.192 -46.817  1.00 29.60           C  
ATOM   1498  CG2 VAL A1227      23.624   8.790 -48.472  1.00 36.77           C  
ATOM   1499  H   VAL A1227      21.773  10.964 -48.043  1.00  0.00           H  
ATOM   1500  HA  VAL A1227      20.944   8.237 -48.808  1.00  0.00           H  
ATOM   1501  HB  VAL A1227      22.746   9.312 -46.597  1.00  0.00           H  
ATOM   1502 HG11 VAL A1227      23.572   6.990 -46.408  1.00  0.00           H  
ATOM   1503 HG12 VAL A1227      21.838   7.111 -46.024  1.00  0.00           H  
ATOM   1504 HG13 VAL A1227      22.358   6.468 -47.601  1.00  0.00           H  
ATOM   1505 HG21 VAL A1227      24.603   8.567 -48.047  1.00  0.00           H  
ATOM   1506 HG22 VAL A1227      23.609   9.820 -48.828  1.00  0.00           H  
ATOM   1507 HG23 VAL A1227      23.428   8.115 -49.305  1.00  0.00           H  
ATOM   1508  N   ILE A1228      19.304   7.721 -46.950  1.00 27.21           N  
ATOM   1509  CA  ILE A1228      18.323   7.501 -45.885  1.00 21.92           C  
ATOM   1510  C   ILE A1228      18.525   6.176 -45.128  1.00 28.19           C  
ATOM   1511  O   ILE A1228      17.915   5.961 -44.078  1.00 25.47           O  
ATOM   1512  CB  ILE A1228      16.861   7.579 -46.401  1.00 25.46           C  
ATOM   1513  CG1 ILE A1228      16.486   6.346 -47.209  1.00 24.97           C  
ATOM   1514  CG2 ILE A1228      16.630   8.868 -47.210  1.00 28.52           C  
ATOM   1515  CD1 ILE A1228      14.994   6.276 -47.577  1.00 27.74           C  
ATOM   1516  H   ILE A1228      19.335   7.100 -47.746  1.00  0.00           H  
ATOM   1517  HA  ILE A1228      18.450   8.306 -45.161  1.00  0.00           H  
ATOM   1518  HB  ILE A1228      16.206   7.614 -45.531  1.00  0.00           H  
ATOM   1519 HG12 ILE A1228      17.068   6.349 -48.131  1.00  0.00           H  
ATOM   1520 HG13 ILE A1228      16.747   5.458 -46.634  1.00  0.00           H  
ATOM   1521 HD11 ILE A1228      14.395   6.627 -46.737  1.00  0.00           H  
ATOM   1522 HD12 ILE A1228      14.725   5.245 -47.809  1.00  0.00           H  
ATOM   1523 HD13 ILE A1228      14.804   6.906 -48.446  1.00  0.00           H  
ATOM   1524 HG21 ILE A1228      16.907   9.732 -46.605  1.00  0.00           H  
ATOM   1525 HG22 ILE A1228      15.578   8.940 -47.485  1.00  0.00           H  
ATOM   1526 HG23 ILE A1228      17.241   8.845 -48.112  1.00  0.00           H  
ATOM   1527  N   LEU A1229      19.364   5.292 -45.654  1.00 23.55           N  
ATOM   1528  CA  LEU A1229      19.641   4.035 -44.940  1.00 25.68           C  
ATOM   1529  C   LEU A1229      20.976   3.471 -45.389  1.00 21.50           C  
ATOM   1530  O   LEU A1229      21.274   3.446 -46.590  1.00 27.15           O  
ATOM   1531  CB  LEU A1229      18.512   3.010 -45.195  1.00 25.08           C  
ATOM   1532  CG  LEU A1229      18.555   1.727 -44.339  1.00 31.56           C  
ATOM   1533  CD1 LEU A1229      17.155   1.246 -44.022  1.00 32.87           C  
ATOM   1534  CD2 LEU A1229      19.325   0.611 -45.035  1.00 29.46           C  
ATOM   1535  H   LEU A1229      19.810   5.481 -46.540  1.00  0.00           H  
ATOM   1536  HA  LEU A1229      19.690   4.243 -43.871  1.00  0.00           H  
ATOM   1537  HB2 LEU A1229      18.562   2.713 -46.243  1.00  0.00           H  
ATOM   1538  HB3 LEU A1229      17.556   3.504 -45.024  1.00  0.00           H  
ATOM   1539  HG  LEU A1229      19.059   1.958 -43.400  1.00  0.00           H  
ATOM   1540 HD21 LEU A1229      20.334   0.954 -45.265  1.00  0.00           H  
ATOM   1541 HD22 LEU A1229      19.377  -0.258 -44.379  1.00  0.00           H  
ATOM   1542 HD23 LEU A1229      18.814   0.339 -45.959  1.00  0.00           H  
ATOM   1543 HD11 LEU A1229      16.601   2.042 -43.524  1.00  0.00           H  
ATOM   1544 HD12 LEU A1229      16.647   0.973 -44.947  1.00  0.00           H  
ATOM   1545 HD13 LEU A1229      17.209   0.376 -43.367  1.00  0.00           H  
ATOM   1546  N   ILE A1230      21.783   3.005 -44.433  1.00 23.88           N  
ATOM   1547  CA  ILE A1230      23.041   2.351 -44.764  1.00 21.58           C  
ATOM   1548  C   ILE A1230      23.050   1.002 -44.074  1.00 23.36           C  
ATOM   1549  O   ILE A1230      22.744   0.920 -42.888  1.00 28.63           O  
ATOM   1550  CB  ILE A1230      24.253   3.161 -44.259  1.00 26.62           C  
ATOM   1551  CG1 ILE A1230      24.262   4.569 -44.858  1.00 28.13           C  
ATOM   1552  CG2 ILE A1230      25.552   2.445 -44.593  1.00 29.71           C  
ATOM   1553  CD1 ILE A1230      25.267   5.500 -44.150  1.00 27.83           C  
ATOM   1554  H   ILE A1230      21.516   3.108 -43.464  1.00  0.00           H  
ATOM   1555  HA  ILE A1230      23.113   2.214 -45.843  1.00  0.00           H  
ATOM   1556  HB  ILE A1230      24.179   3.250 -43.175  1.00  0.00           H  
ATOM   1557 HG12 ILE A1230      23.263   4.996 -44.765  1.00  0.00           H  
ATOM   1558 HG13 ILE A1230      24.523   4.503 -45.914  1.00  0.00           H  
ATOM   1559 HG21 ILE A1230      25.537   1.444 -44.163  1.00  0.00           H  
ATOM   1560 HG22 ILE A1230      25.659   2.373 -45.675  1.00  0.00           H  
ATOM   1561 HG23 ILE A1230      26.392   3.005 -44.181  1.00  0.00           H  
ATOM   1562 HD11 ILE A1230      25.236   6.487 -44.611  1.00  0.00           H  
ATOM   1563 HD12 ILE A1230      26.272   5.087 -44.243  1.00  0.00           H  
ATOM   1564 HD13 ILE A1230      25.004   5.583 -43.095  1.00  0.00           H  
ATOM   1565  N   LEU A1231      23.376  -0.054 -44.815  1.00 23.83           N  
ATOM   1566  CA  LEU A1231      23.397  -1.403 -44.238  1.00 22.93           C  
ATOM   1567  C   LEU A1231      24.750  -2.049 -44.517  1.00 27.20           C  
ATOM   1568  O   LEU A1231      25.099  -2.276 -45.677  1.00 28.34           O  
ATOM   1569  CB  LEU A1231      22.230  -2.237 -44.815  1.00 23.03           C  
ATOM   1570  CG  LEU A1231      21.879  -3.643 -44.296  1.00 38.04           C  
ATOM   1571  CD1 LEU A1231      22.105  -3.809 -42.814  1.00 38.15           C  
ATOM   1572  CD2 LEU A1231      20.419  -4.003 -44.646  1.00 32.50           C  
ATOM   1573  H   LEU A1231      23.612   0.075 -45.788  1.00  0.00           H  
ATOM   1574  HA  LEU A1231      23.266  -1.322 -43.159  1.00  0.00           H  
ATOM   1575  HB2 LEU A1231      21.332  -1.633 -44.682  1.00  0.00           H  
ATOM   1576  HB3 LEU A1231      22.400  -2.325 -45.888  1.00  0.00           H  
ATOM   1577  HG  LEU A1231      22.526  -4.354 -44.809  1.00  0.00           H  
ATOM   1578 HD11 LEU A1231      23.137  -3.554 -42.572  1.00  0.00           H  
ATOM   1579 HD12 LEU A1231      21.430  -3.150 -42.268  1.00  0.00           H  
ATOM   1580 HD13 LEU A1231      21.911  -4.843 -42.530  1.00  0.00           H  
ATOM   1581 HD21 LEU A1231      20.261  -3.881 -45.718  1.00  0.00           H  
ATOM   1582 HD22 LEU A1231      20.223  -5.038 -44.365  1.00  0.00           H  
ATOM   1583 HD23 LEU A1231      19.742  -3.344 -44.102  1.00  0.00           H  
ATOM   1584  N   VAL A1232      25.519  -2.309 -43.454  1.00 27.24           N  
ATOM   1585  CA  VAL A1232      26.775  -3.044 -43.567  1.00 29.77           C  
ATOM   1586  C   VAL A1232      26.441  -4.496 -43.329  1.00 25.17           C  
ATOM   1587  O   VAL A1232      26.113  -4.862 -42.195  1.00 28.28           O  
ATOM   1588  CB  VAL A1232      27.740  -2.699 -42.442  1.00 35.91           C  
ATOM   1589  CG1 VAL A1232      29.154  -3.046 -42.855  1.00 36.72           C  
ATOM   1590  CG2 VAL A1232      27.618  -1.268 -42.088  1.00 39.14           C  
ATOM   1591  H   VAL A1232      25.221  -1.987 -42.544  1.00  0.00           H  
ATOM   1592  HA  VAL A1232      27.235  -2.897 -44.544  1.00  0.00           H  
ATOM   1593  HB  VAL A1232      27.479  -3.295 -41.569  1.00  0.00           H  
ATOM   1594 HG11 VAL A1232      29.841  -2.797 -42.046  1.00  0.00           H  
ATOM   1595 HG12 VAL A1232      29.218  -4.113 -43.070  1.00  0.00           H  
ATOM   1596 HG13 VAL A1232      29.422  -2.479 -43.746  1.00  0.00           H  
ATOM   1597 HG21 VAL A1232      28.508  -0.950 -41.545  1.00  0.00           H  
ATOM   1598 HG22 VAL A1232      26.739  -1.123 -41.462  1.00  0.00           H  
ATOM   1599 HG23 VAL A1232      27.517  -0.676 -42.998  1.00  0.00           H  
ATOM   1600  N   TRP A1233      26.537  -5.320 -44.369  1.00 27.55           N  
ATOM   1601  CA  TRP A1233      26.113  -6.712 -44.262  1.00 26.30           C  
ATOM   1602  C   TRP A1233      26.981  -7.466 -43.271  1.00 27.84           C  
ATOM   1603  O   TRP A1233      26.483  -8.252 -42.459  1.00 29.85           O  
ATOM   1604  CB  TRP A1233      26.146  -7.391 -45.638  1.00 29.75           C  
ATOM   1605  CG  TRP A1233      25.166  -6.797 -46.628  1.00 29.71           C  
ATOM   1606  CD1 TRP A1233      25.462  -6.063 -47.748  1.00 23.53           C  
ATOM   1607  CD2 TRP A1233      23.731  -6.887 -46.575  1.00 27.36           C  
ATOM   1608  NE1 TRP A1233      24.293  -5.695 -48.396  1.00 28.40           N  
ATOM   1609  CE2 TRP A1233      23.221  -6.189 -47.693  1.00 28.86           C  
ATOM   1610  CE3 TRP A1233      22.829  -7.498 -45.693  1.00 28.76           C  
ATOM   1611  CZ2 TRP A1233      21.847  -6.096 -47.955  1.00 31.19           C  
ATOM   1612  CZ3 TRP A1233      21.462  -7.401 -45.955  1.00 26.57           C  
ATOM   1613  CH2 TRP A1233      20.990  -6.708 -47.069  1.00 28.52           C  
ATOM   1614  H   TRP A1233      26.908  -4.978 -45.244  1.00  0.00           H  
ATOM   1615  HA  TRP A1233      25.086  -6.729 -43.898  1.00  0.00           H  
ATOM   1616  HB2 TRP A1233      25.908  -8.447 -45.508  1.00  0.00           H  
ATOM   1617  HB3 TRP A1233      27.153  -7.307 -46.047  1.00  0.00           H  
ATOM   1618  HD1 TRP A1233      26.459  -5.809 -48.077  1.00  0.00           H  
ATOM   1619  HE3 TRP A1233      23.186  -8.034 -44.826  1.00  0.00           H  
ATOM   1620  HZ2 TRP A1233      21.475  -5.565 -48.819  1.00  0.00           H  
ATOM   1621  HZ3 TRP A1233      20.758  -7.870 -45.284  1.00  0.00           H  
ATOM   1622 HH2  TRP A1233      19.925  -6.650 -47.241  1.00  0.00           H  
ATOM   1623  HE1 TRP A1233      24.238  -5.152 -49.246  1.00  0.00           H  
ATOM   1624  N   GLU A1234      28.284  -7.212 -43.327  1.00 28.91           N  
ATOM   1625  CA  GLU A1234      29.221  -7.875 -42.432  1.00 31.35           C  
ATOM   1626  C   GLU A1234      29.634  -6.894 -41.343  1.00 37.35           C  
ATOM   1627  O   GLU A1234      30.714  -6.315 -41.398  1.00 38.30           O  
ATOM   1628  CB  GLU A1234      30.429  -8.409 -43.226  1.00 34.94           C  
ATOM   1629  CG  GLU A1234      30.038  -9.518 -44.235  1.00 31.86           C  
ATOM   1630  CD  GLU A1234      31.127  -9.843 -45.243  1.00 45.00           C  
ATOM   1631  OE1 GLU A1234      30.819 -10.519 -46.248  1.00 48.77           O  
ATOM   1632  OE2 GLU A1234      32.291  -9.440 -45.029  1.00 48.51           O  
ATOM   1633  H   GLU A1234      28.631  -6.547 -44.003  1.00  0.00           H  
ATOM   1634  HA  GLU A1234      28.714  -8.719 -41.965  1.00  0.00           H  
ATOM   1635  HB2 GLU A1234      31.155  -8.817 -42.523  1.00  0.00           H  
ATOM   1636  HB3 GLU A1234      30.888  -7.583 -43.769  1.00  0.00           H  
ATOM   1637  HG2 GLU A1234      29.806 -10.425 -43.676  1.00  0.00           H  
ATOM   1638  HG3 GLU A1234      29.145  -9.201 -44.774  1.00  0.00           H  
ATOM   1639  N   GLY A1235      28.757  -6.703 -40.358  1.00 31.25           N  
ATOM   1640  CA  GLY A1235      28.933  -5.660 -39.361  1.00 33.58           C  
ATOM   1641  C   GLY A1235      29.808  -6.030 -38.184  1.00 32.86           C  
ATOM   1642  O   GLY A1235      30.752  -5.302 -37.857  1.00 31.02           O  
ATOM   1643  H   GLY A1235      27.945  -7.301 -40.303  1.00  0.00           H  
ATOM   1644  HA2 GLY A1235      27.949  -5.392 -38.977  1.00  0.00           H  
ATOM   1645  HA3 GLY A1235      29.363  -4.785 -39.849  1.00  0.00           H  
ATOM   1646  N   ILE A1236      29.492  -7.142 -37.521  1.00 26.01           N  
ATOM   1647  CA  ILE A1236      30.315  -7.613 -36.418  1.00 27.24           C  
ATOM   1648  C   ILE A1236      30.765  -9.039 -36.730  1.00 29.76           C  
ATOM   1649  O   ILE A1236      30.175  -9.686 -37.598  1.00 36.48           O  
ATOM   1650  CB  ILE A1236      29.543  -7.570 -35.089  1.00 31.56           C  
ATOM   1651  CG1 ILE A1236      28.286  -8.454 -35.164  1.00 33.25           C  
ATOM   1652  CG2 ILE A1236      29.166  -6.118 -34.742  1.00 30.57           C  
ATOM   1653  CD1 ILE A1236      27.640  -8.707 -33.802  1.00 32.87           C  
ATOM   1654  H   ILE A1236      28.670  -7.665 -37.788  1.00  0.00           H  
ATOM   1655  HA  ILE A1236      31.195  -6.975 -36.336  1.00  0.00           H  
ATOM   1656  HB  ILE A1236      30.190  -7.956 -34.301  1.00  0.00           H  
ATOM   1657 HG12 ILE A1236      27.556  -7.962 -35.807  1.00  0.00           H  
ATOM   1658 HG13 ILE A1236      28.556  -9.412 -35.608  1.00  0.00           H  
ATOM   1659 HD11 ILE A1236      26.759  -9.337 -33.928  1.00  0.00           H  
ATOM   1660 HD12 ILE A1236      28.354  -9.208 -33.149  1.00  0.00           H  
ATOM   1661 HD13 ILE A1236      27.346  -7.756 -33.357  1.00  0.00           H  
ATOM   1662 HG21 ILE A1236      28.620  -6.099 -33.799  1.00  0.00           H  
ATOM   1663 HG22 ILE A1236      30.072  -5.520 -34.648  1.00  0.00           H  
ATOM   1664 HG23 ILE A1236      28.539  -5.706 -35.533  1.00  0.00           H  
ATOM   1665  N   PRO A1237      31.806  -9.525 -36.041  1.00 30.28           N  
ATOM   1666  CA  PRO A1237      32.257 -10.890 -36.349  1.00 37.86           C  
ATOM   1667  C   PRO A1237      31.160 -11.931 -36.096  1.00 35.15           C  
ATOM   1668  O   PRO A1237      30.404 -11.797 -35.135  1.00 33.54           O  
ATOM   1669  CB  PRO A1237      33.416 -11.107 -35.371  1.00 42.80           C  
ATOM   1670  CG  PRO A1237      33.882  -9.725 -34.990  1.00 41.33           C  
ATOM   1671  CD  PRO A1237      32.638  -8.881 -35.007  1.00 38.41           C  
ATOM   1672  HA  PRO A1237      32.610 -10.951 -37.378  1.00  0.00           H  
ATOM   1673  HB2 PRO A1237      34.222 -11.662 -35.852  1.00  0.00           H  
ATOM   1674  HB3 PRO A1237      33.067 -11.642 -34.488  1.00  0.00           H  
ATOM   1675  HG2 PRO A1237      34.608  -9.352 -35.712  1.00  0.00           H  
ATOM   1676  HG3 PRO A1237      34.316  -9.736 -33.990  1.00  0.00           H  
ATOM   1677  HD2 PRO A1237      32.140  -8.900 -34.038  1.00  0.00           H  
ATOM   1678  HD3 PRO A1237      32.876  -7.857 -35.293  1.00  0.00           H  
ATOM   1679  N   LEU A1238      31.084 -12.966 -36.928  1.00 36.65           N  
ATOM   1680  CA  LEU A1238      29.977 -13.910 -36.817  1.00 29.87           C  
ATOM   1681  C   LEU A1238      30.025 -14.721 -35.515  1.00 33.22           C  
ATOM   1682  O   LEU A1238      28.982 -15.115 -34.986  1.00 36.07           O  
ATOM   1683  CB  LEU A1238      29.910 -14.828 -38.044  1.00 38.64           C  
ATOM   1684  CG  LEU A1238      29.606 -14.114 -39.367  1.00 40.20           C  
ATOM   1685  CD1 LEU A1238      29.524 -15.083 -40.533  1.00 47.66           C  
ATOM   1686  CD2 LEU A1238      28.322 -13.307 -39.250  1.00 41.38           C  
ATOM   1687  H   LEU A1238      31.792 -13.098 -37.636  1.00  0.00           H  
ATOM   1688  HA  LEU A1238      29.056 -13.327 -36.800  1.00  0.00           H  
ATOM   1689  HB2 LEU A1238      30.872 -15.331 -38.144  1.00  0.00           H  
ATOM   1690  HB3 LEU A1238      29.141 -15.581 -37.872  1.00  0.00           H  
ATOM   1691  HG  LEU A1238      30.421 -13.419 -39.567  1.00  0.00           H  
ATOM   1692 HD11 LEU A1238      30.452 -15.651 -40.600  1.00  0.00           H  
ATOM   1693 HD12 LEU A1238      29.371 -14.526 -41.458  1.00  0.00           H  
ATOM   1694 HD13 LEU A1238      28.690 -15.767 -40.379  1.00  0.00           H  
ATOM   1695 HD21 LEU A1238      28.400 -12.618 -38.409  1.00  0.00           H  
ATOM   1696 HD22 LEU A1238      28.164 -12.742 -40.168  1.00  0.00           H  
ATOM   1697 HD23 LEU A1238      27.482 -13.982 -39.090  1.00  0.00           H  
ATOM   1698  N   SER A1239      31.226 -14.965 -34.999  1.00 35.19           N  
ATOM   1699  CA  SER A1239      31.362 -15.727 -33.760  1.00 37.28           C  
ATOM   1700  C   SER A1239      30.767 -14.918 -32.612  1.00 40.36           C  
ATOM   1701  O   SER A1239      30.130 -15.479 -31.708  1.00 33.23           O  
ATOM   1702  CB  SER A1239      32.826 -16.104 -33.495  1.00 40.79           C  
ATOM   1703  OG  SER A1239      33.635 -14.950 -33.351  1.00 46.77           O  
ATOM   1704  H   SER A1239      32.052 -14.620 -35.468  1.00  0.00           H  
ATOM   1705  HA  SER A1239      30.787 -16.647 -33.862  1.00  0.00           H  
ATOM   1706  HB2 SER A1239      33.197 -16.696 -34.331  1.00  0.00           H  
ATOM   1707  HB3 SER A1239      32.883 -16.698 -32.584  1.00  0.00           H  
ATOM   1708  HG  SER A1239      34.543 -15.214 -33.187  1.00  0.00           H  
ATOM   1709  N   LEU A1240      30.948 -13.596 -32.670  1.00 33.36           N  
ATOM   1710  CA  LEU A1240      30.378 -12.688 -31.674  1.00 33.18           C  
ATOM   1711  C   LEU A1240      28.851 -12.621 -31.793  1.00 31.07           C  
ATOM   1712  O   LEU A1240      28.124 -12.664 -30.793  1.00 30.29           O  
ATOM   1713  CB  LEU A1240      30.973 -11.278 -31.826  1.00 29.96           C  
ATOM   1714  CG  LEU A1240      30.432 -10.280 -30.795  1.00 32.78           C  
ATOM   1715  CD1 LEU A1240      30.762 -10.775 -29.392  1.00 39.07           C  
ATOM   1716  CD2 LEU A1240      30.979  -8.866 -31.010  1.00 34.97           C  
ATOM   1717  H   LEU A1240      31.496 -13.210 -33.426  1.00  0.00           H  
ATOM   1718  HA  LEU A1240      30.630 -13.063 -30.682  1.00  0.00           H  
ATOM   1719  HB2 LEU A1240      32.055 -11.344 -31.710  1.00  0.00           H  
ATOM   1720  HB3 LEU A1240      30.749 -10.907 -32.825  1.00  0.00           H  
ATOM   1721  HG  LEU A1240      29.347 -10.243 -30.895  1.00  0.00           H  
ATOM   1722 HD21 LEU A1240      30.733  -8.530 -32.017  1.00  0.00           H  
ATOM   1723 HD22 LEU A1240      32.062  -8.872 -30.883  1.00  0.00           H  
ATOM   1724 HD23 LEU A1240      30.532  -8.189 -30.282  1.00  0.00           H  
ATOM   1725 HD11 LEU A1240      30.379 -10.067 -28.657  1.00  0.00           H  
ATOM   1726 HD12 LEU A1240      30.301 -11.750 -29.233  1.00  0.00           H  
ATOM   1727 HD13 LEU A1240      31.843 -10.863 -29.283  1.00  0.00           H  
ATOM   1728  N   ALA A1241      28.361 -12.509 -33.022  1.00 27.66           N  
ATOM   1729  CA  ALA A1241      26.920 -12.489 -33.254  1.00 29.66           C  
ATOM   1730  C   ALA A1241      26.265 -13.781 -32.766  1.00 27.30           C  
ATOM   1731  O   ALA A1241      25.164 -13.737 -32.209  1.00 27.67           O  
ATOM   1732  CB  ALA A1241      26.621 -12.287 -34.713  1.00 28.84           C  
ATOM   1733  H   ALA A1241      28.993 -12.437 -33.806  1.00  0.00           H  
ATOM   1734  HA  ALA A1241      26.493 -11.655 -32.697  1.00  0.00           H  
ATOM   1735  HB1 ALA A1241      27.023 -11.327 -35.037  1.00  0.00           H  
ATOM   1736  HB2 ALA A1241      25.542 -12.299 -34.868  1.00  0.00           H  
ATOM   1737  HB3 ALA A1241      27.080 -13.088 -35.292  1.00  0.00           H  
ATOM   1738  N   ASP A1242      26.919 -14.918 -33.007  1.00 30.14           N  
ATOM   1739  CA  ASP A1242      26.407 -16.212 -32.538  1.00 29.78           C  
ATOM   1740  C   ASP A1242      26.273 -16.209 -31.015  1.00 33.14           C  
ATOM   1741  O   ASP A1242      25.290 -16.703 -30.443  1.00 31.25           O  
ATOM   1742  CB  ASP A1242      27.364 -17.345 -32.928  1.00 36.49           C  
ATOM   1743  CG  ASP A1242      27.335 -17.677 -34.411  1.00 38.87           C  
ATOM   1744  OD1 ASP A1242      26.615 -17.016 -35.182  1.00 34.34           O  
ATOM   1745  OD2 ASP A1242      28.069 -18.599 -34.811  1.00 35.77           O  
ATOM   1746  H   ASP A1242      27.786 -14.888 -33.524  1.00  0.00           H  
ATOM   1747  HA  ASP A1242      25.430 -16.396 -32.985  1.00  0.00           H  
ATOM   1748  HB2 ASP A1242      27.088 -18.238 -32.368  1.00  0.00           H  
ATOM   1749  HB3 ASP A1242      28.379 -17.057 -32.653  1.00  0.00           H  
ATOM   1750  N   LYS A1243      27.291 -15.672 -30.354  1.00 32.95           N  
ATOM   1751  CA  LYS A1243      27.358 -15.710 -28.899  1.00 31.39           C  
ATOM   1752  C   LYS A1243      26.353 -14.752 -28.255  1.00 33.04           C  
ATOM   1753  O   LYS A1243      25.698 -15.103 -27.273  1.00 32.79           O  
ATOM   1754  CB  LYS A1243      28.780 -15.388 -28.442  1.00 35.43           C  
ATOM   1755  CG  LYS A1243      28.909 -15.156 -26.955  1.00 45.03           C  
ATOM   1756  CD  LYS A1243      30.364 -15.048 -26.529  1.00 57.23           C  
ATOM   1757  CE  LYS A1243      30.547 -13.970 -25.473  1.00 60.40           C  
ATOM   1758  NZ  LYS A1243      31.343 -14.457 -24.314  1.00 64.59           N  
ATOM   1759  H   LYS A1243      28.036 -15.227 -30.871  1.00  0.00           H  
ATOM   1760  HA  LYS A1243      27.118 -16.722 -28.574  1.00  0.00           H  
ATOM   1761  HB2 LYS A1243      29.425 -16.223 -28.716  1.00  0.00           H  
ATOM   1762  HB3 LYS A1243      29.122 -14.495 -28.966  1.00  0.00           H  
ATOM   1763  HG2 LYS A1243      28.447 -15.989 -26.426  1.00  0.00           H  
ATOM   1764  HG3 LYS A1243      28.391 -14.234 -26.691  1.00  0.00           H  
ATOM   1765  HD2 LYS A1243      30.687 -16.005 -26.120  1.00  0.00           H  
ATOM   1766  HD3 LYS A1243      30.975 -14.805 -27.398  1.00  0.00           H  
ATOM   1767  HE2 LYS A1243      29.566 -13.654 -25.118  1.00  0.00           H  
ATOM   1768  HE3 LYS A1243      31.056 -13.116 -25.920  1.00  0.00           H  
ATOM   1769  HZ1 LYS A1243      32.037 -15.116 -24.636  1.00  0.00           H  
ATOM   1770  HZ2 LYS A1243      31.802 -13.675 -23.869  1.00  0.00           H  
ATOM   1771  HZ3 LYS A1243      30.731 -14.910 -23.651  1.00  0.00           H  
ATOM   1772  N   LEU A1244      26.235 -13.540 -28.799  1.00 27.47           N  
ATOM   1773  CA  LEU A1244      25.264 -12.580 -28.289  1.00 29.35           C  
ATOM   1774  C   LEU A1244      23.844 -13.133 -28.404  1.00 27.82           C  
ATOM   1775  O   LEU A1244      23.027 -12.954 -27.507  1.00 29.48           O  
ATOM   1776  CB  LEU A1244      25.356 -11.256 -29.057  1.00 27.27           C  
ATOM   1777  CG  LEU A1244      26.579 -10.413 -28.686  1.00 33.73           C  
ATOM   1778  CD1 LEU A1244      26.761  -9.283 -29.676  1.00 32.53           C  
ATOM   1779  CD2 LEU A1244      26.432  -9.890 -27.272  1.00 38.94           C  
ATOM   1780  H   LEU A1244      26.827 -13.284 -29.576  1.00  0.00           H  
ATOM   1781  HA  LEU A1244      25.480 -12.390 -27.238  1.00  0.00           H  
ATOM   1782  HB2 LEU A1244      24.460 -10.673 -28.846  1.00  0.00           H  
ATOM   1783  HB3 LEU A1244      25.390 -11.472 -30.125  1.00  0.00           H  
ATOM   1784  HG  LEU A1244      27.462 -11.051 -28.727  1.00  0.00           H  
ATOM   1785 HD11 LEU A1244      27.635  -8.693 -29.398  1.00  0.00           H  
ATOM   1786 HD12 LEU A1244      26.904  -9.695 -30.675  1.00  0.00           H  
ATOM   1787 HD13 LEU A1244      25.876  -8.647 -29.668  1.00  0.00           H  
ATOM   1788 HD21 LEU A1244      27.305  -9.291 -27.013  1.00  0.00           H  
ATOM   1789 HD22 LEU A1244      25.536  -9.274 -27.204  1.00  0.00           H  
ATOM   1790 HD23 LEU A1244      26.349 -10.729 -26.581  1.00  0.00           H  
ATOM   1791  N   TYR A1245      23.561 -13.827 -29.495  1.00 27.38           N  
ATOM   1792  CA  TYR A1245      22.214 -14.339 -29.707  1.00 27.57           C  
ATOM   1793  C   TYR A1245      21.851 -15.318 -28.577  1.00 27.31           C  
ATOM   1794  O   TYR A1245      20.787 -15.198 -27.981  1.00 29.85           O  
ATOM   1795  CB  TYR A1245      22.108 -15.016 -31.074  1.00 25.78           C  
ATOM   1796  CG  TYR A1245      20.774 -15.709 -31.288  1.00 24.20           C  
ATOM   1797  CD1 TYR A1245      20.584 -17.025 -30.905  1.00 31.39           C  
ATOM   1798  CD2 TYR A1245      19.704 -15.023 -31.854  1.00 24.07           C  
ATOM   1799  CE1 TYR A1245      19.374 -17.657 -31.084  1.00 36.15           C  
ATOM   1800  CE2 TYR A1245      18.483 -15.645 -32.054  1.00 23.24           C  
ATOM   1801  CZ  TYR A1245      18.330 -16.956 -31.659  1.00 24.82           C  
ATOM   1802  OH  TYR A1245      17.131 -17.599 -31.834  1.00 30.27           O  
ATOM   1803  H   TYR A1245      24.281 -14.002 -30.182  1.00  0.00           H  
ATOM   1804  HA  TYR A1245      21.516 -13.502 -29.679  1.00  0.00           H  
ATOM   1805  HB2 TYR A1245      22.235 -14.259 -31.848  1.00  0.00           H  
ATOM   1806  HB3 TYR A1245      22.907 -15.752 -31.166  1.00  0.00           H  
ATOM   1807  HD1 TYR A1245      21.402 -17.569 -30.456  1.00  0.00           H  
ATOM   1808  HD2 TYR A1245      19.828 -13.989 -32.141  1.00  0.00           H  
ATOM   1809  HE1 TYR A1245      19.242 -18.684 -30.779  1.00  0.00           H  
ATOM   1810  HE2 TYR A1245      17.664 -15.111 -32.514  1.00  0.00           H  
ATOM   1811  HH  TYR A1245      16.431 -16.948 -31.934  1.00  0.00           H  
ATOM   1812  N   SER A1246      22.750 -16.253 -28.275  1.00 28.02           N  
ATOM   1813  CA  SER A1246      22.551 -17.224 -27.187  1.00 31.29           C  
ATOM   1814  C   SER A1246      22.385 -16.532 -25.844  1.00 36.45           C  
ATOM   1815  O   SER A1246      21.449 -16.809 -25.087  1.00 38.08           O  
ATOM   1816  CB  SER A1246      23.774 -18.146 -27.038  1.00 35.77           C  
ATOM   1817  OG  SER A1246      24.095 -18.811 -28.238  1.00 51.50           O  
ATOM   1818  H   SER A1246      23.603 -16.298 -28.814  1.00  0.00           H  
ATOM   1819  HA  SER A1246      21.667 -17.826 -27.396  1.00  0.00           H  
ATOM   1820  HB2 SER A1246      23.559 -18.892 -26.272  1.00  0.00           H  
ATOM   1821  HB3 SER A1246      24.631 -17.550 -26.723  1.00  0.00           H  
ATOM   1822  HG  SER A1246      24.576 -18.215 -28.816  1.00  0.00           H  
ATOM   1823  N   GLU A1247      23.335 -15.654 -25.542  1.00 32.47           N  
ATOM   1824  CA  GLU A1247      23.476 -15.119 -24.196  1.00 34.93           C  
ATOM   1825  C   GLU A1247      22.389 -14.114 -23.885  1.00 29.18           C  
ATOM   1826  O   GLU A1247      21.875 -14.078 -22.765  1.00 40.03           O  
ATOM   1827  CB  GLU A1247      24.863 -14.502 -24.004  1.00 38.96           C  
ATOM   1828  CG  GLU A1247      25.973 -15.543 -23.973  1.00 49.31           C  
ATOM   1829  CD  GLU A1247      27.355 -14.926 -24.032  1.00 66.89           C  
ATOM   1830  OE1 GLU A1247      27.470 -13.763 -24.482  1.00 76.62           O  
ATOM   1831  OE2 GLU A1247      28.327 -15.609 -23.641  1.00 71.79           O  
ATOM   1832  H   GLU A1247      23.974 -15.351 -26.263  1.00  0.00           H  
ATOM   1833  HA  GLU A1247      23.378 -15.947 -23.494  1.00  0.00           H  
ATOM   1834  HB2 GLU A1247      24.873 -13.954 -23.062  1.00  0.00           H  
ATOM   1835  HB3 GLU A1247      25.055 -13.805 -24.820  1.00  0.00           H  
ATOM   1836  HG2 GLU A1247      25.887 -16.117 -23.052  1.00  0.00           H  
ATOM   1837  HG3 GLU A1247      25.850 -16.216 -24.821  1.00  0.00           H  
ATOM   1838  N   LEU A1248      22.031 -13.312 -24.877  1.00 27.47           N  
ATOM   1839  CA  LEU A1248      20.960 -12.336 -24.681  1.00 32.12           C  
ATOM   1840  C   LEU A1248      19.600 -13.030 -24.566  1.00 27.36           C  
ATOM   1841  O   LEU A1248      18.786 -12.683 -23.705  1.00 33.76           O  
ATOM   1842  CB  LEU A1248      20.952 -11.304 -25.799  1.00 30.39           C  
ATOM   1843  CG  LEU A1248      22.202 -10.411 -25.837  1.00 31.87           C  
ATOM   1844  CD1 LEU A1248      22.067  -9.399 -26.957  1.00 30.42           C  
ATOM   1845  CD2 LEU A1248      22.430  -9.696 -24.524  1.00 35.05           C  
ATOM   1846  H   LEU A1248      22.499 -13.375 -25.770  1.00  0.00           H  
ATOM   1847  HA  LEU A1248      21.150 -11.813 -23.744  1.00  0.00           H  
ATOM   1848  HB2 LEU A1248      20.879 -11.831 -26.750  1.00  0.00           H  
ATOM   1849  HB3 LEU A1248      20.073 -10.670 -25.682  1.00  0.00           H  
ATOM   1850  HG  LEU A1248      23.069 -11.039 -26.043  1.00  0.00           H  
ATOM   1851 HD21 LEU A1248      22.526 -10.429 -23.723  1.00  0.00           H  
ATOM   1852 HD22 LEU A1248      23.343  -9.104 -24.587  1.00  0.00           H  
ATOM   1853 HD23 LEU A1248      21.585  -9.039 -24.316  1.00  0.00           H  
ATOM   1854 HD11 LEU A1248      21.903  -9.920 -27.900  1.00  0.00           H  
ATOM   1855 HD12 LEU A1248      22.980  -8.807 -27.023  1.00  0.00           H  
ATOM   1856 HD13 LEU A1248      21.222  -8.742 -26.753  1.00  0.00           H  
ATOM   1857  N   THR A1249      19.364 -14.016 -25.416  1.00 29.03           N  
ATOM   1858  CA  THR A1249      18.113 -14.780 -25.321  1.00 31.92           C  
ATOM   1859  C   THR A1249      17.958 -15.398 -23.934  1.00 32.12           C  
ATOM   1860  O   THR A1249      16.916 -15.242 -23.296  1.00 33.76           O  
ATOM   1861  CB  THR A1249      17.999 -15.869 -26.396  1.00 35.92           C  
ATOM   1862  OG1 THR A1249      18.059 -15.271 -27.699  1.00 34.33           O  
ATOM   1863  CG2 THR A1249      16.674 -16.591 -26.250  1.00 38.19           C  
ATOM   1864  H   THR A1249      20.043 -14.243 -26.129  1.00  0.00           H  
ATOM   1865  HA  THR A1249      17.288 -14.083 -25.467  1.00  0.00           H  
ATOM   1866  HB  THR A1249      18.817 -16.581 -26.283  1.00  0.00           H  
ATOM   1867  HG1 THR A1249      18.908 -14.838 -27.814  1.00  0.00           H  
ATOM   1868 HG21 THR A1249      16.595 -17.364 -27.014  1.00  0.00           H  
ATOM   1869 HG22 THR A1249      16.617 -17.049 -25.263  1.00  0.00           H  
ATOM   1870 HG23 THR A1249      15.857 -15.879 -26.368  1.00  0.00           H  
ATOM   1871  N   GLU A1250      18.995 -16.086 -23.462  1.00 30.03           N  
ATOM   1872  CA  GLU A1250      18.932 -16.746 -22.158  1.00 35.25           C  
ATOM   1873  C   GLU A1250      18.755 -15.755 -21.012  1.00 37.17           C  
ATOM   1874  O   GLU A1250      17.959 -15.982 -20.097  1.00 36.42           O  
ATOM   1875  CB  GLU A1250      20.200 -17.555 -21.897  1.00 41.18           C  
ATOM   1876  CG  GLU A1250      20.362 -18.797 -22.738  1.00 60.69           C  
ATOM   1877  CD  GLU A1250      21.505 -19.663 -22.242  1.00 73.96           C  
ATOM   1878  OE1 GLU A1250      21.297 -20.422 -21.267  1.00 82.74           O  
ATOM   1879  OE2 GLU A1250      22.611 -19.573 -22.817  1.00 76.61           O  
ATOM   1880  H   GLU A1250      19.839 -16.153 -24.012  1.00  0.00           H  
ATOM   1881  HA  GLU A1250      18.082 -17.428 -22.158  1.00  0.00           H  
ATOM   1882  HB2 GLU A1250      21.056 -16.908 -22.086  1.00  0.00           H  
ATOM   1883  HB3 GLU A1250      20.213 -17.846 -20.847  1.00  0.00           H  
ATOM   1884  HG2 GLU A1250      19.438 -19.375 -22.698  1.00  0.00           H  
ATOM   1885  HG3 GLU A1250      20.557 -18.506 -23.769  1.00  0.00           H  
ATOM   1886  N   THR A1251      19.522 -14.673 -21.043  1.00 35.69           N  
ATOM   1887  CA  THR A1251      19.463 -13.693 -19.963  1.00 38.10           C  
ATOM   1888  C   THR A1251      18.111 -12.991 -19.908  1.00 31.17           C  
ATOM   1889  O   THR A1251      17.526 -12.846 -18.833  1.00 38.46           O  
ATOM   1890  CB  THR A1251      20.583 -12.648 -20.097  1.00 39.71           C  
ATOM   1891  OG1 THR A1251      21.846 -13.309 -19.977  1.00 38.70           O  
ATOM   1892  CG2 THR A1251      20.472 -11.612 -19.002  1.00 42.74           C  
ATOM   1893  H   THR A1251      20.151 -14.526 -21.819  1.00  0.00           H  
ATOM   1894  HA  THR A1251      19.607 -14.221 -19.021  1.00  0.00           H  
ATOM   1895  HB  THR A1251      20.515 -12.161 -21.070  1.00  0.00           H  
ATOM   1896  HG1 THR A1251      21.950 -13.935 -20.698  1.00  0.00           H  
ATOM   1897 HG21 THR A1251      21.272 -10.880 -19.111  1.00  0.00           H  
ATOM   1898 HG22 THR A1251      20.556 -12.100 -18.031  1.00  0.00           H  
ATOM   1899 HG23 THR A1251      19.507 -11.110 -19.074  1.00  0.00           H  
ATOM   1900  N   LEU A1252      17.615 -12.570 -21.065  1.00 29.18           N  
ATOM   1901  CA  LEU A1252      16.391 -11.769 -21.122  1.00 30.66           C  
ATOM   1902  C   LEU A1252      15.141 -12.610 -20.882  1.00 37.22           C  
ATOM   1903  O   LEU A1252      14.145 -12.115 -20.364  1.00 43.96           O  
ATOM   1904  CB  LEU A1252      16.289 -11.012 -22.449  1.00 30.64           C  
ATOM   1905  CG  LEU A1252      17.343  -9.915 -22.648  1.00 29.54           C  
ATOM   1906  CD1 LEU A1252      17.213  -9.249 -23.999  1.00 38.79           C  
ATOM   1907  CD2 LEU A1252      17.270  -8.891 -21.525  1.00 35.60           C  
ATOM   1908  H   LEU A1252      18.092 -12.807 -21.923  1.00  0.00           H  
ATOM   1909  HA  LEU A1252      16.446 -11.028 -20.325  1.00  0.00           H  
ATOM   1910  HB2 LEU A1252      16.394 -11.733 -23.259  1.00  0.00           H  
ATOM   1911  HB3 LEU A1252      15.300 -10.558 -22.514  1.00  0.00           H  
ATOM   1912  HG  LEU A1252      18.325 -10.386 -22.604  1.00  0.00           H  
ATOM   1913 HD11 LEU A1252      17.269 -10.004 -24.783  1.00  0.00           H  
ATOM   1914 HD12 LEU A1252      16.255  -8.733 -24.059  1.00  0.00           H  
ATOM   1915 HD13 LEU A1252      18.022  -8.530 -24.129  1.00  0.00           H  
ATOM   1916 HD21 LEU A1252      17.366  -9.397 -20.564  1.00  0.00           H  
ATOM   1917 HD22 LEU A1252      16.312  -8.373 -21.568  1.00  0.00           H  
ATOM   1918 HD23 LEU A1252      18.079  -8.169 -21.638  1.00  0.00           H  
ATOM   1919  N   ARG A1253      15.186 -13.876 -21.267  1.00 37.35           N  
ATOM   1920  CA  ARG A1253      14.052 -14.755 -21.004  1.00 42.73           C  
ATOM   1921  C   ARG A1253      13.945 -15.059 -19.507  1.00 43.53           C  
ATOM   1922  O   ARG A1253      12.841 -15.176 -18.976  1.00 55.53           O  
ATOM   1923  CB  ARG A1253      14.144 -16.046 -21.831  1.00 47.31           C  
ATOM   1924  CG  ARG A1253      15.224 -16.997 -21.381  1.00 50.86           C  
ATOM   1925  CD  ARG A1253      14.814 -18.453 -21.537  1.00 62.43           C  
ATOM   1926  NE  ARG A1253      14.940 -18.910 -22.913  1.00 63.38           N  
ATOM   1927  CZ  ARG A1253      15.655 -19.965 -23.294  1.00 52.79           C  
ATOM   1928  NH1 ARG A1253      16.321 -20.695 -22.403  1.00 59.15           N  
ATOM   1929  NH2 ARG A1253      15.696 -20.294 -24.572  1.00 39.36           N  
ATOM   1930  H   ARG A1253      16.003 -14.232 -21.742  1.00  0.00           H  
ATOM   1931  HA  ARG A1253      13.145 -14.230 -21.304  1.00  0.00           H  
ATOM   1932  HB2 ARG A1253      13.186 -16.562 -21.765  1.00  0.00           H  
ATOM   1933  HB3 ARG A1253      14.326 -15.780 -22.872  1.00  0.00           H  
ATOM   1934  HG2 ARG A1253      15.444 -16.806 -20.331  1.00  0.00           H  
ATOM   1935  HG3 ARG A1253      16.123 -16.817 -21.970  1.00  0.00           H  
ATOM   1936  HD2 ARG A1253      13.776 -18.562 -21.224  1.00  0.00           H  
ATOM   1937  HD3 ARG A1253      15.445 -19.072 -20.898  1.00  0.00           H  
ATOM   1938  HE  ARG A1253      14.451 -18.392 -23.628  1.00  0.00           H  
ATOM   1939 HH11 ARG A1253      16.290 -20.448 -21.424  1.00  0.00           H  
ATOM   1940 HH12 ARG A1253      16.858 -21.495 -22.706  1.00  0.00           H  
ATOM   1941 HH21 ARG A1253      15.189 -19.744 -25.251  1.00  0.00           H  
ATOM   1942 HH22 ARG A1253      16.234 -21.095 -24.870  1.00  0.00           H  
ATOM   1943  N   LYS A1254      15.085 -15.161 -18.825  1.00 43.20           N  
ATOM   1944  CA  LYS A1254      15.108 -15.476 -17.393  1.00 53.38           C  
ATOM   1945  C   LYS A1254      14.999 -14.252 -16.472  1.00 52.52           C  
ATOM   1946  O   LYS A1254      14.437 -14.345 -15.379  1.00 49.88           O  
ATOM   1947  CB  LYS A1254      16.370 -16.275 -17.031  1.00 65.33           C  
ATOM   1948  CG  LYS A1254      16.439 -17.666 -17.653  1.00 72.92           C  
ATOM   1949  CD  LYS A1254      17.824 -18.299 -17.507  1.00 75.60           C  
ATOM   1950  CE  LYS A1254      17.984 -19.491 -18.451  1.00 75.25           C  
ATOM   1951  NZ  LYS A1254      17.527 -19.130 -19.826  1.00 69.20           N  
ATOM   1952  H   LYS A1254      15.960 -15.017 -19.309  1.00  0.00           H  
ATOM   1953  HA  LYS A1254      14.249 -16.115 -17.187  1.00  0.00           H  
ATOM   1954  HB2 LYS A1254      16.404 -16.385 -15.947  1.00  0.00           H  
ATOM   1955  HB3 LYS A1254      17.244 -15.708 -17.350  1.00  0.00           H  
ATOM   1956  HG2 LYS A1254      15.707 -18.308 -17.161  1.00  0.00           H  
ATOM   1957  HG3 LYS A1254      16.192 -17.595 -18.712  1.00  0.00           H  
ATOM   1958  HD2 LYS A1254      17.954 -18.640 -16.479  1.00  0.00           H  
ATOM   1959  HD3 LYS A1254      18.585 -17.555 -17.737  1.00  0.00           H  
ATOM   1960  HE2 LYS A1254      19.034 -19.782 -18.486  1.00  0.00           H  
ATOM   1961  HE3 LYS A1254      17.390 -20.326 -18.081  1.00  0.00           H  
ATOM   1962  HZ1 LYS A1254      16.663 -19.611 -20.031  1.00  0.00           H  
ATOM   1963  HZ2 LYS A1254      18.231 -19.401 -20.497  1.00  0.00           H  
ATOM   1964  HZ3 LYS A1254      17.377 -18.133 -19.881  1.00  0.00           H  
ATOM   1965  N   TYR A1255      15.536 -13.113 -16.904  1.00 44.98           N  
ATOM   1966  CA  TYR A1255      15.654 -11.966 -16.006  1.00 44.49           C  
ATOM   1967  C   TYR A1255      15.177 -10.633 -16.583  1.00 36.70           C  
ATOM   1968  O   TYR A1255      15.160  -9.631 -15.872  1.00 40.35           O  
ATOM   1969  CB  TYR A1255      17.104 -11.801 -15.547  1.00 44.15           C  
ATOM   1970  CG  TYR A1255      17.743 -13.060 -15.015  1.00 47.67           C  
ATOM   1971  CD1 TYR A1255      17.423 -13.547 -13.757  1.00 49.75           C  
ATOM   1972  CD2 TYR A1255      18.688 -13.747 -15.768  1.00 49.10           C  
ATOM   1973  CE1 TYR A1255      18.015 -14.698 -13.266  1.00 58.38           C  
ATOM   1974  CE2 TYR A1255      19.291 -14.898 -15.279  1.00 55.41           C  
ATOM   1975  CZ  TYR A1255      18.948 -15.365 -14.033  1.00 58.56           C  
ATOM   1976  OH  TYR A1255      19.544 -16.508 -13.546  1.00 64.24           O  
ATOM   1977  H   TYR A1255      15.863 -13.041 -17.857  1.00  0.00           H  
ATOM   1978  HA  TYR A1255      15.051 -12.177 -15.123  1.00  0.00           H  
ATOM   1979  HB2 TYR A1255      17.127 -11.049 -14.758  1.00  0.00           H  
ATOM   1980  HB3 TYR A1255      17.696 -11.440 -16.388  1.00  0.00           H  
ATOM   1981  HD1 TYR A1255      16.701 -13.020 -13.151  1.00  0.00           H  
ATOM   1982  HD2 TYR A1255      18.957 -13.380 -16.748  1.00  0.00           H  
ATOM   1983  HE1 TYR A1255      17.748 -15.072 -12.288  1.00  0.00           H  
ATOM   1984  HE2 TYR A1255      20.024 -15.423 -15.874  1.00  0.00           H  
ATOM   1985  HH  TYR A1255      20.494 -16.377 -13.496  1.00  0.00           H  
ATOM   1986  N   GLY A1256      14.800 -10.612 -17.856  1.00 35.87           N  
ATOM   1987  CA  GLY A1256      14.404  -9.366 -18.498  1.00 37.35           C  
ATOM   1988  C   GLY A1256      13.101  -8.771 -17.985  1.00 41.10           C  
ATOM   1989  O   GLY A1256      12.118  -9.484 -17.789  1.00 43.60           O  
ATOM   1990  H   GLY A1256      14.788 -11.472 -18.386  1.00  0.00           H  
ATOM   1991  HA2 GLY A1256      14.293  -9.555 -19.566  1.00  0.00           H  
ATOM   1992  HA3 GLY A1256      15.199  -8.634 -18.356  1.00  0.00           H  
ATOM   1993  N   THR A1257      13.089  -7.458 -17.757  1.00 40.37           N  
ATOM   1994  CA  THR A1257      11.831  -6.776 -17.462  1.00 46.81           C  
ATOM   1995  C   THR A1257      11.416  -6.032 -18.724  1.00 40.86           C  
ATOM   1996  O   THR A1257      12.155  -5.188 -19.222  1.00 46.65           O  
ATOM   1997  CB  THR A1257      11.936  -5.833 -16.234  1.00 69.63           C  
ATOM   1998  OG1 THR A1257      10.802  -4.956 -16.197  1.00 74.80           O  
ATOM   1999  CG2 THR A1257      13.207  -5.007 -16.286  1.00 62.58           C  
ATOM   2000  H   THR A1257      13.951  -6.933 -17.788  1.00  0.00           H  
ATOM   2001  HA  THR A1257      11.075  -7.532 -17.248  1.00  0.00           H  
ATOM   2002  HB  THR A1257      11.945  -6.436 -15.326  1.00  0.00           H  
ATOM   2003  HG1 THR A1257       9.996  -5.476 -16.164  1.00  0.00           H  
ATOM   2004 HG21 THR A1257      13.254  -4.356 -15.413  1.00  0.00           H  
ATOM   2005 HG22 THR A1257      13.209  -4.401 -17.192  1.00  0.00           H  
ATOM   2006 HG23 THR A1257      14.072  -5.671 -16.291  1.00  0.00           H  
ATOM   2007  N   LEU A1258      10.268  -6.384 -19.290  1.00 45.66           N  
ATOM   2008  CA  LEU A1258       9.935  -5.816 -20.590  1.00 48.90           C  
ATOM   2009  C   LEU A1258       9.559  -4.343 -20.498  1.00 40.49           C  
ATOM   2010  O   LEU A1258       9.064  -3.873 -19.475  1.00 44.22           O  
ATOM   2011  CB  LEU A1258       8.879  -6.640 -21.344  1.00 57.97           C  
ATOM   2012  CG  LEU A1258       7.427  -6.759 -20.890  1.00 65.17           C  
ATOM   2013  CD1 LEU A1258       6.598  -7.347 -22.027  1.00 67.60           C  
ATOM   2014  CD2 LEU A1258       7.299  -7.614 -19.638  1.00 66.15           C  
ATOM   2015  H   LEU A1258       9.641  -7.029 -18.831  1.00  0.00           H  
ATOM   2016  HA  LEU A1258      10.845  -5.863 -21.188  1.00  0.00           H  
ATOM   2017  HB2 LEU A1258       9.265  -7.659 -21.380  1.00  0.00           H  
ATOM   2018  HB3 LEU A1258       8.862  -6.271 -22.369  1.00  0.00           H  
ATOM   2019  HG  LEU A1258       7.051  -5.760 -20.667  1.00  0.00           H  
ATOM   2020 HD11 LEU A1258       5.559  -7.436 -21.711  1.00  0.00           H  
ATOM   2021 HD12 LEU A1258       6.984  -8.333 -22.286  1.00  0.00           H  
ATOM   2022 HD13 LEU A1258       6.659  -6.693 -22.896  1.00  0.00           H  
ATOM   2023 HD21 LEU A1258       6.317  -8.086 -19.619  1.00  0.00           H  
ATOM   2024 HD22 LEU A1258       8.072  -8.383 -19.643  1.00  0.00           H  
ATOM   2025 HD23 LEU A1258       7.417  -6.986 -18.755  1.00  0.00           H  
ATOM   2026  N   THR A1259       9.826  -3.599 -21.562  1.00 36.16           N  
ATOM   2027  N   THR A1259       9.827  -3.627 -21.586  1.00 34.61           N  
ATOM   2028  CA  THR A1259       9.432  -2.201 -21.603  1.00 36.75           C  
ATOM   2029  CA  THR A1259       9.498  -2.213 -21.716  1.00 36.16           C  
ATOM   2030  C   THR A1259       8.331  -2.040 -22.628  1.00 37.67           C  
ATOM   2031  C   THR A1259       8.307  -2.076 -22.657  1.00 37.38           C  
ATOM   2032  O   THR A1259       8.503  -2.380 -23.797  1.00 36.83           O  
ATOM   2033  O   THR A1259       8.394  -2.467 -23.819  1.00 37.84           O  
ATOM   2034  CB  THR A1259      10.607  -1.292 -21.973  1.00 37.19           C  
ATOM   2035  CB  THR A1259      10.697  -1.451 -22.309  1.00 38.57           C  
ATOM   2036  OG1 THR A1259      10.821  -1.332 -23.390  1.00 35.93           O  
ATOM   2037  OG1 THR A1259      11.857  -1.688 -21.497  1.00 40.78           O  
ATOM   2038  CG2 THR A1259      11.858  -1.749 -21.254  1.00 39.37           C  
ATOM   2039  CG2 THR A1259      10.415   0.054 -22.403  1.00 29.75           C  
ATOM   2040  H   THR A1259      10.307  -4.007 -22.351  1.00  0.00           H  
ATOM   2041  H   THR A1259      10.282  -4.086 -22.362  1.00  0.00           H  
ATOM   2042  HA  THR A1259       9.052  -1.910 -20.624  1.00  0.00           H  
ATOM   2043  HA  THR A1259       9.245  -1.801 -20.739  1.00  0.00           H  
ATOM   2044  HB  THR A1259      10.376  -0.269 -21.675  1.00  0.00           H  
ATOM   2045  HB  THR A1259      10.890  -1.832 -23.311  1.00  0.00           H  
ATOM   2046  HG1 THR A1259      11.104  -2.213 -23.647  1.00  0.00           H  
ATOM   2047  HG1 THR A1259      12.038  -0.911 -20.963  1.00  0.00           H  
ATOM   2048 HG21 THR A1259      11.986  -2.822 -21.393  1.00  0.00           H  
ATOM   2049 HG21 THR A1259      10.498   0.376 -23.441  1.00  0.00           H  
ATOM   2050 HG22 THR A1259      12.723  -1.224 -21.661  1.00  0.00           H  
ATOM   2051 HG22 THR A1259      11.139   0.598 -21.796  1.00  0.00           H  
ATOM   2052 HG23 THR A1259      11.767  -1.529 -20.190  1.00  0.00           H  
ATOM   2053 HG23 THR A1259       9.408   0.258 -22.038  1.00  0.00           H  
ATOM   2054  N   ASN A1260       7.189  -1.540 -22.178  1.00 40.55           N  
ATOM   2055  CA  ASN A1260       6.050  -1.340 -23.064  1.00 42.66           C  
ATOM   2056  C   ASN A1260       6.232  -0.076 -23.896  1.00 47.22           C  
ATOM   2057  O   ASN A1260       6.525   0.990 -23.357  1.00 55.50           O  
ATOM   2058  CB  ASN A1260       4.739  -1.303 -22.278  1.00 47.95           C  
ATOM   2059  CG  ASN A1260       4.435  -2.622 -21.602  1.00 58.99           C  
ATOM   2060  OD1 ASN A1260       4.130  -3.617 -22.265  1.00 61.55           O  
ATOM   2061  ND2 ASN A1260       4.522  -2.641 -20.278  1.00 64.05           N  
ATOM   2062  H   ASN A1260       7.107  -1.293 -21.202  1.00  0.00           H  
ATOM   2063  H   ASN A1260       7.129  -1.273 -21.206  1.00  0.00           H  
ATOM   2064  HA  ASN A1260       6.006  -2.187 -23.748  1.00  0.00           H  
ATOM   2065  HB2 ASN A1260       3.926  -1.066 -22.963  1.00  0.00           H  
ATOM   2066  HB3 ASN A1260       4.803  -0.522 -21.520  1.00  0.00           H  
ATOM   2067 HD21 ASN A1260       4.778  -1.802 -19.777  1.00  0.00           H  
ATOM   2068 HD22 ASN A1260       4.333  -3.494 -19.772  1.00  0.00           H  
ATOM   2069  N   ARG A1261       6.071  -0.205 -25.210  1.00 39.12           N  
ATOM   2070  CA  ARG A1261       6.184   0.939 -26.116  1.00 33.81           C  
ATOM   2071  C   ARG A1261       4.926   1.075 -26.952  1.00 35.24           C  
ATOM   2072  O   ARG A1261       4.188   0.095 -27.153  1.00 32.29           O  
ATOM   2073  CB  ARG A1261       7.393   0.762 -27.029  1.00 33.93           C  
ATOM   2074  CG  ARG A1261       8.692   0.587 -26.256  1.00 40.34           C  
ATOM   2075  CD  ARG A1261       9.817   0.119 -27.144  1.00 44.35           C  
ATOM   2076  NE  ARG A1261      10.147   1.097 -28.174  1.00 46.44           N  
ATOM   2077  CZ  ARG A1261      10.730   0.785 -29.329  1.00 47.07           C  
ATOM   2078  NH1 ARG A1261      11.045  -0.489 -29.594  1.00 44.83           N  
ATOM   2079  NH2 ARG A1261      10.993   1.740 -30.216  1.00 32.88           N  
ATOM   2080  H   ARG A1261       5.865  -1.117 -25.593  1.00  0.00           H  
ATOM   2081  HA  ARG A1261       6.316   1.846 -25.526  1.00  0.00           H  
ATOM   2082  HB2 ARG A1261       7.235  -0.120 -27.650  1.00  0.00           H  
ATOM   2083  HB3 ARG A1261       7.480   1.637 -27.674  1.00  0.00           H  
ATOM   2084  HG2 ARG A1261       8.969   1.543 -25.811  1.00  0.00           H  
ATOM   2085  HG3 ARG A1261       8.538  -0.144 -25.462  1.00  0.00           H  
ATOM   2086  HD2 ARG A1261       9.520  -0.812 -27.626  1.00  0.00           H  
ATOM   2087  HD3 ARG A1261      10.700  -0.064 -26.532  1.00  0.00           H  
ATOM   2088  HE  ARG A1261       9.920   2.066 -28.001  1.00  0.00           H  
ATOM   2089 HH11 ARG A1261      10.842  -1.211 -28.917  1.00  0.00           H  
ATOM   2090 HH12 ARG A1261      11.486  -0.728 -30.471  1.00  0.00           H  
ATOM   2091 HH21 ARG A1261      10.752   2.699 -30.012  1.00  0.00           H  
ATOM   2092 HH22 ARG A1261      11.434   1.506 -31.094  1.00  0.00           H  
ATOM   2093  N   ARG A1262       4.694   2.290 -27.431  1.00 34.20           N  
ATOM   2094  CA  ARG A1262       3.536   2.607 -28.256  1.00 37.89           C  
ATOM   2095  C   ARG A1262       3.490   1.710 -29.477  1.00 33.49           C  
ATOM   2096  O   ARG A1262       2.424   1.235 -29.863  1.00 35.42           O  
ATOM   2097  CB  ARG A1262       3.632   4.054 -28.725  1.00 40.78           C  
ATOM   2098  CG  ARG A1262       2.440   4.537 -29.541  1.00 54.73           C  
ATOM   2099  CD  ARG A1262       1.301   4.917 -28.633  1.00 65.69           C  
ATOM   2100  NE  ARG A1262       0.048   5.112 -29.357  1.00 73.82           N  
ATOM   2101  CZ  ARG A1262      -1.125   4.641 -28.944  1.00 79.41           C  
ATOM   2102  NH1 ARG A1262      -1.200   3.951 -27.813  1.00 79.29           N  
ATOM   2103  NH2 ARG A1262      -2.222   4.858 -29.656  1.00 85.58           N  
ATOM   2104  H   ARG A1262       5.349   3.028 -27.214  1.00  0.00           H  
ATOM   2105  HA  ARG A1262       2.625   2.473 -27.672  1.00  0.00           H  
ATOM   2106  HB2 ARG A1262       3.722   4.691 -27.845  1.00  0.00           H  
ATOM   2107  HB3 ARG A1262       4.533   4.165 -29.328  1.00  0.00           H  
ATOM   2108  HG2 ARG A1262       2.736   5.406 -30.129  1.00  0.00           H  
ATOM   2109  HG3 ARG A1262       2.116   3.741 -30.212  1.00  0.00           H  
ATOM   2110  HD2 ARG A1262       1.557   5.845 -28.122  1.00  0.00           H  
ATOM   2111  HD3 ARG A1262       1.162   4.131 -27.891  1.00  0.00           H  
ATOM   2112  HE  ARG A1262       0.074   5.635 -30.221  1.00  0.00           H  
ATOM   2113 HH11 ARG A1262      -0.367   3.784 -27.267  1.00  0.00           H  
ATOM   2114 HH12 ARG A1262      -2.090   3.593 -27.498  1.00  0.00           H  
ATOM   2115 HH21 ARG A1262      -2.169   5.383 -30.517  1.00  0.00           H  
ATOM   2116 HH22 ARG A1262      -3.110   4.498 -29.337  1.00  0.00           H  
ATOM   2117  N   CYS A1263       4.653   1.475 -30.082  1.00 30.98           N  
ATOM   2118  CA  CYS A1263       4.703   0.810 -31.384  1.00 34.19           C  
ATOM   2119  C   CYS A1263       4.551  -0.708 -31.274  1.00 33.31           C  
ATOM   2120  O   CYS A1263       4.629  -1.419 -32.270  1.00 31.35           O  
ATOM   2121  CB  CYS A1263       5.997   1.172 -32.124  1.00 32.77           C  
ATOM   2122  SG  CYS A1263       7.493   0.490 -31.403  1.00 31.32           S  
ATOM   2123  H   CYS A1263       5.513   1.760 -29.635  1.00  0.00           H  
ATOM   2124  HA  CYS A1263       3.868   1.183 -31.977  1.00  0.00           H  
ATOM   2125  HB2 CYS A1263       5.916   0.805 -33.147  1.00  0.00           H  
ATOM   2126  HB3 CYS A1263       6.089   2.258 -32.153  1.00  0.00           H  
ATOM   2127  HG  CYS A1263       7.662   0.987 -30.174  1.00  0.00           H  
ATOM   2128  N   ALA A1264       4.319  -1.200 -30.059  1.00 30.99           N  
ATOM   2129  CA  ALA A1264       4.049  -2.621 -29.848  1.00 34.78           C  
ATOM   2130  C   ALA A1264       2.661  -3.000 -30.367  1.00 37.67           C  
ATOM   2131  O   ALA A1264       2.373  -4.179 -30.626  1.00 36.49           O  
ATOM   2132  CB  ALA A1264       4.183  -2.966 -28.370  1.00 38.15           C  
ATOM   2133  H   ALA A1264       4.330  -0.577 -29.264  1.00  0.00           H  
ATOM   2134  HA  ALA A1264       4.791  -3.196 -30.402  1.00  0.00           H  
ATOM   2135  HB1 ALA A1264       3.980  -4.027 -28.224  1.00  0.00           H  
ATOM   2136  HB2 ALA A1264       3.470  -2.377 -27.794  1.00  0.00           H  
ATOM   2137  HB3 ALA A1264       5.195  -2.740 -28.035  1.00  0.00           H  
ATOM   2138  N   LEU A1265       1.795  -2.002 -30.522  1.00 33.45           N  
ATOM   2139  CA  LEU A1265       0.433  -2.265 -30.969  1.00 36.19           C  
ATOM   2140  C   LEU A1265       0.039  -1.397 -32.154  1.00 37.54           C  
ATOM   2141  O   LEU A1265       0.675  -0.372 -32.422  1.00 38.42           O  
ATOM   2142  CB  LEU A1265      -0.555  -2.050 -29.822  1.00 41.58           C  
ATOM   2143  CG  LEU A1265      -0.582  -3.092 -28.711  1.00 48.91           C  
ATOM   2144  CD1 LEU A1265      -1.091  -2.443 -27.448  1.00 48.55           C  
ATOM   2145  CD2 LEU A1265      -1.468  -4.266 -29.105  1.00 53.00           C  
ATOM   2146  H   LEU A1265       2.084  -1.054 -30.328  1.00  0.00           H  
ATOM   2147  HA  LEU A1265       0.373  -3.309 -31.278  1.00  0.00           H  
ATOM   2148  HB2 LEU A1265      -0.318  -1.090 -29.363  1.00  0.00           H  
ATOM   2149  HB3 LEU A1265      -1.557  -1.983 -30.247  1.00  0.00           H  
ATOM   2150  HG  LEU A1265       0.432  -3.454 -28.540  1.00  0.00           H  
ATOM   2151 HD11 LEU A1265      -1.115  -3.179 -26.645  1.00  0.00           H  
ATOM   2152 HD12 LEU A1265      -0.429  -1.623 -27.169  1.00  0.00           H  
ATOM   2153 HD13 LEU A1265      -2.096  -2.057 -27.617  1.00  0.00           H  
ATOM   2154 HD21 LEU A1265      -1.084  -4.721 -30.018  1.00  0.00           H  
ATOM   2155 HD22 LEU A1265      -1.469  -5.005 -28.304  1.00  0.00           H  
ATOM   2156 HD23 LEU A1265      -2.485  -3.913 -29.274  1.00  0.00           H  
ATOM   2157  N   ASN A1266      -1.016  -1.802 -32.857  1.00 38.99           N  
ATOM   2158  CA  ASN A1266      -1.553  -0.982 -33.928  1.00 40.75           C  
ATOM   2159  C   ASN A1266      -2.321   0.197 -33.347  1.00 43.14           C  
ATOM   2160  O   ASN A1266      -2.405   0.345 -32.132  1.00 43.31           O  
ATOM   2161  CB  ASN A1266      -2.437  -1.807 -34.886  1.00 42.55           C  
ATOM   2162  CG  ASN A1266      -3.656  -2.422 -34.204  1.00 45.01           C  
ATOM   2163  OD1 ASN A1266      -3.867  -2.259 -33.005  1.00 45.62           O  
ATOM   2164  ND2 ASN A1266      -4.474  -3.126 -34.983  1.00 47.00           N  
ATOM   2165  H   ASN A1266      -1.448  -2.690 -32.644  1.00  0.00           H  
ATOM   2166  HA  ASN A1266      -0.714  -0.587 -34.501  1.00  0.00           H  
ATOM   2167  HB2 ASN A1266      -2.782  -1.154 -35.687  1.00  0.00           H  
ATOM   2168  HB3 ASN A1266      -1.836  -2.606 -35.319  1.00  0.00           H  
ATOM   2169 HD21 ASN A1266      -5.301  -3.554 -34.591  1.00  0.00           H  
ATOM   2170 HD22 ASN A1266      -4.268  -3.233 -35.966  1.00  0.00           H  
ATOM   2171  N   GLU A1267      -2.892   1.017 -34.222  1.00 45.27           N  
ATOM   2172  CA  GLU A1267      -3.630   2.207 -33.821  1.00 47.98           C  
ATOM   2173  C   GLU A1267      -4.798   1.872 -32.892  1.00 51.24           C  
ATOM   2174  O   GLU A1267      -5.017   2.542 -31.878  1.00 55.70           O  
ATOM   2175  CB  GLU A1267      -4.151   2.898 -35.080  1.00 68.90           C  
ATOM   2176  CG  GLU A1267      -4.391   4.389 -34.959  1.00 77.03           C  
ATOM   2177  CD  GLU A1267      -4.934   4.981 -36.247  1.00 85.48           C  
ATOM   2178  OE1 GLU A1267      -6.060   4.610 -36.645  1.00 88.13           O  
ATOM   2179  OE2 GLU A1267      -4.232   5.808 -36.866  1.00 90.78           O  
ATOM   2180  H   GLU A1267      -2.811   0.807 -35.207  1.00  0.00           H  
ATOM   2181  HA  GLU A1267      -2.951   2.884 -33.303  1.00  0.00           H  
ATOM   2182  HB2 GLU A1267      -5.096   2.428 -35.353  1.00  0.00           H  
ATOM   2183  HB3 GLU A1267      -3.437   2.729 -35.886  1.00  0.00           H  
ATOM   2184  HG2 GLU A1267      -5.110   4.566 -34.159  1.00  0.00           H  
ATOM   2185  HG3 GLU A1267      -3.451   4.882 -34.709  1.00  0.00           H  
ATOM   2186  N   GLU A1268      -5.549   0.831 -33.246  1.00 51.64           N  
ATOM   2187  CA  GLU A1268      -6.729   0.424 -32.483  1.00 54.42           C  
ATOM   2188  C   GLU A1268      -6.386  -0.233 -31.141  1.00 57.44           C  
ATOM   2189  O   GLU A1268      -7.279  -0.470 -30.320  1.00 55.25           O  
ATOM   2190  CB  GLU A1268      -7.597  -0.529 -33.311  1.00 65.62           C  
ATOM   2191  CG  GLU A1268      -7.962  -0.008 -34.697  1.00 69.12           C  
ATOM   2192  CD  GLU A1268      -8.809   1.245 -34.647  1.00 81.62           C  
ATOM   2193  OE1 GLU A1268      -8.729   2.060 -35.592  1.00 85.73           O  
ATOM   2194  OE2 GLU A1268      -9.563   1.417 -33.666  1.00 85.08           O  
ATOM   2195  H   GLU A1268      -5.296   0.304 -34.070  1.00  0.00           H  
ATOM   2196  HA  GLU A1268      -7.318   1.318 -32.276  1.00  0.00           H  
ATOM   2197  HB2 GLU A1268      -7.054  -1.466 -33.432  1.00  0.00           H  
ATOM   2198  HB3 GLU A1268      -8.517  -0.729 -32.761  1.00  0.00           H  
ATOM   2199  HG2 GLU A1268      -7.043   0.214 -35.239  1.00  0.00           H  
ATOM   2200  HG3 GLU A1268      -8.509  -0.783 -35.233  1.00  0.00           H  
ATOM   2201  N   ARG A1269      -5.102  -0.530 -30.934  1.00 55.09           N  
ATOM   2202  CA  ARG A1269      -4.617  -1.180 -29.710  1.00 53.66           C  
ATOM   2203  C   ARG A1269      -5.236  -2.565 -29.472  1.00 53.20           C  
ATOM   2204  O   ARG A1269      -5.428  -2.970 -28.326  1.00 49.31           O  
ATOM   2205  CB  ARG A1269      -4.849  -0.288 -28.481  1.00 54.53           C  
ATOM   2206  CG  ARG A1269      -4.097   1.035 -28.492  1.00 61.57           C  
ATOM   2207  CD  ARG A1269      -2.590   0.823 -28.460  1.00 67.14           C  
ATOM   2208  NE  ARG A1269      -1.933   1.478 -29.590  1.00 76.28           N  
ATOM   2209  CZ  ARG A1269      -0.617   1.518 -29.777  1.00 67.09           C  
ATOM   2210  NH1 ARG A1269       0.196   0.945 -28.902  1.00 69.02           N  
ATOM   2211  NH2 ARG A1269      -0.112   2.140 -30.835  1.00 61.22           N  
ATOM   2212  H   ARG A1269      -4.432  -0.297 -31.653  1.00  0.00           H  
ATOM   2213  HA  ARG A1269      -3.541  -1.317 -29.817  1.00  0.00           H  
ATOM   2214  HB2 ARG A1269      -5.915  -0.070 -28.419  1.00  0.00           H  
ATOM   2215  HB3 ARG A1269      -4.557  -0.844 -27.590  1.00  0.00           H  
ATOM   2216  HG2 ARG A1269      -4.391   1.616 -27.618  1.00  0.00           H  
ATOM   2217  HG3 ARG A1269      -4.361   1.588 -29.394  1.00  0.00           H  
ATOM   2218  HD2 ARG A1269      -2.194   1.236 -27.532  1.00  0.00           H  
ATOM   2219  HD3 ARG A1269      -2.379  -0.246 -28.494  1.00  0.00           H  
ATOM   2220  HE  ARG A1269      -2.519   1.932 -30.276  1.00  0.00           H  
ATOM   2221 HH11 ARG A1269       1.195   0.979 -29.044  1.00  0.00           H  
ATOM   2222 HH12 ARG A1269      -0.184   0.474 -28.093  1.00  0.00           H  
ATOM   2223 HH21 ARG A1269       0.888   2.172 -30.972  1.00  0.00           H  
ATOM   2224 HH22 ARG A1269      -0.728   2.581 -31.503  1.00  0.00           H  
ATOM   2225  N   THR A1270      -5.543  -3.286 -30.550  1.00 57.25           N  
ATOM   2226  CA  THR A1270      -6.244  -4.567 -30.435  1.00 53.60           C  
ATOM   2227  C   THR A1270      -5.592  -5.745 -31.164  1.00 54.13           C  
ATOM   2228  O   THR A1270      -6.094  -6.867 -31.087  1.00 61.19           O  
ATOM   2229  CB  THR A1270      -7.687  -4.453 -30.938  1.00 54.70           C  
ATOM   2230  OG1 THR A1270      -7.680  -3.935 -32.273  1.00 54.89           O  
ATOM   2231  CG2 THR A1270      -8.495  -3.536 -30.035  1.00 57.33           C  
ATOM   2232  H   THR A1270      -5.287  -2.942 -31.465  1.00  0.00           H  
ATOM   2233  HA  THR A1270      -6.287  -4.822 -29.376  1.00  0.00           H  
ATOM   2234  HB  THR A1270      -8.143  -5.443 -30.942  1.00  0.00           H  
ATOM   2235  HG1 THR A1270      -7.268  -3.068 -32.276  1.00  0.00           H  
ATOM   2236 HG21 THR A1270      -9.517  -3.467 -30.407  1.00  0.00           H  
ATOM   2237 HG22 THR A1270      -8.043  -2.544 -30.027  1.00  0.00           H  
ATOM   2238 HG23 THR A1270      -8.504  -3.939 -29.022  1.00  0.00           H  
ATOM   2239  N   CYS A1271      -4.493  -5.502 -31.872  1.00 45.96           N  
ATOM   2240  CA  CYS A1271      -3.828  -6.581 -32.599  1.00 47.27           C  
ATOM   2241  C   CYS A1271      -3.072  -7.505 -31.644  1.00 51.98           C  
ATOM   2242  O   CYS A1271      -2.932  -7.205 -30.457  1.00 51.37           O  
ATOM   2243  CB  CYS A1271      -2.875  -6.027 -33.662  1.00 45.77           C  
ATOM   2244  SG  CYS A1271      -1.389  -5.216 -33.014  1.00 41.83           S  
ATOM   2245  H   CYS A1271      -4.116  -4.566 -31.910  1.00  0.00           H  
ATOM   2246  HA  CYS A1271      -4.593  -7.170 -33.103  1.00  0.00           H  
ATOM   2247  HB2 CYS A1271      -3.423  -5.299 -34.260  1.00  0.00           H  
ATOM   2248  HB3 CYS A1271      -2.567  -6.847 -34.311  1.00  0.00           H  
ATOM   2249  HG  CYS A1271      -0.898  -5.932 -32.000  1.00  0.00           H  
ATOM   2250  N   ALA A1272      -2.588  -8.627 -32.173  1.00 46.58           N  
ATOM   2251  CA  ALA A1272      -1.855  -9.622 -31.386  1.00 42.51           C  
ATOM   2252  C   ALA A1272      -0.583 -10.030 -32.117  1.00 44.06           C  
ATOM   2253  O   ALA A1272      -0.181 -11.204 -32.109  1.00 46.10           O  
ATOM   2254  CB  ALA A1272      -2.733 -10.835 -31.123  1.00 48.46           C  
ATOM   2255  H   ALA A1272      -2.732  -8.799 -33.158  1.00  0.00           H  
ATOM   2256  HA  ALA A1272      -1.580  -9.176 -30.430  1.00  0.00           H  
ATOM   2257  HB1 ALA A1272      -3.175 -11.174 -32.059  1.00  0.00           H  
ATOM   2258  HB2 ALA A1272      -3.525 -10.565 -30.425  1.00  0.00           H  
ATOM   2259  HB3 ALA A1272      -2.129 -11.635 -30.695  1.00  0.00           H  
ATOM   2260  N   CYS A1273       0.055  -9.040 -32.736  1.00 41.91           N  
ATOM   2261  CA  CYS A1273       1.240  -9.265 -33.547  1.00 37.61           C  
ATOM   2262  C   CYS A1273       2.423  -9.826 -32.763  1.00 38.59           C  
ATOM   2263  O   CYS A1273       3.292 -10.479 -33.342  1.00 34.45           O  
ATOM   2264  CB  CYS A1273       1.652  -7.958 -34.234  1.00 39.89           C  
ATOM   2265  SG  CYS A1273       0.581  -7.502 -35.619  1.00 43.43           S  
ATOM   2266  H   CYS A1273      -0.296  -8.098 -32.638  1.00  0.00           H  
ATOM   2267  HA  CYS A1273       0.982  -9.985 -34.324  1.00  0.00           H  
ATOM   2268  HB2 CYS A1273       2.670  -8.071 -34.608  1.00  0.00           H  
ATOM   2269  HB3 CYS A1273       1.635  -7.154 -33.498  1.00  0.00           H  
ATOM   2270  HG  CYS A1273       1.296  -7.485 -36.748  1.00  0.00           H  
ATOM   2271  N   GLN A1274       2.475  -9.549 -31.461  1.00 35.50           N  
ATOM   2272  CA  GLN A1274       3.583 -10.038 -30.641  1.00 32.00           C  
ATOM   2273  C   GLN A1274       3.349 -11.479 -30.220  1.00 35.94           C  
ATOM   2274  O   GLN A1274       4.277 -12.158 -29.776  1.00 33.83           O  
ATOM   2275  CB  GLN A1274       3.772  -9.166 -29.399  1.00 36.74           C  
ATOM   2276  CG  GLN A1274       3.715  -7.658 -29.669  1.00 38.07           C  
ATOM   2277  CD  GLN A1274       4.727  -7.191 -30.704  1.00 36.83           C  
ATOM   2278  OE1 GLN A1274       5.655  -7.926 -31.074  1.00 30.89           O  
ATOM   2279  NE2 GLN A1274       4.546  -5.953 -31.188  1.00 32.17           N  
ATOM   2280  H   GLN A1274       1.743  -8.997 -31.037  1.00  0.00           H  
ATOM   2281  HA  GLN A1274       4.496  -9.996 -31.234  1.00  0.00           H  
ATOM   2282  HB2 GLN A1274       2.986  -9.414 -28.686  1.00  0.00           H  
ATOM   2283  HB3 GLN A1274       4.737  -9.403 -28.951  1.00  0.00           H  
ATOM   2284  HG2 GLN A1274       3.909  -7.132 -28.734  1.00  0.00           H  
ATOM   2285  HG3 GLN A1274       2.714  -7.401 -30.015  1.00  0.00           H  
ATOM   2286 HE21 GLN A1274       3.774  -5.390 -30.860  1.00  0.00           H  
ATOM   2287 HE22 GLN A1274       5.182  -5.584 -31.881  1.00  0.00           H  
ATOM   2288  N   GLY A1275       2.117 -11.937 -30.385  1.00 33.90           N  
ATOM   2289  CA  GLY A1275       1.691 -13.225 -29.864  1.00 38.33           C  
ATOM   2290  C   GLY A1275       0.871 -13.005 -28.604  1.00 41.65           C  
ATOM   2291  O   GLY A1275       0.924 -11.928 -28.014  1.00 44.26           O  
ATOM   2292  H   GLY A1275       1.450 -11.371 -30.891  1.00  0.00           H  
ATOM   2293  HA2 GLY A1275       1.083 -13.737 -30.610  1.00  0.00           H  
ATOM   2294  HA3 GLY A1275       2.566 -13.830 -29.628  1.00  0.00           H  
ATOM   2295  N   LEU A1276       0.125 -14.020 -28.178  1.00 44.69           N  
ATOM   2296  CA  LEU A1276      -0.761 -13.866 -27.024  1.00 56.97           C  
ATOM   2297  C   LEU A1276      -0.285 -14.598 -25.771  1.00 58.29           C  
ATOM   2298  O   LEU A1276      -0.853 -14.420 -24.687  1.00 58.30           O  
ATOM   2299  CB  LEU A1276      -2.184 -14.307 -27.373  1.00 58.03           C  
ATOM   2300  CG  LEU A1276      -2.984 -13.333 -28.235  1.00 59.59           C  
ATOM   2301  CD1 LEU A1276      -4.428 -13.795 -28.351  1.00 60.97           C  
ATOM   2302  CD2 LEU A1276      -2.897 -11.927 -27.656  1.00 57.53           C  
ATOM   2303  H   LEU A1276       0.171 -14.908 -28.657  1.00  0.00           H  
ATOM   2304  HA  LEU A1276      -0.800 -12.803 -26.784  1.00  0.00           H  
ATOM   2305  HB2 LEU A1276      -2.120 -15.254 -27.909  1.00  0.00           H  
ATOM   2306  HB3 LEU A1276      -2.730 -14.474 -26.445  1.00  0.00           H  
ATOM   2307  HG  LEU A1276      -2.547 -13.320 -29.233  1.00  0.00           H  
ATOM   2308 HD11 LEU A1276      -4.987 -13.091 -28.968  1.00  0.00           H  
ATOM   2309 HD12 LEU A1276      -4.457 -14.783 -28.810  1.00  0.00           H  
ATOM   2310 HD13 LEU A1276      -4.875 -13.842 -27.358  1.00  0.00           H  
ATOM   2311 HD21 LEU A1276      -3.758 -11.344 -27.985  1.00  0.00           H  
ATOM   2312 HD22 LEU A1276      -2.890 -11.982 -26.567  1.00  0.00           H  
ATOM   2313 HD23 LEU A1276      -1.981 -11.448 -28.001  1.00  0.00           H  
ATOM   2314  N   ASP A1277       0.741 -15.429 -25.923  1.00 49.65           N  
ATOM   2315  CA  ASP A1277       1.314 -16.129 -24.783  1.00 48.70           C  
ATOM   2316  C   ASP A1277       2.313 -15.194 -24.130  1.00 45.47           C  
ATOM   2317  O   ASP A1277       3.361 -14.902 -24.705  1.00 42.15           O  
ATOM   2318  CB  ASP A1277       1.996 -17.427 -25.225  1.00 53.04           C  
ATOM   2319  CG  ASP A1277       2.390 -18.312 -24.053  1.00 64.44           C  
ATOM   2320  OD1 ASP A1277       2.435 -17.817 -22.904  1.00 66.96           O  
ATOM   2321  OD2 ASP A1277       2.660 -19.511 -24.283  1.00 68.20           O  
ATOM   2322  H   ASP A1277       1.129 -15.577 -26.844  1.00  0.00           H  
ATOM   2323  HA  ASP A1277       0.523 -16.363 -24.071  1.00  0.00           H  
ATOM   2324  HB2 ASP A1277       2.894 -17.174 -25.788  1.00  0.00           H  
ATOM   2325  HB3 ASP A1277       1.316 -17.980 -25.873  1.00  0.00           H  
ATOM   2326  N   PRO A1278       1.990 -14.707 -22.924  1.00 50.23           N  
ATOM   2327  CA  PRO A1278       2.858 -13.700 -22.302  1.00 49.37           C  
ATOM   2328  C   PRO A1278       4.251 -14.244 -21.991  1.00 49.72           C  
ATOM   2329  O   PRO A1278       5.198 -13.469 -21.867  1.00 47.42           O  
ATOM   2330  CB  PRO A1278       2.110 -13.342 -21.010  1.00 52.90           C  
ATOM   2331  CG  PRO A1278       1.250 -14.526 -20.720  1.00 56.29           C  
ATOM   2332  CD  PRO A1278       0.855 -15.079 -22.061  1.00 55.40           C  
ATOM   2333  HA  PRO A1278       2.934 -12.823 -22.945  1.00  0.00           H  
ATOM   2334  HB2 PRO A1278       2.814 -13.171 -20.195  1.00  0.00           H  
ATOM   2335  HB3 PRO A1278       1.492 -12.457 -21.166  1.00  0.00           H  
ATOM   2336  HG2 PRO A1278       0.366 -14.225 -20.158  1.00  0.00           H  
ATOM   2337  HG3 PRO A1278       1.815 -15.271 -20.159  1.00  0.00           H  
ATOM   2338  HD2 PRO A1278       0.735 -16.162 -22.018  1.00  0.00           H  
ATOM   2339  HD3 PRO A1278      -0.063 -14.607 -22.413  1.00  0.00           H  
ATOM   2340  N   GLU A1279       4.370 -15.563 -21.880  1.00 50.52           N  
ATOM   2341  CA  GLU A1279       5.663 -16.182 -21.614  1.00 50.47           C  
ATOM   2342  C   GLU A1279       6.557 -16.129 -22.840  1.00 45.50           C  
ATOM   2343  O   GLU A1279       7.777 -16.070 -22.720  1.00 49.83           O  
ATOM   2344  CB  GLU A1279       5.489 -17.642 -21.187  1.00 47.08           C  
ATOM   2345  CG  GLU A1279       4.589 -17.852 -19.983  1.00 63.24           C  
ATOM   2346  CD  GLU A1279       4.596 -19.291 -19.512  1.00 72.25           C  
ATOM   2347  OE1 GLU A1279       3.936 -19.595 -18.496  1.00 78.97           O  
ATOM   2348  OE2 GLU A1279       5.271 -20.120 -20.160  1.00 73.79           O  
ATOM   2349  H   GLU A1279       3.552 -16.146 -21.982  1.00  0.00           H  
ATOM   2350  HA  GLU A1279       6.150 -15.638 -20.804  1.00  0.00           H  
ATOM   2351  HB2 GLU A1279       5.065 -18.192 -22.027  1.00  0.00           H  
ATOM   2352  HB3 GLU A1279       6.472 -18.056 -20.962  1.00  0.00           H  
ATOM   2353  HG2 GLU A1279       3.570 -17.576 -20.253  1.00  0.00           H  
ATOM   2354  HG3 GLU A1279       4.927 -17.210 -19.170  1.00  0.00           H  
ATOM   2355  N   THR A1280       5.951 -16.160 -24.023  1.00 42.53           N  
ATOM   2356  CA  THR A1280       6.725 -16.286 -25.257  1.00 33.49           C  
ATOM   2357  C   THR A1280       6.580 -15.138 -26.254  1.00 34.88           C  
ATOM   2358  O   THR A1280       7.317 -15.092 -27.234  1.00 32.51           O  
ATOM   2359  CB  THR A1280       6.361 -17.576 -26.006  1.00 35.86           C  
ATOM   2360  OG1 THR A1280       5.023 -17.462 -26.505  1.00 38.89           O  
ATOM   2361  CG2 THR A1280       6.460 -18.767 -25.089  1.00 40.41           C  
ATOM   2362  H   THR A1280       4.944 -16.096 -24.070  1.00  0.00           H  
ATOM   2363  HA  THR A1280       7.777 -16.351 -24.981  1.00  0.00           H  
ATOM   2364  HB  THR A1280       7.046 -17.709 -26.843  1.00  0.00           H  
ATOM   2365  HG1 THR A1280       4.641 -16.631 -26.213  1.00  0.00           H  
ATOM   2366 HG21 THR A1280       6.198 -19.672 -25.638  1.00  0.00           H  
ATOM   2367 HG22 THR A1280       5.774 -18.639 -24.252  1.00  0.00           H  
ATOM   2368 HG23 THR A1280       7.480 -18.852 -24.713  1.00  0.00           H  
ATOM   2369  N   CYS A1281       5.640 -14.223 -26.031  1.00 35.36           N  
ATOM   2370  CA  CYS A1281       5.406 -13.155 -27.012  1.00 34.76           C  
ATOM   2371  C   CYS A1281       6.623 -12.273 -27.294  1.00 36.34           C  
ATOM   2372  O   CYS A1281       7.510 -12.104 -26.441  1.00 33.89           O  
ATOM   2373  CB  CYS A1281       4.222 -12.279 -26.595  1.00 37.55           C  
ATOM   2374  SG  CYS A1281       4.476 -11.387 -25.059  1.00 40.82           S  
ATOM   2375  H   CYS A1281       5.087 -14.263 -25.187  1.00  0.00           H  
ATOM   2376  HA  CYS A1281       5.134 -13.636 -27.951  1.00  0.00           H  
ATOM   2377  HB2 CYS A1281       3.347 -12.919 -26.479  1.00  0.00           H  
ATOM   2378  HB3 CYS A1281       4.024 -11.558 -27.389  1.00  0.00           H  
ATOM   2379  HG  CYS A1281       5.053 -10.210 -25.317  1.00  0.00           H  
ATOM   2380  N   GLY A1282       6.657 -11.692 -28.492  1.00 31.91           N  
ATOM   2381  CA  GLY A1282       7.703 -10.742 -28.835  1.00 29.18           C  
ATOM   2382  C   GLY A1282       7.736  -9.599 -27.838  1.00 31.52           C  
ATOM   2383  O   GLY A1282       6.698  -9.222 -27.287  1.00 32.65           O  
ATOM   2384  H   GLY A1282       5.945 -11.915 -29.173  1.00  0.00           H  
ATOM   2385  HA2 GLY A1282       7.511 -10.343 -29.831  1.00  0.00           H  
ATOM   2386  HA3 GLY A1282       8.667 -11.251 -28.831  1.00  0.00           H  
ATOM   2387  N   ALA A1283       8.919  -9.055 -27.580  1.00 30.47           N  
ATOM   2388  CA  ALA A1283       9.055  -8.017 -26.557  1.00 31.50           C  
ATOM   2389  C   ALA A1283      10.265  -7.121 -26.793  1.00 32.92           C  
ATOM   2390  O   ALA A1283      11.207  -7.502 -27.493  1.00 29.66           O  
ATOM   2391  CB  ALA A1283       9.137  -8.661 -25.169  1.00 34.87           C  
ATOM   2392  H   ALA A1283       9.733  -9.360 -28.094  1.00  0.00           H  
ATOM   2393  HA  ALA A1283       8.162  -7.393 -26.588  1.00  0.00           H  
ATOM   2394  HB1 ALA A1283       9.238  -7.883 -24.412  1.00  0.00           H  
ATOM   2395  HB2 ALA A1283      10.002  -9.323 -25.127  1.00  0.00           H  
ATOM   2396  HB3 ALA A1283       8.230  -9.235 -24.981  1.00  0.00           H  
ATOM   2397  N   SER A1284      10.228  -5.937 -26.192  1.00 28.91           N  
ATOM   2398  CA  SER A1284      11.346  -4.998 -26.203  1.00 27.79           C  
ATOM   2399  C   SER A1284      11.888  -4.849 -24.791  1.00 26.66           C  
ATOM   2400  O   SER A1284      11.112  -4.793 -23.831  1.00 33.68           O  
ATOM   2401  CB  SER A1284      10.877  -3.629 -26.691  1.00 27.86           C  
ATOM   2402  OG  SER A1284      10.533  -3.653 -28.061  1.00 45.28           O  
ATOM   2403  H   SER A1284       9.385  -5.673 -25.703  1.00  0.00           H  
ATOM   2404  HA  SER A1284      12.132  -5.372 -26.860  1.00  0.00           H  
ATOM   2405  HB2 SER A1284      10.003  -3.328 -26.113  1.00  0.00           H  
ATOM   2406  HB3 SER A1284      11.675  -2.903 -26.536  1.00  0.00           H  
ATOM   2407  HG  SER A1284      11.312  -3.467 -28.590  1.00  0.00           H  
ATOM   2408  N   PHE A1285      13.212  -4.762 -24.661  1.00 24.02           N  
ATOM   2409  CA  PHE A1285      13.848  -4.568 -23.357  1.00 26.97           C  
ATOM   2410  C   PHE A1285      14.824  -3.402 -23.468  1.00 30.05           C  
ATOM   2411  O   PHE A1285      15.770  -3.472 -24.253  1.00 32.21           O  
ATOM   2412  CB  PHE A1285      14.626  -5.822 -22.951  1.00 28.46           C  
ATOM   2413  CG  PHE A1285      13.786  -7.072 -22.878  1.00 31.49           C  
ATOM   2414  CD1 PHE A1285      13.571  -7.846 -24.006  1.00 27.98           C  
ATOM   2415  CD2 PHE A1285      13.230  -7.480 -21.674  1.00 31.31           C  
ATOM   2416  CE1 PHE A1285      12.799  -9.015 -23.938  1.00 29.13           C  
ATOM   2417  CE2 PHE A1285      12.455  -8.634 -21.598  1.00 34.41           C  
ATOM   2418  CZ  PHE A1285      12.242  -9.400 -22.732  1.00 34.17           C  
ATOM   2419  H   PHE A1285      13.792  -4.832 -25.485  1.00  0.00           H  
ATOM   2420  HA  PHE A1285      13.090  -4.345 -22.606  1.00  0.00           H  
ATOM   2421  HB2 PHE A1285      15.418  -5.984 -23.682  1.00  0.00           H  
ATOM   2422  HB3 PHE A1285      15.082  -5.650 -21.977  1.00  0.00           H  
ATOM   2423  HD1 PHE A1285      14.003  -7.546 -24.949  1.00  0.00           H  
ATOM   2424  HD2 PHE A1285      13.401  -6.894 -20.783  1.00  0.00           H  
ATOM   2425  HE1 PHE A1285      12.640  -9.612 -24.824  1.00  0.00           H  
ATOM   2426  HE2 PHE A1285      12.020  -8.932 -20.655  1.00  0.00           H  
ATOM   2427  HZ  PHE A1285      11.642 -10.296 -22.674  1.00  0.00           H  
ATOM   2428  N   SER A1286      14.619  -2.334 -22.698  1.00 27.73           N  
ATOM   2429  CA  SER A1286      15.424  -1.128 -22.884  1.00 27.76           C  
ATOM   2430  C   SER A1286      16.463  -0.972 -21.784  1.00 31.67           C  
ATOM   2431  O   SER A1286      16.202  -1.276 -20.615  1.00 34.78           O  
ATOM   2432  CB  SER A1286      14.541   0.131 -22.951  1.00 28.10           C  
ATOM   2433  OG  SER A1286      13.675   0.096 -24.072  1.00 30.02           O  
ATOM   2434  H   SER A1286      13.906  -2.358 -21.983  1.00  0.00           H  
ATOM   2435  HA  SER A1286      15.952  -1.220 -23.832  1.00  0.00           H  
ATOM   2436  HB2 SER A1286      15.182   1.010 -23.026  1.00  0.00           H  
ATOM   2437  HB3 SER A1286      13.945   0.199 -22.042  1.00  0.00           H  
ATOM   2438  HG  SER A1286      12.791  -0.146 -23.787  1.00  0.00           H  
ATOM   2439  N   PHE A1287      17.643  -0.502 -22.167  1.00 29.79           N  
ATOM   2440  CA  PHE A1287      18.753  -0.369 -21.242  1.00 27.31           C  
ATOM   2441  C   PHE A1287      19.445   0.958 -21.490  1.00 26.82           C  
ATOM   2442  O   PHE A1287      19.128   1.654 -22.465  1.00 29.95           O  
ATOM   2443  CB  PHE A1287      19.738  -1.517 -21.439  1.00 28.15           C  
ATOM   2444  CG  PHE A1287      19.128  -2.872 -21.209  1.00 27.93           C  
ATOM   2445  CD1 PHE A1287      18.834  -3.297 -19.921  1.00 31.87           C  
ATOM   2446  CD2 PHE A1287      18.826  -3.704 -22.275  1.00 29.96           C  
ATOM   2447  CE1 PHE A1287      18.257  -4.547 -19.694  1.00 36.94           C  
ATOM   2448  CE2 PHE A1287      18.251  -4.960 -22.061  1.00 29.75           C  
ATOM   2449  CZ  PHE A1287      17.969  -5.380 -20.764  1.00 32.44           C  
ATOM   2450  H   PHE A1287      17.773  -0.229 -23.131  1.00  0.00           H  
ATOM   2451  HA  PHE A1287      18.374  -0.392 -20.220  1.00  0.00           H  
ATOM   2452  HB2 PHE A1287      20.116  -1.477 -22.461  1.00  0.00           H  
ATOM   2453  HB3 PHE A1287      20.573  -1.386 -20.750  1.00  0.00           H  
ATOM   2454  HD1 PHE A1287      19.055  -2.652 -19.083  1.00  0.00           H  
ATOM   2455  HD2 PHE A1287      19.037  -3.378 -23.282  1.00  0.00           H  
ATOM   2456  HE1 PHE A1287      18.035  -4.865 -18.686  1.00  0.00           H  
ATOM   2457  HE2 PHE A1287      18.026  -5.603 -22.898  1.00  0.00           H  
ATOM   2458  HZ  PHE A1287      17.528  -6.351 -20.592  1.00  0.00           H  
ATOM   2459  N   GLY A1288      20.389   1.307 -20.622  1.00 30.11           N  
ATOM   2460  CA  GLY A1288      21.091   2.577 -20.760  1.00 34.54           C  
ATOM   2461  C   GLY A1288      20.271   3.741 -20.233  1.00 36.52           C  
ATOM   2462  O   GLY A1288      19.426   3.565 -19.347  1.00 33.74           O  
ATOM   2463  H   GLY A1288      20.622   0.687 -19.860  1.00  0.00           H  
ATOM   2464  HA2 GLY A1288      22.026   2.524 -20.202  1.00  0.00           H  
ATOM   2465  HA3 GLY A1288      21.314   2.747 -21.813  1.00  0.00           H  
ATOM   2466  N   CYS A1289      20.526   4.938 -20.761  1.00 31.43           N  
ATOM   2467  CA  CYS A1289      19.796   6.121 -20.321  1.00 26.62           C  
ATOM   2468  C   CYS A1289      18.701   6.476 -21.305  1.00 28.87           C  
ATOM   2469  O   CYS A1289      18.802   6.177 -22.497  1.00 32.42           O  
ATOM   2470  CB  CYS A1289      20.741   7.317 -20.149  1.00 30.27           C  
ATOM   2471  SG  CYS A1289      21.987   7.053 -18.900  1.00 32.52           S  
ATOM   2472  H   CYS A1289      21.234   5.027 -21.475  1.00  0.00           H  
ATOM   2473  HA  CYS A1289      19.336   5.904 -19.357  1.00  0.00           H  
ATOM   2474  HB2 CYS A1289      20.149   8.189 -19.869  1.00  0.00           H  
ATOM   2475  HB3 CYS A1289      21.233   7.516 -21.101  1.00  0.00           H  
ATOM   2476  HG  CYS A1289      23.164   6.817 -19.487  1.00  0.00           H  
ATOM   2477  N   SER A1290      17.658   7.126 -20.801  1.00 29.99           N  
ATOM   2478  CA  SER A1290      16.559   7.584 -21.638  1.00 28.43           C  
ATOM   2479  C   SER A1290      16.130   8.944 -21.147  1.00 28.81           C  
ATOM   2480  O   SER A1290      16.232   9.234 -19.957  1.00 31.33           O  
ATOM   2481  CB  SER A1290      15.348   6.659 -21.531  1.00 30.47           C  
ATOM   2482  OG  SER A1290      15.685   5.326 -21.861  1.00 33.65           O  
ATOM   2483  H   SER A1290      17.627   7.308 -19.808  1.00  0.00           H  
ATOM   2484  HA  SER A1290      16.885   7.650 -22.675  1.00  0.00           H  
ATOM   2485  HB2 SER A1290      14.574   7.008 -22.214  1.00  0.00           H  
ATOM   2486  HB3 SER A1290      14.965   6.689 -20.511  1.00  0.00           H  
ATOM   2487  HG  SER A1290      14.906   4.770 -21.785  1.00  0.00           H  
ATOM   2488  N   TRP A1291      15.620   9.747 -22.068  1.00 34.29           N  
ATOM   2489  CA  TRP A1291      15.047  11.040 -21.747  1.00 33.21           C  
ATOM   2490  C   TRP A1291      13.701  10.876 -21.054  1.00 32.65           C  
ATOM   2491  O   TRP A1291      12.946   9.938 -21.342  1.00 32.14           O  
ATOM   2492  CB  TRP A1291      14.881  11.853 -23.032  1.00 30.36           C  
ATOM   2493  CG  TRP A1291      14.203  13.166 -22.852  1.00 31.74           C  
ATOM   2494  CD1 TRP A1291      14.782  14.357 -22.504  1.00 38.23           C  
ATOM   2495  CD2 TRP A1291      12.812  13.435 -23.047  1.00 36.73           C  
ATOM   2496  NE1 TRP A1291      13.826  15.347 -22.459  1.00 37.35           N  
ATOM   2497  CE2 TRP A1291      12.607  14.805 -22.791  1.00 39.32           C  
ATOM   2498  CE3 TRP A1291      11.714  12.642 -23.405  1.00 32.86           C  
ATOM   2499  CZ2 TRP A1291      11.339  15.405 -22.878  1.00 40.70           C  
ATOM   2500  CZ3 TRP A1291      10.459  13.234 -23.491  1.00 33.47           C  
ATOM   2501  CH2 TRP A1291      10.284  14.605 -23.238  1.00 32.89           C  
ATOM   2502  H   TRP A1291      15.630   9.447 -23.032  1.00  0.00           H  
ATOM   2503  HA  TRP A1291      15.725  11.571 -21.079  1.00  0.00           H  
ATOM   2504  HB2 TRP A1291      15.871  12.036 -23.450  1.00  0.00           H  
ATOM   2505  HB3 TRP A1291      14.308  11.261 -23.746  1.00  0.00           H  
ATOM   2506  HD1 TRP A1291      15.832  14.499 -22.296  1.00  0.00           H  
ATOM   2507  HE3 TRP A1291      11.840  11.589 -23.611  1.00  0.00           H  
ATOM   2508  HZ2 TRP A1291      11.200  16.456 -22.669  1.00  0.00           H  
ATOM   2509  HZ3 TRP A1291       9.604  12.630 -23.757  1.00  0.00           H  
ATOM   2510 HH2  TRP A1291       9.299  15.038 -23.329  1.00  0.00           H  
ATOM   2511  HE1 TRP A1291      13.993  16.314 -22.220  1.00  0.00           H  
ATOM   2512  N   SER A1292      13.411  11.803 -20.148  1.00 34.33           N  
ATOM   2513  CA  SER A1292      12.176  11.796 -19.380  1.00 35.45           C  
ATOM   2514  C   SER A1292      11.579  13.187 -19.397  1.00 35.67           C  
ATOM   2515  O   SER A1292      12.262  14.171 -19.078  1.00 36.83           O  
ATOM   2516  CB  SER A1292      12.458  11.376 -17.936  1.00 36.44           C  
ATOM   2517  OG  SER A1292      11.396  11.758 -17.076  1.00 38.39           O  
ATOM   2518  H   SER A1292      14.077  12.545 -19.985  1.00  0.00           H  
ATOM   2519  HA  SER A1292      11.473  11.095 -19.830  1.00  0.00           H  
ATOM   2520  HB2 SER A1292      12.576  10.293 -17.897  1.00  0.00           H  
ATOM   2521  HB3 SER A1292      13.380  11.849 -17.599  1.00  0.00           H  
ATOM   2522  HG  SER A1292      11.734  11.880 -16.186  1.00  0.00           H  
ATOM   2523  N   MET A1293      10.305  13.276 -19.770  1.00 33.38           N  
ATOM   2524  CA  MET A1293       9.600  14.556 -19.762  1.00 41.62           C  
ATOM   2525  C   MET A1293       9.553  15.159 -18.366  1.00 40.26           C  
ATOM   2526  O   MET A1293       9.482  16.382 -18.203  1.00 43.16           O  
ATOM   2527  CB  MET A1293       8.174  14.387 -20.305  1.00 46.34           C  
ATOM   2528  CG  MET A1293       7.278  13.467 -19.478  1.00 47.00           C  
ATOM   2529  SD  MET A1293       5.653  13.219 -20.243  1.00 46.46           S  
ATOM   2530  CE  MET A1293       4.785  12.320 -18.952  1.00 44.63           C  
ATOM   2531  H   MET A1293       9.816  12.443 -20.064  1.00  0.00           H  
ATOM   2532  HA  MET A1293      10.135  15.246 -20.415  1.00  0.00           H  
ATOM   2533  HB2 MET A1293       7.707  15.371 -20.342  1.00  0.00           H  
ATOM   2534  HB3 MET A1293       8.234  13.993 -21.319  1.00  0.00           H  
ATOM   2535  HG2 MET A1293       7.769  12.499 -19.376  1.00  0.00           H  
ATOM   2536  HG3 MET A1293       7.141  13.901 -18.488  1.00  0.00           H  
ATOM   2537  HE1 MET A1293       3.770  12.099 -19.282  1.00  0.00           H  
ATOM   2538  HE2 MET A1293       4.748  12.928 -18.048  1.00  0.00           H  
ATOM   2539  HE3 MET A1293       5.310  11.388 -18.742  1.00  0.00           H  
ATOM   2540  N   TYR A1294       9.601  14.304 -17.352  1.00 37.31           N  
ATOM   2541  CA  TYR A1294       9.465  14.773 -15.979  1.00 39.74           C  
ATOM   2542  C   TYR A1294      10.661  15.613 -15.542  1.00 43.73           C  
ATOM   2543  O   TYR A1294      10.526  16.505 -14.712  1.00 44.98           O  
ATOM   2544  CB  TYR A1294       9.258  13.583 -15.039  1.00 41.74           C  
ATOM   2545  CG  TYR A1294       7.981  12.818 -15.313  1.00 43.62           C  
ATOM   2546  CD1 TYR A1294       6.745  13.391 -15.048  1.00 51.39           C  
ATOM   2547  CD2 TYR A1294       8.010  11.519 -15.815  1.00 39.22           C  
ATOM   2548  CE1 TYR A1294       5.574  12.708 -15.288  1.00 51.40           C  
ATOM   2549  CE2 TYR A1294       6.836  10.821 -16.060  1.00 43.42           C  
ATOM   2550  CZ  TYR A1294       5.622  11.427 -15.787  1.00 50.28           C  
ATOM   2551  OH  TYR A1294       4.440  10.764 -16.016  1.00 52.46           O  
ATOM   2552  H   TYR A1294       9.733  13.319 -17.534  1.00  0.00           H  
ATOM   2553  HA  TYR A1294       8.576  15.401 -15.926  1.00  0.00           H  
ATOM   2554  HB2 TYR A1294       9.226  13.953 -14.014  1.00  0.00           H  
ATOM   2555  HB3 TYR A1294      10.104  12.903 -15.141  1.00  0.00           H  
ATOM   2556  HD1 TYR A1294       6.701  14.392 -14.646  1.00  0.00           H  
ATOM   2557  HD2 TYR A1294       8.961  11.048 -16.017  1.00  0.00           H  
ATOM   2558  HE1 TYR A1294       4.622  13.176 -15.085  1.00  0.00           H  
ATOM   2559  HE2 TYR A1294       6.869   9.818 -16.459  1.00  0.00           H  
ATOM   2560  HH  TYR A1294       3.952  10.687 -15.193  1.00  0.00           H  
ATOM   2561  N   TYR A1295      11.826  15.333 -16.118  1.00 40.75           N  
ATOM   2562  CA  TYR A1295      13.047  16.035 -15.742  1.00 45.93           C  
ATOM   2563  C   TYR A1295      13.564  16.904 -16.891  1.00 47.20           C  
ATOM   2564  O   TYR A1295      14.487  17.698 -16.719  1.00 46.79           O  
ATOM   2565  CB  TYR A1295      14.101  15.013 -15.294  1.00 44.33           C  
ATOM   2566  CG  TYR A1295      13.588  14.074 -14.214  1.00 46.41           C  
ATOM   2567  CD1 TYR A1295      12.918  14.570 -13.103  1.00 48.01           C  
ATOM   2568  CD2 TYR A1295      13.748  12.696 -14.320  1.00 43.83           C  
ATOM   2569  CE1 TYR A1295      12.435  13.729 -12.118  1.00 48.07           C  
ATOM   2570  CE2 TYR A1295      13.263  11.839 -13.335  1.00 46.66           C  
ATOM   2571  CZ  TYR A1295      12.606  12.368 -12.239  1.00 46.86           C  
ATOM   2572  OH  TYR A1295      12.118  11.540 -11.250  1.00 50.27           O  
ATOM   2573  H   TYR A1295      11.866  14.619 -16.831  1.00  0.00           H  
ATOM   2574  HA  TYR A1295      12.821  16.685 -14.897  1.00  0.00           H  
ATOM   2575  HB2 TYR A1295      14.400  14.420 -16.158  1.00  0.00           H  
ATOM   2576  HB3 TYR A1295      14.972  15.547 -14.913  1.00  0.00           H  
ATOM   2577  HD1 TYR A1295      12.772  15.636 -13.006  1.00  0.00           H  
ATOM   2578  HD2 TYR A1295      14.256  12.284 -15.180  1.00  0.00           H  
ATOM   2579  HE1 TYR A1295      11.926  14.137 -11.258  1.00  0.00           H  
ATOM   2580  HE2 TYR A1295      13.399  10.771 -13.425  1.00  0.00           H  
ATOM   2581  HH  TYR A1295      12.534  11.761 -10.414  1.00  0.00           H  
ATOM   2582  N   ASN A1296      12.918  16.778 -18.045  1.00 45.03           N  
ATOM   2583  CA  ASN A1296      13.457  17.259 -19.320  1.00 47.00           C  
ATOM   2584  C   ASN A1296      14.932  16.897 -19.459  1.00 47.57           C  
ATOM   2585  O   ASN A1296      15.773  17.742 -19.767  1.00 45.92           O  
ATOM   2586  CB  ASN A1296      13.240  18.762 -19.522  1.00 48.60           C  
ATOM   2587  CG  ASN A1296      13.572  19.201 -20.938  1.00 50.64           C  
ATOM   2588  OD1 ASN A1296      13.571  18.384 -21.866  1.00 49.42           O  
ATOM   2589  ND2 ASN A1296      13.889  20.477 -21.108  1.00 55.36           N  
ATOM   2590  H   ASN A1296      12.013  16.330 -18.044  1.00  0.00           H  
ATOM   2591  HA  ASN A1296      12.919  16.743 -20.116  1.00  0.00           H  
ATOM   2592  HB2 ASN A1296      13.879  19.305 -18.826  1.00  0.00           H  
ATOM   2593  HB3 ASN A1296      12.198  19.002 -19.310  1.00  0.00           H  
ATOM   2594 HD21 ASN A1296      13.889  21.108 -20.318  1.00  0.00           H  
ATOM   2595 HD22 ASN A1296      14.131  20.820 -22.027  1.00  0.00           H  
ATOM   2596  N   GLY A1297      15.232  15.627 -19.209  1.00 42.11           N  
ATOM   2597  CA  GLY A1297      16.594  15.140 -19.228  1.00 38.54           C  
ATOM   2598  C   GLY A1297      16.586  13.688 -18.812  1.00 34.54           C  
ATOM   2599  O   GLY A1297      15.530  13.042 -18.824  1.00 35.72           O  
ATOM   2600  H   GLY A1297      14.485  14.981 -18.999  1.00  0.00           H  
ATOM   2601  HA2 GLY A1297      17.202  15.719 -18.533  1.00  0.00           H  
ATOM   2602  HA3 GLY A1297      17.002  15.231 -20.235  1.00  0.00           H  
ATOM   2603  N   CYS A1298      17.747  13.170 -18.430  1.00 32.88           N  
ATOM   2604  CA  CYS A1298      17.862  11.738 -18.153  1.00 31.93           C  
ATOM   2605  C   CYS A1298      16.910  11.259 -17.058  1.00 32.77           C  
ATOM   2606  O   CYS A1298      16.680  11.954 -16.059  1.00 34.70           O  
ATOM   2607  CB  CYS A1298      19.303  11.371 -17.784  1.00 33.98           C  
ATOM   2608  SG  CYS A1298      19.525   9.579 -17.514  1.00 37.17           S  
ATOM   2609  H   CYS A1298      18.555  13.768 -18.330  1.00  0.00           H  
ATOM   2610  HA  CYS A1298      17.609  11.203 -19.068  1.00  0.00           H  
ATOM   2611  HB2 CYS A1298      19.961  11.686 -18.594  1.00  0.00           H  
ATOM   2612  HB3 CYS A1298      19.582  11.903 -16.874  1.00  0.00           H  
ATOM   2613  HG  CYS A1298      18.774   8.901 -18.386  1.00  0.00           H  
ATOM   2614  N   LYS A1299      16.359  10.062 -17.254  1.00 31.67           N  
ATOM   2615  CA  LYS A1299      15.421   9.480 -16.301  1.00 34.74           C  
ATOM   2616  C   LYS A1299      16.089   9.089 -14.975  1.00 40.01           C  
ATOM   2617  O   LYS A1299      15.405   8.751 -14.002  1.00 36.05           O  
ATOM   2618  CB  LYS A1299      14.734   8.256 -16.934  1.00 31.88           C  
ATOM   2619  CG  LYS A1299      15.695   7.092 -17.177  1.00 31.27           C  
ATOM   2620  CD  LYS A1299      14.976   5.869 -17.759  1.00 32.07           C  
ATOM   2621  CE  LYS A1299      15.913   4.679 -17.900  1.00 30.52           C  
ATOM   2622  NZ  LYS A1299      15.178   3.446 -18.333  1.00 30.57           N  
ATOM   2623  H   LYS A1299      16.598   9.543 -18.087  1.00  0.00           H  
ATOM   2624  HA  LYS A1299      14.654  10.224 -16.086  1.00  0.00           H  
ATOM   2625  HB2 LYS A1299      14.302   8.555 -17.889  1.00  0.00           H  
ATOM   2626  HB3 LYS A1299      13.933   7.921 -16.275  1.00  0.00           H  
ATOM   2627  HG2 LYS A1299      16.156   6.812 -16.230  1.00  0.00           H  
ATOM   2628  HG3 LYS A1299      16.473   7.411 -17.871  1.00  0.00           H  
ATOM   2629  HD2 LYS A1299      14.154   5.595 -17.098  1.00  0.00           H  
ATOM   2630  HD3 LYS A1299      14.574   6.125 -18.740  1.00  0.00           H  
ATOM   2631  HE2 LYS A1299      16.389   4.488 -16.938  1.00  0.00           H  
ATOM   2632  HE3 LYS A1299      16.681   4.914 -18.637  1.00  0.00           H  
ATOM   2633  HZ1 LYS A1299      15.828   2.678 -18.416  1.00  0.00           H  
ATOM   2634  HZ2 LYS A1299      14.738   3.613 -19.227  1.00  0.00           H  
ATOM   2635  HZ3 LYS A1299      14.472   3.217 -17.648  1.00  0.00           H  
ATOM   2636  N   PHE A1300      17.420   9.130 -14.928  1.00 35.99           N  
ATOM   2637  CA  PHE A1300      18.129   8.769 -13.704  1.00 35.17           C  
ATOM   2638  C   PHE A1300      18.495   9.988 -12.860  1.00 38.21           C  
ATOM   2639  O   PHE A1300      19.323   9.892 -11.964  1.00 38.68           O  
ATOM   2640  CB  PHE A1300      19.390   7.955 -14.018  1.00 38.61           C  
ATOM   2641  CG  PHE A1300      19.107   6.566 -14.539  1.00 36.62           C  
ATOM   2642  CD1 PHE A1300      18.370   5.667 -13.780  1.00 38.92           C  
ATOM   2643  CD2 PHE A1300      19.609   6.154 -15.770  1.00 35.73           C  
ATOM   2644  CE1 PHE A1300      18.112   4.375 -14.249  1.00 35.30           C  
ATOM   2645  CE2 PHE A1300      19.365   4.874 -16.247  1.00 32.86           C  
ATOM   2646  CZ  PHE A1300      18.616   3.976 -15.477  1.00 34.87           C  
ATOM   2647  H   PHE A1300      17.942   9.413 -15.745  1.00  0.00           H  
ATOM   2648  HA  PHE A1300      17.467   8.140 -13.110  1.00  0.00           H  
ATOM   2649  HB2 PHE A1300      19.977   7.865 -13.104  1.00  0.00           H  
ATOM   2650  HB3 PHE A1300      19.979   8.494 -14.759  1.00  0.00           H  
ATOM   2651  HD1 PHE A1300      17.991   5.969 -12.816  1.00  0.00           H  
ATOM   2652  HD2 PHE A1300      20.197   6.840 -16.362  1.00  0.00           H  
ATOM   2653  HE1 PHE A1300      17.522   3.691 -13.658  1.00  0.00           H  
ATOM   2654  HE2 PHE A1300      19.752   4.571 -17.209  1.00  0.00           H  
ATOM   2655  HZ  PHE A1300      18.431   2.975 -15.839  1.00  0.00           H  
ATOM   2656  N   ALA A1301      17.853  11.121 -13.138  1.00 40.31           N  
ATOM   2657  CA  ALA A1301      18.103  12.371 -12.404  1.00 40.62           C  
ATOM   2658  C   ALA A1301      18.121  12.231 -10.887  1.00 45.76           C  
ATOM   2659  O   ALA A1301      18.839  12.958 -10.189  1.00 51.96           O  
ATOM   2660  CB  ALA A1301      17.070  13.428 -12.808  1.00 44.23           C  
ATOM   2661  H   ALA A1301      17.169  11.122 -13.880  1.00  0.00           H  
ATOM   2662  HA  ALA A1301      19.083  12.739 -12.709  1.00  0.00           H  
ATOM   2663  HB1 ALA A1301      17.261  14.351 -12.261  1.00  0.00           H  
ATOM   2664  HB2 ALA A1301      17.145  13.618 -13.879  1.00  0.00           H  
ATOM   2665  HB3 ALA A1301      16.069  13.066 -12.573  1.00  0.00           H  
ATOM   2666  N   ARG A1302      17.312  11.314 -10.376  1.00 44.14           N  
ATOM   2667  CA  ARG A1302      17.138  11.174  -8.936  1.00 46.27           C  
ATOM   2668  C   ARG A1302      17.696   9.865  -8.390  1.00 48.41           C  
ATOM   2669  O   ARG A1302      17.499   9.543  -7.221  1.00 47.57           O  
ATOM   2670  CB  ARG A1302      15.656  11.280  -8.592  1.00 51.90           C  
ATOM   2671  CG  ARG A1302      15.047  12.603  -8.996  1.00 59.66           C  
ATOM   2672  CD  ARG A1302      14.207  13.156  -7.878  1.00 68.65           C  
ATOM   2673  NE  ARG A1302      12.970  12.403  -7.704  1.00 73.83           N  
ATOM   2674  CZ  ARG A1302      12.305  12.316  -6.557  1.00 77.43           C  
ATOM   2675  NH1 ARG A1302      12.767  12.923  -5.469  1.00 79.01           N  
ATOM   2676  NH2 ARG A1302      11.182  11.615  -6.495  1.00 78.66           N  
ATOM   2677  H   ARG A1302      16.806  10.700 -10.997  1.00  0.00           H  
ATOM   2678  HA  ARG A1302      17.661  11.997  -8.448  1.00  0.00           H  
ATOM   2679  HB2 ARG A1302      15.122  10.481  -9.107  1.00  0.00           H  
ATOM   2680  HB3 ARG A1302      15.534  11.150  -7.517  1.00  0.00           H  
ATOM   2681  HG2 ARG A1302      14.421  12.456  -9.877  1.00  0.00           H  
ATOM   2682  HG3 ARG A1302      15.843  13.309  -9.232  1.00  0.00           H  
ATOM   2683  HD2 ARG A1302      13.959  14.193  -8.103  1.00  0.00           H  
ATOM   2684  HD3 ARG A1302      14.779  13.120  -6.951  1.00  0.00           H  
ATOM   2685  HE  ARG A1302      12.595  11.917  -8.506  1.00  0.00           H  
ATOM   2686 HH11 ARG A1302      12.261  12.852  -4.598  1.00  0.00           H  
ATOM   2687 HH12 ARG A1302      13.624  13.455  -5.513  1.00  0.00           H  
ATOM   2688 HH21 ARG A1302      10.831  11.150  -7.320  1.00  0.00           H  
ATOM   2689 HH22 ARG A1302      10.677  11.546  -5.623  1.00  0.00           H  
ATOM   2690  N   SER A1303      18.394   9.116  -9.235  1.00 45.21           N  
ATOM   2691  CA  SER A1303      18.928   7.822  -8.829  1.00 45.70           C  
ATOM   2692  C   SER A1303      20.344   7.933  -8.299  1.00 49.77           C  
ATOM   2693  O   SER A1303      21.258   8.277  -9.050  1.00 52.22           O  
ATOM   2694  CB  SER A1303      18.908   6.860 -10.013  1.00 44.74           C  
ATOM   2695  OG  SER A1303      17.607   6.780 -10.558  1.00 53.24           O  
ATOM   2696  H   SER A1303      18.558   9.448 -10.175  1.00  0.00           H  
ATOM   2697  HA  SER A1303      18.293   7.416  -8.041  1.00  0.00           H  
ATOM   2698  HB2 SER A1303      19.597   7.218 -10.778  1.00  0.00           H  
ATOM   2699  HB3 SER A1303      19.221   5.871  -9.679  1.00  0.00           H  
ATOM   2700  HG  SER A1303      17.331   7.650 -10.856  1.00  0.00           H  
ATOM   2701  N   LYS A1304      20.519   7.638  -7.011  1.00 53.16           N  
ATOM   2702  CA  LYS A1304      21.845   7.587  -6.399  1.00 68.22           C  
ATOM   2703  C   LYS A1304      22.780   6.665  -7.184  1.00 69.57           C  
ATOM   2704  O   LYS A1304      23.833   7.092  -7.666  1.00 72.15           O  
ATOM   2705  CB  LYS A1304      21.753   7.114  -4.942  1.00 76.61           C  
ATOM   2706  CG  LYS A1304      20.924   8.008  -4.025  1.00 81.86           C  
ATOM   2707  CD  LYS A1304      21.500   9.416  -3.937  1.00 85.42           C  
ATOM   2708  CE  LYS A1304      20.642  10.311  -3.052  1.00 88.59           C  
ATOM   2709  NZ  LYS A1304      21.201  11.688  -2.943  1.00 91.52           N  
ATOM   2710  H   LYS A1304      19.709   7.443  -6.440  1.00  0.00           H  
ATOM   2711  HA  LYS A1304      22.266   8.592  -6.408  1.00  0.00           H  
ATOM   2712  HB2 LYS A1304      22.765   7.062  -4.540  1.00  0.00           H  
ATOM   2713  HB3 LYS A1304      21.323   6.112  -4.931  1.00  0.00           H  
ATOM   2714  HG2 LYS A1304      19.907   8.066  -4.412  1.00  0.00           H  
ATOM   2715  HG3 LYS A1304      20.900   7.570  -3.027  1.00  0.00           H  
ATOM   2716  HD2 LYS A1304      21.544   9.845  -4.938  1.00  0.00           H  
ATOM   2717  HD3 LYS A1304      22.508   9.365  -3.525  1.00  0.00           H  
ATOM   2718  HE2 LYS A1304      19.640  10.371  -3.478  1.00  0.00           H  
ATOM   2719  HE3 LYS A1304      20.580   9.872  -2.056  1.00  0.00           H  
ATOM   2720  HZ1 LYS A1304      20.605  12.248  -2.350  1.00  0.00           H  
ATOM   2721  HZ2 LYS A1304      21.249  12.105  -3.862  1.00  0.00           H  
ATOM   2722  HZ3 LYS A1304      22.128  11.644  -2.544  1.00  0.00           H  
ATOM   2723  N   ILE A1305      22.381   5.405  -7.319  1.00 66.63           N  
ATOM   2724  CA  ILE A1305      23.184   4.422  -8.036  1.00 66.34           C  
ATOM   2725  C   ILE A1305      22.366   3.814  -9.174  1.00 58.88           C  
ATOM   2726  O   ILE A1305      21.752   2.758  -9.004  1.00 61.51           O  
ATOM   2727  CB  ILE A1305      23.677   3.296  -7.088  1.00 80.65           C  
ATOM   2728  CG1 ILE A1305      24.220   3.875  -5.773  1.00 83.04           C  
ATOM   2729  CG2 ILE A1305      24.720   2.426  -7.782  1.00 80.66           C  
ATOM   2730  CD1 ILE A1305      25.637   4.436  -5.855  1.00 83.58           C  
ATOM   2731  H   ILE A1305      21.500   5.121  -6.915  1.00  0.00           H  
ATOM   2732  HA  ILE A1305      24.053   4.925  -8.461  1.00  0.00           H  
ATOM   2733  HB  ILE A1305      22.822   2.664  -6.847  1.00  0.00           H  
ATOM   2734 HG12 ILE A1305      24.213   3.082  -5.026  1.00  0.00           H  
ATOM   2735 HG13 ILE A1305      23.551   4.670  -5.442  1.00  0.00           H  
ATOM   2736 HD11 ILE A1305      25.786   5.165  -5.059  1.00  0.00           H  
ATOM   2737 HD12 ILE A1305      25.781   4.920  -6.821  1.00  0.00           H  
ATOM   2738 HD13 ILE A1305      26.356   3.624  -5.744  1.00  0.00           H  
ATOM   2739 HG21 ILE A1305      24.223   1.735  -8.462  1.00  0.00           H  
ATOM   2740 HG22 ILE A1305      25.278   1.862  -7.035  1.00  0.00           H  
ATOM   2741 HG23 ILE A1305      25.405   3.060  -8.345  1.00  0.00           H  
ATOM   2742  N   PRO A1306      22.356   4.483 -10.344  1.00 49.74           N  
ATOM   2743  CA  PRO A1306      21.549   4.038 -11.487  1.00 43.38           C  
ATOM   2744  C   PRO A1306      21.990   2.673 -12.005  1.00 44.66           C  
ATOM   2745  O   PRO A1306      23.191   2.394 -12.084  1.00 41.03           O  
ATOM   2746  CB  PRO A1306      21.833   5.102 -12.554  1.00 47.10           C  
ATOM   2747  CG  PRO A1306      22.455   6.258 -11.821  1.00 50.32           C  
ATOM   2748  CD  PRO A1306      23.198   5.642 -10.687  1.00 45.64           C  
ATOM   2749  HA  PRO A1306      20.490   4.027 -11.228  1.00  0.00           H  
ATOM   2750  HB2 PRO A1306      22.522   4.713 -13.304  1.00  0.00           H  
ATOM   2751  HB3 PRO A1306      20.902   5.416 -13.027  1.00  0.00           H  
ATOM   2752  HG2 PRO A1306      23.137   6.803 -12.474  1.00  0.00           H  
ATOM   2753  HG3 PRO A1306      21.680   6.926 -11.445  1.00  0.00           H  
ATOM   2754  HD2 PRO A1306      23.278   6.333  -9.847  1.00  0.00           H  
ATOM   2755  HD3 PRO A1306      24.187   5.315 -11.009  1.00  0.00           H  
ATOM   2756  N   ARG A1307      21.027   1.824 -12.343  1.00 46.32           N  
ATOM   2757  CA  ARG A1307      21.349   0.534 -12.933  1.00 45.07           C  
ATOM   2758  C   ARG A1307      20.886   0.544 -14.381  1.00 40.45           C  
ATOM   2759  O   ARG A1307      19.702   0.342 -14.681  1.00 39.15           O  
ATOM   2760  CB  ARG A1307      20.724  -0.611 -12.125  1.00 44.99           C  
ATOM   2761  CG  ARG A1307      21.404  -0.835 -10.783  1.00 51.53           C  
ATOM   2762  CD  ARG A1307      20.474  -1.493  -9.777  1.00 54.68           C  
ATOM   2763  NE  ARG A1307      20.124  -2.861 -10.151  1.00 57.32           N  
ATOM   2764  CZ  ARG A1307      19.224  -3.601  -9.510  1.00 61.36           C  
ATOM   2765  NH1 ARG A1307      18.578  -3.105  -8.463  1.00 60.34           N  
ATOM   2766  NH2 ARG A1307      18.964  -4.837  -9.912  1.00 61.01           N  
ATOM   2767  H   ARG A1307      20.061   2.076 -12.189  1.00  0.00           H  
ATOM   2768  HA  ARG A1307      22.432   0.412 -12.920  1.00  0.00           H  
ATOM   2769  HB2 ARG A1307      20.799  -1.528 -12.709  1.00  0.00           H  
ATOM   2770  HB3 ARG A1307      19.671  -0.387 -11.953  1.00  0.00           H  
ATOM   2771  HG2 ARG A1307      22.273  -1.477 -10.931  1.00  0.00           H  
ATOM   2772  HG3 ARG A1307      21.734   0.125 -10.387  1.00  0.00           H  
ATOM   2773  HD2 ARG A1307      19.559  -0.904  -9.709  1.00  0.00           H  
ATOM   2774  HD3 ARG A1307      20.960  -1.506  -8.801  1.00  0.00           H  
ATOM   2775  HE  ARG A1307      20.595  -3.270 -10.946  1.00  0.00           H  
ATOM   2776 HH11 ARG A1307      17.894  -3.669  -7.978  1.00  0.00           H  
ATOM   2777 HH12 ARG A1307      18.770  -2.164  -8.151  1.00  0.00           H  
ATOM   2778 HH21 ARG A1307      18.279  -5.394  -9.422  1.00  0.00           H  
ATOM   2779 HH22 ARG A1307      19.451  -5.222 -10.709  1.00  0.00           H  
ATOM   2780  N   LYS A1308      21.831   0.813 -15.277  1.00 39.61           N  
ATOM   2781  CA  LYS A1308      21.541   0.924 -16.702  1.00 35.53           C  
ATOM   2782  C   LYS A1308      21.082  -0.406 -17.291  1.00 32.66           C  
ATOM   2783  O   LYS A1308      20.464  -0.440 -18.353  1.00 35.41           O  
ATOM   2784  CB  LYS A1308      22.790   1.396 -17.452  1.00 35.75           C  
ATOM   2785  CG  LYS A1308      23.287   2.787 -17.075  1.00 43.60           C  
ATOM   2786  CD  LYS A1308      24.319   3.264 -18.090  1.00 42.42           C  
ATOM   2787  CE  LYS A1308      24.814   4.667 -17.797  1.00 44.58           C  
ATOM   2788  NZ  LYS A1308      25.735   5.143 -18.866  1.00 39.07           N  
ATOM   2789  H   LYS A1308      22.781   0.945 -14.960  1.00  0.00           H  
ATOM   2790  HA  LYS A1308      20.750   1.660 -16.842  1.00  0.00           H  
ATOM   2791  HB2 LYS A1308      22.563   1.397 -18.518  1.00  0.00           H  
ATOM   2792  HB3 LYS A1308      23.593   0.681 -17.270  1.00  0.00           H  
ATOM   2793  HG2 LYS A1308      22.446   3.480 -17.063  1.00  0.00           H  
ATOM   2794  HG3 LYS A1308      23.742   2.753 -16.085  1.00  0.00           H  
ATOM   2795  HD2 LYS A1308      23.866   3.253 -19.081  1.00  0.00           H  
ATOM   2796  HD3 LYS A1308      25.167   2.580 -18.081  1.00  0.00           H  
ATOM   2797  HE2 LYS A1308      25.344   4.666 -16.845  1.00  0.00           H  
ATOM   2798  HE3 LYS A1308      23.961   5.342 -17.732  1.00  0.00           H  
ATOM   2799  HZ1 LYS A1308      25.627   4.564 -19.686  1.00  0.00           H  
ATOM   2800  HZ2 LYS A1308      25.515   6.101 -19.099  1.00  0.00           H  
ATOM   2801  HZ3 LYS A1308      26.689   5.087 -18.538  1.00  0.00           H  
ATOM   2802  N   PHE A1309      21.395  -1.499 -16.600  1.00 34.57           N  
ATOM   2803  CA  PHE A1309      21.147  -2.830 -17.141  1.00 34.81           C  
ATOM   2804  C   PHE A1309      20.330  -3.649 -16.168  1.00 37.31           C  
ATOM   2805  O   PHE A1309      20.577  -4.843 -15.946  1.00 37.88           O  
ATOM   2806  CB  PHE A1309      22.477  -3.481 -17.523  1.00 37.41           C  
ATOM   2807  CG  PHE A1309      23.210  -2.705 -18.576  1.00 36.82           C  
ATOM   2808  CD1 PHE A1309      22.886  -2.872 -19.919  1.00 36.81           C  
ATOM   2809  CD2 PHE A1309      24.166  -1.765 -18.223  1.00 42.24           C  
ATOM   2810  CE1 PHE A1309      23.529  -2.128 -20.904  1.00 37.02           C  
ATOM   2811  CE2 PHE A1309      24.824  -1.021 -19.196  1.00 43.79           C  
ATOM   2812  CZ  PHE A1309      24.507  -1.205 -20.538  1.00 35.34           C  
ATOM   2813  H   PHE A1309      21.812  -1.405 -15.685  1.00  0.00           H  
ATOM   2814  HA  PHE A1309      20.560  -2.714 -18.052  1.00  0.00           H  
ATOM   2815  HB2 PHE A1309      23.104  -3.544 -16.634  1.00  0.00           H  
ATOM   2816  HB3 PHE A1309      22.285  -4.488 -17.894  1.00  0.00           H  
ATOM   2817  HD1 PHE A1309      22.127  -3.587 -20.200  1.00  0.00           H  
ATOM   2818  HD2 PHE A1309      24.402  -1.609 -17.181  1.00  0.00           H  
ATOM   2819  HE1 PHE A1309      23.272  -2.265 -21.944  1.00  0.00           H  
ATOM   2820  HE2 PHE A1309      25.579  -0.303 -18.911  1.00  0.00           H  
ATOM   2821  HZ  PHE A1309      25.019  -0.632 -21.297  1.00  0.00           H  
ATOM   2822  N   LYS A1310      19.332  -2.970 -15.609  1.00 42.99           N  
ATOM   2823  CA  LYS A1310      18.436  -3.532 -14.612  1.00 43.08           C  
ATOM   2824  C   LYS A1310      17.689  -4.744 -15.138  1.00 41.00           C  
ATOM   2825  O   LYS A1310      17.014  -4.673 -16.173  1.00 41.82           O  
ATOM   2826  CB  LYS A1310      17.428  -2.473 -14.152  1.00 50.89           C  
ATOM   2827  CG  LYS A1310      16.413  -2.994 -13.137  1.00 57.01           C  
ATOM   2828  CD  LYS A1310      16.494  -2.246 -11.821  1.00 63.15           C  
ATOM   2829  CE  LYS A1310      15.232  -2.456 -10.998  1.00 72.58           C  
ATOM   2830  NZ  LYS A1310      14.009  -2.071 -11.771  1.00 77.42           N  
ATOM   2831  H   LYS A1310      19.189  -2.011 -15.893  1.00  0.00           H  
ATOM   2832  HA  LYS A1310      19.029  -3.840 -13.752  1.00  0.00           H  
ATOM   2833  HB2 LYS A1310      16.886  -2.110 -15.024  1.00  0.00           H  
ATOM   2834  HB3 LYS A1310      17.973  -1.641 -13.707  1.00  0.00           H  
ATOM   2835  HG2 LYS A1310      16.608  -4.051 -12.954  1.00  0.00           H  
ATOM   2836  HG3 LYS A1310      15.410  -2.883 -13.547  1.00  0.00           H  
ATOM   2837  HD2 LYS A1310      17.353  -2.610 -11.256  1.00  0.00           H  
ATOM   2838  HD3 LYS A1310      16.620  -1.182 -12.020  1.00  0.00           H  
ATOM   2839  HE2 LYS A1310      15.160  -3.508 -10.720  1.00  0.00           H  
ATOM   2840  HE3 LYS A1310      15.289  -1.850 -10.094  1.00  0.00           H  
ATOM   2841  HZ1 LYS A1310      13.284  -1.779 -11.131  1.00  0.00           H  
ATOM   2842  HZ2 LYS A1310      14.232  -1.310 -12.396  1.00  0.00           H  
ATOM   2843  HZ3 LYS A1310      13.686  -2.864 -12.307  1.00  0.00           H  
ATOM   2844  N   LEU A1311      17.830  -5.844 -14.410  1.00 43.10           N  
ATOM   2845  CA  LEU A1311      17.110  -7.083 -14.680  1.00 48.66           C  
ATOM   2846  C   LEU A1311      16.229  -7.376 -13.479  1.00 55.45           C  
ATOM   2847  O   LEU A1311      16.300  -6.674 -12.469  1.00 59.38           O  
ATOM   2848  CB  LEU A1311      18.092  -8.239 -14.882  1.00 42.91           C  
ATOM   2849  CG  LEU A1311      19.022  -8.108 -16.086  1.00 40.78           C  
ATOM   2850  CD1 LEU A1311      20.090  -9.194 -16.052  1.00 42.20           C  
ATOM   2851  CD2 LEU A1311      18.207  -8.164 -17.374  1.00 40.49           C  
ATOM   2852  H   LEU A1311      18.469  -5.822 -13.629  1.00  0.00           H  
ATOM   2853  HA  LEU A1311      16.492  -6.964 -15.570  1.00  0.00           H  
ATOM   2854  HB2 LEU A1311      17.513  -9.154 -15.003  1.00  0.00           H  
ATOM   2855  HB3 LEU A1311      18.702  -8.334 -13.985  1.00  0.00           H  
ATOM   2856  HG  LEU A1311      19.517  -7.138 -16.034  1.00  0.00           H  
ATOM   2857 HD11 LEU A1311      20.745  -9.087 -16.917  1.00  0.00           H  
ATOM   2858 HD12 LEU A1311      20.676  -9.098 -15.138  1.00  0.00           H  
ATOM   2859 HD13 LEU A1311      19.613 -10.174 -16.076  1.00  0.00           H  
ATOM   2860 HD21 LEU A1311      18.874  -8.070 -18.231  1.00  0.00           H  
ATOM   2861 HD22 LEU A1311      17.486  -7.346 -17.384  1.00  0.00           H  
ATOM   2862 HD23 LEU A1311      17.678  -9.115 -17.428  1.00  0.00           H  
ATOM   2863  N   LEU A1312      15.405  -8.411 -13.585  1.00 54.20           N  
ATOM   2864  CA  LEU A1312      14.517  -8.788 -12.493  1.00 57.20           C  
ATOM   2865  C   LEU A1312      15.278  -9.074 -11.211  1.00 55.42           C  
ATOM   2866  O   LEU A1312      16.401  -9.583 -11.239  1.00 53.05           O  
ATOM   2867  CB  LEU A1312      13.653  -9.987 -12.886  1.00 59.99           C  
ATOM   2868  CG  LEU A1312      12.455  -9.590 -13.749  1.00 66.13           C  
ATOM   2869  CD1 LEU A1312      11.763 -10.802 -14.342  1.00 70.08           C  
ATOM   2870  CD2 LEU A1312      11.480  -8.765 -12.926  1.00 69.23           C  
ATOM   2871  H   LEU A1312      15.393  -8.948 -14.439  1.00  0.00           H  
ATOM   2872  HA  LEU A1312      13.850  -7.947 -12.302  1.00  0.00           H  
ATOM   2873  HB2 LEU A1312      13.285 -10.465 -11.978  1.00  0.00           H  
ATOM   2874  HB3 LEU A1312      14.266 -10.700 -13.437  1.00  0.00           H  
ATOM   2875  HG  LEU A1312      12.817  -8.970 -14.569  1.00  0.00           H  
ATOM   2876 HD21 LEU A1312      10.628  -8.484 -13.544  1.00  0.00           H  
ATOM   2877 HD22 LEU A1312      11.134  -9.354 -12.077  1.00  0.00           H  
ATOM   2878 HD23 LEU A1312      11.979  -7.866 -12.565  1.00  0.00           H  
ATOM   2879 HD11 LEU A1312      12.478 -11.379 -14.928  1.00  0.00           H  
ATOM   2880 HD12 LEU A1312      10.946 -10.475 -14.986  1.00  0.00           H  
ATOM   2881 HD13 LEU A1312      11.366 -11.423 -13.540  1.00  0.00           H  
ATOM   2882  N   GLY A1313      14.655  -8.733 -10.088  1.00 62.88           N  
ATOM   2883  CA  GLY A1313      15.269  -8.902  -8.786  1.00 62.66           C  
ATOM   2884  C   GLY A1313      16.440  -7.965  -8.572  1.00 66.73           C  
ATOM   2885  O   GLY A1313      16.398  -6.785  -8.937  1.00 65.24           O  
ATOM   2886  H   GLY A1313      13.725  -8.344 -10.143  1.00  0.00           H  
ATOM   2887  HA2 GLY A1313      14.520  -8.707  -8.018  1.00  0.00           H  
ATOM   2888  HA3 GLY A1313      15.616  -9.931  -8.689  1.00  0.00           H  
ATOM   2889  N   ASP A1314      17.492  -8.507  -7.975  1.00 71.45           N  
ATOM   2890  CA  ASP A1314      18.707  -7.759  -7.709  1.00 75.65           C  
ATOM   2891  C   ASP A1314      19.855  -8.758  -7.751  1.00 70.89           C  
ATOM   2892  O   ASP A1314      20.344  -9.213  -6.711  1.00 76.59           O  
ATOM   2893  CB  ASP A1314      18.618  -7.066  -6.345  1.00 86.81           C  
ATOM   2894  CG  ASP A1314      19.628  -5.941  -6.186  1.00 93.33           C  
ATOM   2895  OD1 ASP A1314      20.823  -6.155  -6.483  1.00 95.34           O  
ATOM   2896  OD2 ASP A1314      19.221  -4.839  -5.758  1.00 95.47           O  
ATOM   2897  H   ASP A1314      17.446  -9.476  -7.695  1.00  0.00           H  
ATOM   2898  HA  ASP A1314      18.850  -7.010  -8.488  1.00  0.00           H  
ATOM   2899  HB2 ASP A1314      18.798  -7.807  -5.566  1.00  0.00           H  
ATOM   2900  HB3 ASP A1314      17.614  -6.659  -6.221  1.00  0.00           H  
ATOM   2901  N   ASP A1315      20.252  -9.116  -8.969  1.00 59.45           N  
ATOM   2902  CA  ASP A1315      21.334 -10.064  -9.210  1.00 65.81           C  
ATOM   2903  C   ASP A1315      22.451  -9.329  -9.943  1.00 65.21           C  
ATOM   2904  O   ASP A1315      22.530  -9.384 -11.176  1.00 61.12           O  
ATOM   2905  CB  ASP A1315      20.819 -11.233 -10.058  1.00 68.01           C  
ATOM   2906  CG  ASP A1315      21.795 -12.390 -10.128  1.00 71.33           C  
ATOM   2907  OD1 ASP A1315      23.005 -12.186  -9.876  1.00 71.72           O  
ATOM   2908  OD2 ASP A1315      21.345 -13.511 -10.445  1.00 77.40           O  
ATOM   2909  H   ASP A1315      19.781  -8.712  -9.766  1.00  0.00           H  
ATOM   2910  HA  ASP A1315      21.708 -10.441  -8.258  1.00  0.00           H  
ATOM   2911  HB2 ASP A1315      19.886 -11.592  -9.624  1.00  0.00           H  
ATOM   2912  HB3 ASP A1315      20.623 -10.876 -11.069  1.00  0.00           H  
ATOM   2913  N   PRO A1316      23.313  -8.627  -9.184  1.00 68.27           N  
ATOM   2914  CA  PRO A1316      24.383  -7.805  -9.760  1.00 64.47           C  
ATOM   2915  C   PRO A1316      25.255  -8.591 -10.737  1.00 57.81           C  
ATOM   2916  O   PRO A1316      25.721  -8.019 -11.717  1.00 53.48           O  
ATOM   2917  CB  PRO A1316      25.199  -7.386  -8.532  1.00 71.63           C  
ATOM   2918  CG  PRO A1316      24.220  -7.409  -7.405  1.00 71.88           C  
ATOM   2919  CD  PRO A1316      23.309  -8.569  -7.709  1.00 69.03           C  
ATOM   2920  HA  PRO A1316      23.962  -6.928 -10.251  1.00  0.00           H  
ATOM   2921  HB2 PRO A1316      25.609  -6.385  -8.665  1.00  0.00           H  
ATOM   2922  HB3 PRO A1316      26.001  -8.101  -8.350  1.00  0.00           H  
ATOM   2923  HG2 PRO A1316      23.656  -6.477  -7.368  1.00  0.00           H  
ATOM   2924  HG3 PRO A1316      24.737  -7.574  -6.460  1.00  0.00           H  
ATOM   2925  HD2 PRO A1316      23.698  -9.493  -7.281  1.00  0.00           H  
ATOM   2926  HD3 PRO A1316      22.303  -8.371  -7.338  1.00  0.00           H  
ATOM   2927  N   LYS A1317      25.451  -9.884 -10.491  1.00 54.80           N  
ATOM   2928  CA  LYS A1317      26.301 -10.684 -11.367  1.00 54.29           C  
ATOM   2929  C   LYS A1317      25.713 -10.847 -12.774  1.00 48.88           C  
ATOM   2930  O   LYS A1317      26.431 -10.721 -13.768  1.00 53.86           O  
ATOM   2931  CB  LYS A1317      26.607 -12.047 -10.746  1.00 59.55           C  
ATOM   2932  CG  LYS A1317      27.826 -12.727 -11.361  1.00 63.53           C  
ATOM   2933  CD  LYS A1317      27.949 -14.173 -10.914  1.00 70.81           C  
ATOM   2934  CE  LYS A1317      28.747 -14.999 -11.918  1.00 74.51           C  
ATOM   2935  NZ  LYS A1317      30.210 -15.029 -11.619  1.00 78.26           N  
ATOM   2936  H   LYS A1317      25.008 -10.315  -9.692  1.00  0.00           H  
ATOM   2937  HA  LYS A1317      27.248 -10.155 -11.471  1.00  0.00           H  
ATOM   2938  HB2 LYS A1317      26.788 -11.909  -9.680  1.00  0.00           H  
ATOM   2939  HB3 LYS A1317      25.740 -12.695 -10.875  1.00  0.00           H  
ATOM   2940  HG2 LYS A1317      28.722 -12.186 -11.057  1.00  0.00           H  
ATOM   2941  HG3 LYS A1317      27.742 -12.696 -12.447  1.00  0.00           H  
ATOM   2942  HD2 LYS A1317      26.951 -14.600 -10.817  1.00  0.00           H  
ATOM   2943  HD3 LYS A1317      28.448 -14.207  -9.946  1.00  0.00           H  
ATOM   2944  HE2 LYS A1317      28.369 -16.021 -11.905  1.00  0.00           H  
ATOM   2945  HE3 LYS A1317      28.599 -14.582 -12.914  1.00  0.00           H  
ATOM   2946  HZ1 LYS A1317      30.685 -15.588 -12.314  1.00  0.00           H  
ATOM   2947  HZ2 LYS A1317      30.358 -15.431 -10.705  1.00  0.00           H  
ATOM   2948  HZ3 LYS A1317      30.576 -14.088 -11.636  1.00  0.00           H  
ATOM   2949  N   GLU A1318      24.412 -11.120 -12.865  1.00 44.45           N  
ATOM   2950  CA  GLU A1318      23.770 -11.252 -14.172  1.00 48.43           C  
ATOM   2951  C   GLU A1318      23.708  -9.911 -14.882  1.00 45.39           C  
ATOM   2952  O   GLU A1318      23.857  -9.840 -16.106  1.00 43.53           O  
ATOM   2953  CB  GLU A1318      22.362 -11.844 -14.059  1.00 50.30           C  
ATOM   2954  CG  GLU A1318      22.324 -13.367 -14.060  1.00 61.77           C  
ATOM   2955  CD  GLU A1318      22.960 -13.970 -15.301  1.00 66.12           C  
ATOM   2956  OE1 GLU A1318      22.458 -13.720 -16.419  1.00 66.48           O  
ATOM   2957  OE2 GLU A1318      23.966 -14.697 -15.153  1.00 75.14           O  
ATOM   2958  H   GLU A1318      23.865 -11.237 -12.024  1.00  0.00           H  
ATOM   2959  HA  GLU A1318      24.373 -11.928 -14.778  1.00  0.00           H  
ATOM   2960  HB2 GLU A1318      21.917 -11.492 -13.128  1.00  0.00           H  
ATOM   2961  HB3 GLU A1318      21.762 -11.479 -14.891  1.00  0.00           H  
ATOM   2962  HG2 GLU A1318      21.284 -13.689 -14.011  1.00  0.00           H  
ATOM   2963  HG3 GLU A1318      22.850 -13.735 -13.180  1.00  0.00           H  
ATOM   2964  N   GLU A1319      23.470  -8.847 -14.121  1.00 44.04           N  
ATOM   2965  CA  GLU A1319      23.433  -7.511 -14.710  1.00 42.72           C  
ATOM   2966  C   GLU A1319      24.821  -7.131 -15.191  1.00 34.63           C  
ATOM   2967  O   GLU A1319      24.967  -6.466 -16.215  1.00 39.60           O  
ATOM   2968  CB  GLU A1319      22.907  -6.471 -13.713  1.00 45.32           C  
ATOM   2969  CG  GLU A1319      21.474  -6.717 -13.279  1.00 48.24           C  
ATOM   2970  CD  GLU A1319      20.850  -5.529 -12.580  1.00 50.26           C  
ATOM   2971  OE1 GLU A1319      21.546  -4.499 -12.388  1.00 47.52           O  
ATOM   2972  OE2 GLU A1319      19.654  -5.634 -12.225  1.00 46.11           O  
ATOM   2973  H   GLU A1319      23.314  -8.963 -13.131  1.00  0.00           H  
ATOM   2974  HA  GLU A1319      22.764  -7.532 -15.570  1.00  0.00           H  
ATOM   2975  HB2 GLU A1319      22.961  -5.488 -14.181  1.00  0.00           H  
ATOM   2976  HB3 GLU A1319      23.547  -6.476 -12.832  1.00  0.00           H  
ATOM   2977  HG2 GLU A1319      20.879  -6.950 -14.162  1.00  0.00           H  
ATOM   2978  HG3 GLU A1319      21.453  -7.573 -12.604  1.00  0.00           H  
ATOM   2979  N   GLU A1320      25.839  -7.564 -14.455  1.00 38.21           N  
ATOM   2980  CA  GLU A1320      27.214  -7.257 -14.821  1.00 43.01           C  
ATOM   2981  C   GLU A1320      27.565  -7.928 -16.147  1.00 37.53           C  
ATOM   2982  O   GLU A1320      28.173  -7.307 -17.014  1.00 38.51           O  
ATOM   2983  CB  GLU A1320      28.174  -7.703 -13.716  1.00 55.69           C  
ATOM   2984  CG  GLU A1320      29.528  -7.010 -13.732  1.00 63.10           C  
ATOM   2985  CD  GLU A1320      30.410  -7.427 -12.561  1.00 80.11           C  
ATOM   2986  OE1 GLU A1320      29.869  -7.700 -11.464  1.00 82.06           O  
ATOM   2987  OE2 GLU A1320      31.647  -7.490 -12.738  1.00 86.74           O  
ATOM   2988  H   GLU A1320      25.656  -8.115 -13.630  1.00  0.00           H  
ATOM   2989  HA  GLU A1320      27.306  -6.178 -14.944  1.00  0.00           H  
ATOM   2990  HB2 GLU A1320      28.340  -8.775 -13.823  1.00  0.00           H  
ATOM   2991  HB3 GLU A1320      27.701  -7.520 -12.752  1.00  0.00           H  
ATOM   2992  HG2 GLU A1320      30.039  -7.262 -14.660  1.00  0.00           H  
ATOM   2993  HG3 GLU A1320      29.374  -5.932 -13.693  1.00  0.00           H  
ATOM   2994  N   LYS A1321      27.188  -9.198 -16.292  1.00 41.57           N  
ATOM   2995  CA  LYS A1321      27.388  -9.932 -17.540  1.00 40.03           C  
ATOM   2996  C   LYS A1321      26.684  -9.259 -18.714  1.00 37.73           C  
ATOM   2997  O   LYS A1321      27.257  -9.108 -19.803  1.00 33.72           O  
ATOM   2998  CB  LYS A1321      26.865 -11.375 -17.410  1.00 38.28           C  
ATOM   2999  CG  LYS A1321      27.578 -12.240 -16.389  1.00 49.68           C  
ATOM   3000  CD  LYS A1321      27.139 -13.693 -16.528  1.00 56.13           C  
ATOM   3001  CE  LYS A1321      27.469 -14.525 -15.291  1.00 67.52           C  
ATOM   3002  NZ  LYS A1321      28.824 -15.161 -15.326  1.00 73.82           N  
ATOM   3003  H   LYS A1321      26.749  -9.669 -15.514  1.00  0.00           H  
ATOM   3004  HA  LYS A1321      28.456  -9.969 -17.752  1.00  0.00           H  
ATOM   3005  HB2 LYS A1321      25.812 -11.326 -17.132  1.00  0.00           H  
ATOM   3006  HB3 LYS A1321      26.942 -11.858 -18.384  1.00  0.00           H  
ATOM   3007  HG2 LYS A1321      27.337 -11.886 -15.387  1.00  0.00           H  
ATOM   3008  HG3 LYS A1321      28.654 -12.172 -16.547  1.00  0.00           H  
ATOM   3009  HD2 LYS A1321      27.646 -14.130 -17.388  1.00  0.00           H  
ATOM   3010  HD3 LYS A1321      26.063 -13.723 -16.698  1.00  0.00           H  
ATOM   3011  HE2 LYS A1321      27.419 -13.875 -14.418  1.00  0.00           H  
ATOM   3012  HE3 LYS A1321      26.718 -15.308 -15.187  1.00  0.00           H  
ATOM   3013  HZ1 LYS A1321      28.969 -15.692 -14.479  1.00  0.00           H  
ATOM   3014  HZ2 LYS A1321      28.886 -15.777 -16.124  1.00  0.00           H  
ATOM   3015  HZ3 LYS A1321      29.531 -14.443 -15.399  1.00  0.00           H  
ATOM   3016  N   LEU A1322      25.431  -8.866 -18.508  1.00 38.40           N  
ATOM   3017  CA  LEU A1322      24.676  -8.212 -19.564  1.00 34.20           C  
ATOM   3018  C   LEU A1322      25.296  -6.867 -19.936  1.00 34.84           C  
ATOM   3019  O   LEU A1322      25.429  -6.526 -21.124  1.00 32.37           O  
ATOM   3020  CB  LEU A1322      23.218  -8.018 -19.135  1.00 39.35           C  
ATOM   3021  CG  LEU A1322      22.341  -7.258 -20.125  1.00 40.04           C  
ATOM   3022  CD1 LEU A1322      22.320  -7.963 -21.466  1.00 37.99           C  
ATOM   3023  CD2 LEU A1322      20.924  -7.084 -19.589  1.00 35.92           C  
ATOM   3024  H   LEU A1322      24.999  -9.023 -17.609  1.00  0.00           H  
ATOM   3025  HA  LEU A1322      24.692  -8.853 -20.445  1.00  0.00           H  
ATOM   3026  HB2 LEU A1322      22.778  -9.004 -18.984  1.00  0.00           H  
ATOM   3027  HB3 LEU A1322      23.206  -7.485 -18.184  1.00  0.00           H  
ATOM   3028  HG  LEU A1322      22.773  -6.268 -20.269  1.00  0.00           H  
ATOM   3029 HD21 LEU A1322      20.959  -6.576 -18.625  1.00  0.00           H  
ATOM   3030 HD22 LEU A1322      20.459  -8.062 -19.467  1.00  0.00           H  
ATOM   3031 HD23 LEU A1322      20.340  -6.490 -20.292  1.00  0.00           H  
ATOM   3032 HD11 LEU A1322      21.690  -7.407 -22.160  1.00  0.00           H  
ATOM   3033 HD12 LEU A1322      23.334  -8.020 -21.862  1.00  0.00           H  
ATOM   3034 HD13 LEU A1322      21.922  -8.970 -21.341  1.00  0.00           H  
ATOM   3035  N   GLU A1323      25.658  -6.090 -18.923  1.00 34.02           N  
ATOM   3036  CA  GLU A1323      26.341  -4.816 -19.167  1.00 37.25           C  
ATOM   3037  C   GLU A1323      27.597  -5.010 -20.018  1.00 34.36           C  
ATOM   3038  O   GLU A1323      27.803  -4.309 -21.013  1.00 35.43           O  
ATOM   3039  CB  GLU A1323      26.711  -4.139 -17.841  1.00 39.88           C  
ATOM   3040  CG  GLU A1323      27.526  -2.861 -18.031  1.00 44.20           C  
ATOM   3041  CD  GLU A1323      27.589  -2.003 -16.783  1.00 60.03           C  
ATOM   3042  OE1 GLU A1323      27.112  -2.457 -15.722  1.00 61.82           O  
ATOM   3043  OE2 GLU A1323      28.117  -0.872 -16.866  1.00 72.06           O  
ATOM   3044  H   GLU A1323      25.461  -6.379 -17.975  1.00  0.00           H  
ATOM   3045  HA  GLU A1323      25.659  -4.160 -19.708  1.00  0.00           H  
ATOM   3046  HB2 GLU A1323      25.792  -3.889 -17.310  1.00  0.00           H  
ATOM   3047  HB3 GLU A1323      27.288  -4.839 -17.237  1.00  0.00           H  
ATOM   3048  HG2 GLU A1323      27.072  -2.276 -18.831  1.00  0.00           H  
ATOM   3049  HG3 GLU A1323      28.541  -3.131 -18.324  1.00  0.00           H  
ATOM   3050  N   SER A1324      28.417  -5.980 -19.632  1.00 32.72           N  
ATOM   3051  CA  SER A1324      29.649  -6.276 -20.361  1.00 38.64           C  
ATOM   3052  C   SER A1324      29.365  -6.571 -21.839  1.00 36.54           C  
ATOM   3053  O   SER A1324      30.056  -6.068 -22.724  1.00 37.65           O  
ATOM   3054  CB  SER A1324      30.389  -7.442 -19.700  1.00 44.36           C  
ATOM   3055  OG  SER A1324      31.603  -7.720 -20.374  1.00 44.42           O  
ATOM   3056  H   SER A1324      28.184  -6.527 -18.815  1.00  0.00           H  
ATOM   3057  HA  SER A1324      30.291  -5.397 -20.310  1.00  0.00           H  
ATOM   3058  HB2 SER A1324      29.755  -8.328 -19.728  1.00  0.00           H  
ATOM   3059  HB3 SER A1324      30.605  -7.188 -18.662  1.00  0.00           H  
ATOM   3060  HG  SER A1324      32.048  -8.453 -19.943  1.00  0.00           H  
ATOM   3061  N   HIS A1325      28.341  -7.368 -22.118  1.00 33.16           N  
ATOM   3062  CA  HIS A1325      28.040  -7.675 -23.514  1.00 32.98           C  
ATOM   3063  C   HIS A1325      27.669  -6.415 -24.295  1.00 30.55           C  
ATOM   3064  O   HIS A1325      28.181  -6.176 -25.393  1.00 36.54           O  
ATOM   3065  CB  HIS A1325      26.903  -8.684 -23.625  1.00 32.57           C  
ATOM   3066  CG  HIS A1325      27.293 -10.074 -23.232  1.00 45.13           C  
ATOM   3067  ND1 HIS A1325      26.564 -10.825 -22.334  1.00 51.72           N  
ATOM   3068  CD2 HIS A1325      28.340 -10.850 -23.608  1.00 49.33           C  
ATOM   3069  CE1 HIS A1325      27.148 -12.000 -22.170  1.00 51.64           C  
ATOM   3070  NE2 HIS A1325      28.225 -12.042 -22.933  1.00 52.03           N  
ATOM   3071  H   HIS A1325      27.778  -7.757 -21.375  1.00  0.00           H  
ATOM   3072  HA  HIS A1325      28.930  -8.110 -23.967  1.00  0.00           H  
ATOM   3073  HB2 HIS A1325      26.089  -8.358 -22.979  1.00  0.00           H  
ATOM   3074  HB3 HIS A1325      26.547  -8.698 -24.655  1.00  0.00           H  
ATOM   3075  HD2 HIS A1325      29.118 -10.582 -24.307  1.00  0.00           H  
ATOM   3076  HE1 HIS A1325      26.803 -12.791 -21.521  1.00  0.00           H  
ATOM   3077  HD1 HIS A1325      25.717 -10.525 -21.874  1.00  0.00           H  
ATOM   3078  N   LEU A1326      26.741  -5.635 -23.752  1.00 29.71           N  
ATOM   3079  CA  LEU A1326      26.234  -4.467 -24.465  1.00 28.69           C  
ATOM   3080  C   LEU A1326      27.242  -3.316 -24.517  1.00 29.49           C  
ATOM   3081  O   LEU A1326      27.284  -2.583 -25.502  1.00 32.03           O  
ATOM   3082  CB  LEU A1326      24.876  -4.015 -23.902  1.00 31.03           C  
ATOM   3083  CG  LEU A1326      23.775  -5.088 -24.016  1.00 36.23           C  
ATOM   3084  CD1 LEU A1326      22.461  -4.622 -23.407  1.00 35.32           C  
ATOM   3085  CD2 LEU A1326      23.572  -5.496 -25.468  1.00 32.03           C  
ATOM   3086  H   LEU A1326      26.382  -5.853 -22.834  1.00  0.00           H  
ATOM   3087  HA  LEU A1326      26.059  -4.779 -25.495  1.00  0.00           H  
ATOM   3088  HB2 LEU A1326      24.553  -3.130 -24.450  1.00  0.00           H  
ATOM   3089  HB3 LEU A1326      25.002  -3.751 -22.852  1.00  0.00           H  
ATOM   3090  HG  LEU A1326      24.106  -5.968 -23.465  1.00  0.00           H  
ATOM   3091 HD21 LEU A1326      24.521  -5.827 -25.889  1.00  0.00           H  
ATOM   3092 HD22 LEU A1326      22.849  -6.310 -25.519  1.00  0.00           H  
ATOM   3093 HD23 LEU A1326      23.200  -4.644 -26.036  1.00  0.00           H  
ATOM   3094 HD11 LEU A1326      22.623  -4.334 -22.369  1.00  0.00           H  
ATOM   3095 HD12 LEU A1326      21.733  -5.433 -23.450  1.00  0.00           H  
ATOM   3096 HD13 LEU A1326      22.084  -3.766 -23.967  1.00  0.00           H  
ATOM   3097  N   GLN A1327      28.057  -3.171 -23.477  1.00 31.95           N  
ATOM   3098  CA  GLN A1327      29.139  -2.181 -23.483  1.00 30.94           C  
ATOM   3099  C   GLN A1327      30.203  -2.532 -24.523  1.00 33.77           C  
ATOM   3100  O   GLN A1327      30.666  -1.664 -25.265  1.00 35.22           O  
ATOM   3101  CB  GLN A1327      29.806  -2.086 -22.105  1.00 34.84           C  
ATOM   3102  CG  GLN A1327      28.944  -1.459 -21.003  1.00 38.51           C  
ATOM   3103  CD  GLN A1327      28.740   0.048 -21.155  1.00 45.26           C  
ATOM   3104  OE1 GLN A1327      28.724   0.588 -22.261  1.00 41.29           O  
ATOM   3105  NE2 GLN A1327      28.568   0.729 -20.030  1.00 51.73           N  
ATOM   3106  H   GLN A1327      27.928  -3.756 -22.663  1.00  0.00           H  
ATOM   3107  HA  GLN A1327      28.717  -1.207 -23.731  1.00  0.00           H  
ATOM   3108  HB2 GLN A1327      30.074  -3.095 -21.790  1.00  0.00           H  
ATOM   3109  HB3 GLN A1327      30.720  -1.501 -22.203  1.00  0.00           H  
ATOM   3110  HG2 GLN A1327      29.427  -1.644 -20.043  1.00  0.00           H  
ATOM   3111  HG3 GLN A1327      27.969  -1.945 -21.003  1.00  0.00           H  
ATOM   3112 HE21 GLN A1327      28.582   0.249 -19.142  1.00  0.00           H  
ATOM   3113 HE22 GLN A1327      28.423   1.728 -20.062  1.00  0.00           H  
ATOM   3114  N   ASN A1328      30.608  -3.800 -24.554  1.00 34.29           N  
ATOM   3115  CA  ASN A1328      31.551  -4.255 -25.569  1.00 35.92           C  
ATOM   3116  C   ASN A1328      31.020  -4.037 -26.983  1.00 35.43           C  
ATOM   3117  O   ASN A1328      31.762  -3.599 -27.866  1.00 33.48           O  
ATOM   3118  CB  ASN A1328      31.920  -5.724 -25.351  1.00 38.99           C  
ATOM   3119  CG  ASN A1328      32.818  -5.922 -24.151  1.00 45.49           C  
ATOM   3120  OD1 ASN A1328      33.194  -4.958 -23.480  1.00 42.83           O  
ATOM   3121  ND2 ASN A1328      33.163  -7.180 -23.864  1.00 41.38           N  
ATOM   3122  H   ASN A1328      30.259  -4.453 -23.868  1.00  0.00           H  
ATOM   3123  HA  ASN A1328      32.462  -3.666 -25.463  1.00  0.00           H  
ATOM   3124  HB2 ASN A1328      32.436  -6.090 -26.238  1.00  0.00           H  
ATOM   3125  HB3 ASN A1328      31.006  -6.301 -25.209  1.00  0.00           H  
ATOM   3126 HD21 ASN A1328      32.829  -7.939 -24.440  1.00  0.00           H  
ATOM   3127 HD22 ASN A1328      33.758  -7.372 -23.072  1.00  0.00           H  
ATOM   3128  N   LEU A1329      29.739  -4.341 -27.203  1.00 31.99           N  
ATOM   3129  CA  LEU A1329      29.132  -4.113 -28.507  1.00 28.84           C  
ATOM   3130  C   LEU A1329      29.063  -2.621 -28.844  1.00 30.25           C  
ATOM   3131  O   LEU A1329      29.321  -2.224 -29.984  1.00 30.04           O  
ATOM   3132  CB  LEU A1329      27.735  -4.750 -28.585  1.00 28.28           C  
ATOM   3133  CG  LEU A1329      27.011  -4.640 -29.924  1.00 28.31           C  
ATOM   3134  CD1 LEU A1329      27.869  -5.169 -31.062  1.00 32.68           C  
ATOM   3135  CD2 LEU A1329      25.663  -5.399 -29.857  1.00 26.58           C  
ATOM   3136  H   LEU A1329      29.184  -4.734 -26.456  1.00  0.00           H  
ATOM   3137  HA  LEU A1329      29.760  -4.595 -29.256  1.00  0.00           H  
ATOM   3138  HB2 LEU A1329      27.841  -5.809 -28.352  1.00  0.00           H  
ATOM   3139  HB3 LEU A1329      27.108  -4.293 -27.819  1.00  0.00           H  
ATOM   3140  HG  LEU A1329      26.802  -3.587 -30.114  1.00  0.00           H  
ATOM   3141 HD21 LEU A1329      25.151  -5.317 -30.816  1.00  0.00           H  
ATOM   3142 HD22 LEU A1329      25.040  -4.965 -29.075  1.00  0.00           H  
ATOM   3143 HD23 LEU A1329      25.848  -6.450 -29.633  1.00  0.00           H  
ATOM   3144 HD11 LEU A1329      28.812  -4.622 -31.092  1.00  0.00           H  
ATOM   3145 HD12 LEU A1329      28.069  -6.229 -30.904  1.00  0.00           H  
ATOM   3146 HD13 LEU A1329      27.342  -5.036 -32.007  1.00  0.00           H  
ATOM   3147  N   SER A1330      28.738  -1.785 -27.863  1.00 29.36           N  
ATOM   3148  CA  SER A1330      28.723  -0.339 -28.097  1.00 32.81           C  
ATOM   3149  C   SER A1330      30.098   0.125 -28.542  1.00 31.62           C  
ATOM   3150  O   SER A1330      30.238   0.954 -29.445  1.00 31.19           O  
ATOM   3151  CB  SER A1330      28.363   0.417 -26.813  1.00 35.65           C  
ATOM   3152  OG  SER A1330      27.115   0.004 -26.296  1.00 43.92           O  
ATOM   3153  H   SER A1330      28.500  -2.149 -26.951  1.00  0.00           H  
ATOM   3154  HA  SER A1330      27.993  -0.105 -28.872  1.00  0.00           H  
ATOM   3155  HB2 SER A1330      29.134   0.231 -26.065  1.00  0.00           H  
ATOM   3156  HB3 SER A1330      28.325   1.485 -27.027  1.00  0.00           H  
ATOM   3157  HG  SER A1330      27.227  -0.812 -25.802  1.00  0.00           H  
ATOM   3158  N   THR A1331      31.110  -0.419 -27.882  1.00 28.06           N  
ATOM   3159  CA  THR A1331      32.491  -0.026 -28.118  1.00 31.34           C  
ATOM   3160  C   THR A1331      32.897  -0.416 -29.528  1.00 38.19           C  
ATOM   3161  O   THR A1331      33.565   0.350 -30.230  1.00 32.89           O  
ATOM   3162  CB  THR A1331      33.401  -0.695 -27.098  1.00 35.05           C  
ATOM   3163  OG1 THR A1331      32.979  -0.303 -25.784  1.00 33.14           O  
ATOM   3164  CG2 THR A1331      34.850  -0.266 -27.308  1.00 36.51           C  
ATOM   3165  H   THR A1331      30.916  -1.130 -27.192  1.00  0.00           H  
ATOM   3166  HA  THR A1331      32.575   1.056 -28.012  1.00  0.00           H  
ATOM   3167  HB  THR A1331      33.324  -1.778 -27.197  1.00  0.00           H  
ATOM   3168  HG1 THR A1331      32.270  -0.879 -25.490  1.00  0.00           H  
ATOM   3169 HG21 THR A1331      35.485  -0.755 -26.569  1.00  0.00           H  
ATOM   3170 HG22 THR A1331      35.172  -0.552 -28.309  1.00  0.00           H  
ATOM   3171 HG23 THR A1331      34.929   0.815 -27.196  1.00  0.00           H  
ATOM   3172  N   LEU A1332      32.456  -1.600 -29.948  1.00 29.62           N  
ATOM   3173  CA  LEU A1332      32.785  -2.131 -31.264  1.00 38.05           C  
ATOM   3174  C   LEU A1332      32.082  -1.360 -32.377  1.00 37.33           C  
ATOM   3175  O   LEU A1332      32.666  -1.104 -33.430  1.00 38.75           O  
ATOM   3176  CB  LEU A1332      32.408  -3.619 -31.339  1.00 39.02           C  
ATOM   3177  CG  LEU A1332      32.706  -4.359 -32.645  1.00 42.43           C  
ATOM   3178  CD1 LEU A1332      34.164  -4.241 -33.042  1.00 43.74           C  
ATOM   3179  CD2 LEU A1332      32.317  -5.827 -32.522  1.00 48.52           C  
ATOM   3180  H   LEU A1332      31.873  -2.149 -29.333  1.00  0.00           H  
ATOM   3181  HA  LEU A1332      33.861  -2.042 -31.411  1.00  0.00           H  
ATOM   3182  HB2 LEU A1332      32.947  -4.133 -30.543  1.00  0.00           H  
ATOM   3183  HB3 LEU A1332      31.341  -3.708 -31.136  1.00  0.00           H  
ATOM   3184  HG  LEU A1332      32.101  -3.912 -33.434  1.00  0.00           H  
ATOM   3185 HD11 LEU A1332      34.434  -3.188 -33.128  1.00  0.00           H  
ATOM   3186 HD12 LEU A1332      34.320  -4.736 -34.001  1.00  0.00           H  
ATOM   3187 HD13 LEU A1332      34.787  -4.714 -32.283  1.00  0.00           H  
ATOM   3188 HD21 LEU A1332      31.268  -5.903 -32.236  1.00  0.00           H  
ATOM   3189 HD22 LEU A1332      32.469  -6.325 -33.478  1.00  0.00           H  
ATOM   3190 HD23 LEU A1332      32.936  -6.304 -31.762  1.00  0.00           H  
ATOM   3191  N   MET A1333      30.827  -0.994 -32.148  1.00 31.83           N  
ATOM   3192  CA  MET A1333      30.046  -0.353 -33.195  1.00 31.75           C  
ATOM   3193  C   MET A1333      30.382   1.115 -33.411  1.00 31.65           C  
ATOM   3194  O   MET A1333      30.138   1.648 -34.489  1.00 34.87           O  
ATOM   3195  CB  MET A1333      28.556  -0.525 -32.939  1.00 31.53           C  
ATOM   3196  CG  MET A1333      28.074  -1.905 -33.296  1.00 40.29           C  
ATOM   3197  SD  MET A1333      26.416  -2.157 -32.688  1.00 44.60           S  
ATOM   3198  CE  MET A1333      25.506  -0.894 -33.572  1.00 52.59           C  
ATOM   3199  H   MET A1333      30.412  -1.161 -31.243  1.00  0.00           H  
ATOM   3200  HA  MET A1333      30.272  -0.873 -34.126  1.00  0.00           H  
ATOM   3201  HB2 MET A1333      28.010   0.203 -33.539  1.00  0.00           H  
ATOM   3202  HB3 MET A1333      28.353  -0.340 -31.884  1.00  0.00           H  
ATOM   3203  HG2 MET A1333      28.080  -2.019 -34.380  1.00  0.00           H  
ATOM   3204  HG3 MET A1333      28.738  -2.646 -32.851  1.00  0.00           H  
ATOM   3205  HE1 MET A1333      24.469  -1.209 -33.691  1.00  0.00           H  
ATOM   3206  HE2 MET A1333      25.955  -0.744 -34.554  1.00  0.00           H  
ATOM   3207  HE3 MET A1333      25.540   0.039 -33.010  1.00  0.00           H  
ATOM   3208  N   ALA A1334      30.954   1.767 -32.407  1.00 29.23           N  
ATOM   3209  CA  ALA A1334      31.251   3.191 -32.544  1.00 31.47           C  
ATOM   3210  C   ALA A1334      32.156   3.546 -33.750  1.00 40.80           C  
ATOM   3211  O   ALA A1334      31.810   4.441 -34.528  1.00 38.39           O  
ATOM   3212  CB  ALA A1334      31.774   3.780 -31.225  1.00 30.65           C  
ATOM   3213  H   ALA A1334      31.183   1.281 -31.551  1.00  0.00           H  
ATOM   3214  HA  ALA A1334      30.295   3.680 -32.733  1.00  0.00           H  
ATOM   3215  HB1 ALA A1334      31.986   4.841 -31.359  1.00  0.00           H  
ATOM   3216  HB2 ALA A1334      32.687   3.261 -30.932  1.00  0.00           H  
ATOM   3217  HB3 ALA A1334      31.020   3.655 -30.448  1.00  0.00           H  
ATOM   3218  N   PRO A1335      33.290   2.834 -33.932  1.00 39.38           N  
ATOM   3219  CA  PRO A1335      34.157   3.169 -35.072  1.00 35.18           C  
ATOM   3220  C   PRO A1335      33.523   2.905 -36.450  1.00 34.93           C  
ATOM   3221  O   PRO A1335      33.834   3.613 -37.416  1.00 34.56           O  
ATOM   3222  CB  PRO A1335      35.374   2.258 -34.867  1.00 40.43           C  
ATOM   3223  CG  PRO A1335      35.361   1.914 -33.407  1.00 45.91           C  
ATOM   3224  CD  PRO A1335      33.918   1.818 -33.058  1.00 40.24           C  
ATOM   3225  HA  PRO A1335      34.465   4.212 -35.004  1.00  0.00           H  
ATOM   3226  HB2 PRO A1335      36.293   2.782 -35.129  1.00  0.00           H  
ATOM   3227  HB3 PRO A1335      35.273   1.354 -35.467  1.00  0.00           H  
ATOM   3228  HG2 PRO A1335      35.847   2.696 -32.823  1.00  0.00           H  
ATOM   3229  HG3 PRO A1335      35.854   0.956 -33.240  1.00  0.00           H  
ATOM   3230  HD2 PRO A1335      33.529   0.823 -33.274  1.00  0.00           H  
ATOM   3231  HD3 PRO A1335      33.762   2.069 -32.010  1.00  0.00           H  
ATOM   3232  N   THR A1336      32.667   1.894 -36.548  1.00 34.23           N  
ATOM   3233  CA  THR A1336      31.942   1.644 -37.788  1.00 31.22           C  
ATOM   3234  C   THR A1336      30.983   2.792 -38.074  1.00 32.79           C  
ATOM   3235  O   THR A1336      30.874   3.248 -39.211  1.00 31.45           O  
ATOM   3236  CB  THR A1336      31.183   0.306 -37.740  1.00 34.12           C  
ATOM   3237  OG1 THR A1336      32.135  -0.764 -37.687  1.00 35.53           O  
ATOM   3238  CG2 THR A1336      30.308   0.133 -38.969  1.00 32.79           C  
ATOM   3239  H   THR A1336      32.516   1.290 -35.753  1.00  0.00           H  
ATOM   3240  HA  THR A1336      32.666   1.595 -38.601  1.00  0.00           H  
ATOM   3241  HB  THR A1336      30.559   0.278 -36.847  1.00  0.00           H  
ATOM   3242  HG1 THR A1336      32.681  -0.746 -38.477  1.00  0.00           H  
ATOM   3243 HG21 THR A1336      29.783  -0.820 -38.910  1.00  0.00           H  
ATOM   3244 HG22 THR A1336      29.583   0.945 -39.015  1.00  0.00           H  
ATOM   3245 HG23 THR A1336      30.931   0.150 -39.864  1.00  0.00           H  
ATOM   3246  N   TYR A1337      30.300   3.260 -37.033  1.00 30.17           N  
ATOM   3247  CA  TYR A1337      29.437   4.436 -37.132  1.00 30.04           C  
ATOM   3248  C   TYR A1337      30.235   5.648 -37.612  1.00 35.62           C  
ATOM   3249  O   TYR A1337      29.825   6.338 -38.548  1.00 33.15           O  
ATOM   3250  CB  TYR A1337      28.794   4.717 -35.769  1.00 32.34           C  
ATOM   3251  CG  TYR A1337      27.692   5.763 -35.778  1.00 36.72           C  
ATOM   3252  CD1 TYR A1337      27.172   6.259 -36.976  1.00 33.45           C  
ATOM   3253  CD2 TYR A1337      27.174   6.258 -34.587  1.00 29.91           C  
ATOM   3254  CE1 TYR A1337      26.176   7.210 -36.984  1.00 35.11           C  
ATOM   3255  CE2 TYR A1337      26.168   7.211 -34.587  1.00 30.61           C  
ATOM   3256  CZ  TYR A1337      25.677   7.680 -35.790  1.00 39.19           C  
ATOM   3257  OH  TYR A1337      24.676   8.627 -35.803  1.00 35.46           O  
ATOM   3258  H   TYR A1337      30.380   2.787 -36.144  1.00  0.00           H  
ATOM   3259  HA  TYR A1337      28.647   4.230 -37.855  1.00  0.00           H  
ATOM   3260  HB2 TYR A1337      29.576   5.057 -35.091  1.00  0.00           H  
ATOM   3261  HB3 TYR A1337      28.383   3.785 -35.382  1.00  0.00           H  
ATOM   3262  HD1 TYR A1337      27.559   5.889 -37.914  1.00  0.00           H  
ATOM   3263  HD2 TYR A1337      27.562   5.894 -33.647  1.00  0.00           H  
ATOM   3264  HE1 TYR A1337      25.789   7.584 -37.920  1.00  0.00           H  
ATOM   3265  HE2 TYR A1337      25.771   7.584 -33.654  1.00  0.00           H  
ATOM   3266  HH  TYR A1337      24.042   8.433 -35.109  1.00  0.00           H  
ATOM   3267  N   LYS A1338      31.379   5.914 -36.988  1.00 32.34           N  
ATOM   3268  CA  LYS A1338      32.194   7.049 -37.411  1.00 31.66           C  
ATOM   3269  C   LYS A1338      32.625   6.915 -38.876  1.00 40.83           C  
ATOM   3270  O   LYS A1338      32.623   7.895 -39.634  1.00 39.78           O  
ATOM   3271  CB  LYS A1338      33.423   7.213 -36.514  1.00 33.09           C  
ATOM   3272  CG  LYS A1338      34.359   8.317 -36.981  1.00 36.56           C  
ATOM   3273  CD  LYS A1338      35.465   8.546 -35.972  1.00 38.74           C  
ATOM   3274  CE  LYS A1338      36.306   9.757 -36.339  1.00 44.24           C  
ATOM   3275  NZ  LYS A1338      37.260  10.059 -35.246  1.00 53.56           N  
ATOM   3276  H   LYS A1338      31.684   5.331 -36.222  1.00  0.00           H  
ATOM   3277  HA  LYS A1338      31.588   7.951 -37.320  1.00  0.00           H  
ATOM   3278  HB2 LYS A1338      33.974   6.272 -36.505  1.00  0.00           H  
ATOM   3279  HB3 LYS A1338      33.092   7.437 -35.500  1.00  0.00           H  
ATOM   3280  HG2 LYS A1338      33.791   9.239 -37.104  1.00  0.00           H  
ATOM   3281  HG3 LYS A1338      34.798   8.035 -37.938  1.00  0.00           H  
ATOM   3282  HD2 LYS A1338      35.021   8.707 -34.989  1.00  0.00           H  
ATOM   3283  HD3 LYS A1338      36.104   7.664 -35.936  1.00  0.00           H  
ATOM   3284  HE2 LYS A1338      36.860   9.548 -37.254  1.00  0.00           H  
ATOM   3285  HE3 LYS A1338      35.654  10.616 -36.498  1.00  0.00           H  
ATOM   3286  HZ1 LYS A1338      37.816  10.865 -35.496  1.00  0.00           H  
ATOM   3287  HZ2 LYS A1338      37.866   9.265 -35.100  1.00  0.00           H  
ATOM   3288  HZ3 LYS A1338      36.749  10.253 -34.397  1.00  0.00           H  
ATOM   3289  N   LYS A1339      32.971   5.693 -39.272  1.00 36.48           N  
ATOM   3290  CA  LYS A1339      33.459   5.432 -40.622  1.00 40.43           C  
ATOM   3291  C   LYS A1339      32.389   5.702 -41.676  1.00 37.10           C  
ATOM   3292  O   LYS A1339      32.657   6.344 -42.690  1.00 36.37           O  
ATOM   3293  CB  LYS A1339      33.943   3.977 -40.737  1.00 37.16           C  
ATOM   3294  CG  LYS A1339      34.723   3.660 -42.022  1.00 43.45           C  
ATOM   3295  CD  LYS A1339      35.544   2.385 -41.864  1.00 51.61           C  
ATOM   3296  CE  LYS A1339      36.442   2.130 -43.071  1.00 61.95           C  
ATOM   3297  NZ  LYS A1339      37.438   1.032 -42.847  1.00 61.46           N  
ATOM   3298  H   LYS A1339      32.894   4.925 -38.620  1.00  0.00           H  
ATOM   3299  HA  LYS A1339      34.305   6.092 -40.815  1.00  0.00           H  
ATOM   3300  HB2 LYS A1339      33.070   3.325 -40.700  1.00  0.00           H  
ATOM   3301  HB3 LYS A1339      34.580   3.754 -39.881  1.00  0.00           H  
ATOM   3302  HG2 LYS A1339      34.018   3.530 -42.843  1.00  0.00           H  
ATOM   3303  HG3 LYS A1339      35.391   4.491 -42.251  1.00  0.00           H  
ATOM   3304  HD2 LYS A1339      36.168   2.477 -40.975  1.00  0.00           H  
ATOM   3305  HD3 LYS A1339      34.868   1.540 -41.739  1.00  0.00           H  
ATOM   3306  HE2 LYS A1339      36.984   3.048 -43.299  1.00  0.00           H  
ATOM   3307  HE3 LYS A1339      35.817   1.869 -43.925  1.00  0.00           H  
ATOM   3308  HZ1 LYS A1339      38.000   0.912 -43.678  1.00  0.00           H  
ATOM   3309  HZ2 LYS A1339      38.035   1.273 -42.069  1.00  0.00           H  
ATOM   3310  HZ3 LYS A1339      36.950   0.171 -42.643  1.00  0.00           H  
ATOM   3311  N   LEU A1340      31.179   5.219 -41.425  1.00 34.73           N  
ATOM   3312  CA  LEU A1340      30.148   5.191 -42.465  1.00 32.94           C  
ATOM   3313  C   LEU A1340      29.146   6.343 -42.425  1.00 30.75           C  
ATOM   3314  O   LEU A1340      28.532   6.656 -43.440  1.00 33.25           O  
ATOM   3315  CB  LEU A1340      29.403   3.862 -42.426  1.00 40.58           C  
ATOM   3316  CG  LEU A1340      30.249   2.647 -42.784  1.00 46.08           C  
ATOM   3317  CD1 LEU A1340      29.408   1.464 -42.562  1.00 45.52           C  
ATOM   3318  CD2 LEU A1340      30.692   2.699 -44.224  1.00 54.76           C  
ATOM   3319  H   LEU A1340      30.966   4.865 -40.504  1.00  0.00           H  
ATOM   3320  HA  LEU A1340      30.660   5.244 -43.426  1.00  0.00           H  
ATOM   3321  HB2 LEU A1340      28.573   3.917 -43.131  1.00  0.00           H  
ATOM   3322  HB3 LEU A1340      28.998   3.720 -41.425  1.00  0.00           H  
ATOM   3323  HG  LEU A1340      31.122   2.604 -42.133  1.00  0.00           H  
ATOM   3324 HD21 LEU A1340      31.315   3.579 -44.381  1.00  0.00           H  
ATOM   3325 HD22 LEU A1340      29.817   2.754 -44.871  1.00  0.00           H  
ATOM   3326 HD23 LEU A1340      31.264   1.802 -44.461  1.00  0.00           H  
ATOM   3327 HD11 LEU A1340      29.973   0.565 -42.806  1.00  0.00           H  
ATOM   3328 HD12 LEU A1340      29.101   1.428 -41.517  1.00  0.00           H  
ATOM   3329 HD13 LEU A1340      28.525   1.522 -43.198  1.00  0.00           H  
ATOM   3330  N   ALA A1341      28.966   6.957 -41.260  1.00 29.85           N  
ATOM   3331  CA  ALA A1341      28.083   8.120 -41.145  1.00 32.79           C  
ATOM   3332  C   ALA A1341      28.739   9.168 -40.260  1.00 31.86           C  
ATOM   3333  O   ALA A1341      28.231   9.470 -39.180  1.00 33.15           O  
ATOM   3334  CB  ALA A1341      26.741   7.713 -40.564  1.00 30.12           C  
ATOM   3335  H   ALA A1341      29.446   6.615 -40.440  1.00  0.00           H  
ATOM   3336  HA  ALA A1341      27.925   8.543 -42.136  1.00  0.00           H  
ATOM   3337  HB1 ALA A1341      26.256   7.001 -41.231  1.00  0.00           H  
ATOM   3338  HB2 ALA A1341      26.893   7.250 -39.589  1.00  0.00           H  
ATOM   3339  HB3 ALA A1341      26.110   8.595 -40.453  1.00  0.00           H  
ATOM   3340  N   PRO A1342      29.871   9.718 -40.716  1.00 32.42           N  
ATOM   3341  CA  PRO A1342      30.712  10.576 -39.868  1.00 35.49           C  
ATOM   3342  C   PRO A1342      30.008  11.824 -39.333  1.00 38.79           C  
ATOM   3343  O   PRO A1342      30.292  12.244 -38.208  1.00 35.34           O  
ATOM   3344  CB  PRO A1342      31.869  10.965 -40.798  1.00 37.74           C  
ATOM   3345  CG  PRO A1342      31.360  10.745 -42.185  1.00 38.22           C  
ATOM   3346  CD  PRO A1342      30.425   9.573 -42.075  1.00 35.58           C  
ATOM   3347  HA  PRO A1342      31.099   9.992 -39.033  1.00  0.00           H  
ATOM   3348  HB2 PRO A1342      32.138  12.011 -40.653  1.00  0.00           H  
ATOM   3349  HB3 PRO A1342      32.732  10.326 -40.610  1.00  0.00           H  
ATOM   3350  HG2 PRO A1342      32.182  10.517 -42.863  1.00  0.00           H  
ATOM   3351  HG3 PRO A1342      30.820  11.626 -42.532  1.00  0.00           H  
ATOM   3352  HD2 PRO A1342      29.638   9.628 -42.827  1.00  0.00           H  
ATOM   3353  HD3 PRO A1342      30.975   8.636 -42.166  1.00  0.00           H  
ATOM   3354  N   ASP A1343      29.116  12.421 -40.117  1.00 37.36           N  
ATOM   3355  CA  ASP A1343      28.444  13.643 -39.667  1.00 35.36           C  
ATOM   3356  C   ASP A1343      27.476  13.373 -38.509  1.00 35.92           C  
ATOM   3357  O   ASP A1343      27.468  14.097 -37.511  1.00 36.57           O  
ATOM   3358  CB  ASP A1343      27.741  14.344 -40.832  1.00 41.67           C  
ATOM   3359  CG  ASP A1343      28.721  14.923 -41.836  1.00 59.04           C  
ATOM   3360  OD1 ASP A1343      29.456  15.864 -41.468  1.00 65.97           O  
ATOM   3361  OD2 ASP A1343      28.759  14.441 -42.989  1.00 63.95           O  
ATOM   3362  H   ASP A1343      28.901  12.032 -41.024  1.00  0.00           H  
ATOM   3363  HA  ASP A1343      29.214  14.320 -39.297  1.00  0.00           H  
ATOM   3364  HB2 ASP A1343      27.128  15.153 -40.435  1.00  0.00           H  
ATOM   3365  HB3 ASP A1343      27.096  13.627 -41.340  1.00  0.00           H  
ATOM   3366  N   ALA A1344      26.674  12.315 -38.636  1.00 34.82           N  
ATOM   3367  CA  ALA A1344      25.767  11.922 -37.567  1.00 33.99           C  
ATOM   3368  C   ALA A1344      26.554  11.533 -36.325  1.00 34.61           C  
ATOM   3369  O   ALA A1344      26.184  11.888 -35.202  1.00 33.06           O  
ATOM   3370  CB  ALA A1344      24.902  10.771 -38.013  1.00 30.83           C  
ATOM   3371  H   ALA A1344      26.696  11.776 -39.490  1.00  0.00           H  
ATOM   3372  HA  ALA A1344      25.125  12.769 -37.324  1.00  0.00           H  
ATOM   3373  HB1 ALA A1344      24.546  10.955 -39.027  1.00  0.00           H  
ATOM   3374  HB2 ALA A1344      24.050  10.676 -37.340  1.00  0.00           H  
ATOM   3375  HB3 ALA A1344      25.485   9.850 -37.994  1.00  0.00           H  
ATOM   3376  N   TYR A1345      27.638  10.791 -36.530  1.00 34.95           N  
ATOM   3377  CA  TYR A1345      28.477  10.340 -35.423  1.00 33.83           C  
ATOM   3378  C   TYR A1345      28.990  11.558 -34.684  1.00 35.47           C  
ATOM   3379  O   TYR A1345      28.867  11.672 -33.456  1.00 32.45           O  
ATOM   3380  CB  TYR A1345      29.667   9.543 -35.965  1.00 32.81           C  
ATOM   3381  CG  TYR A1345      30.715   9.174 -34.931  1.00 31.97           C  
ATOM   3382  CD1 TYR A1345      30.591   8.012 -34.167  1.00 30.15           C  
ATOM   3383  CD2 TYR A1345      31.840   9.972 -34.735  1.00 40.77           C  
ATOM   3384  CE1 TYR A1345      31.562   7.670 -33.230  1.00 35.53           C  
ATOM   3385  CE2 TYR A1345      32.809   9.634 -33.799  1.00 44.32           C  
ATOM   3386  CZ  TYR A1345      32.661   8.483 -33.053  1.00 44.38           C  
ATOM   3387  OH  TYR A1345      33.627   8.144 -32.126  1.00 39.04           O  
ATOM   3388  H   TYR A1345      27.887  10.533 -37.474  1.00  0.00           H  
ATOM   3389  HA  TYR A1345      27.892   9.717 -34.747  1.00  0.00           H  
ATOM   3390  HB2 TYR A1345      30.150  10.140 -36.738  1.00  0.00           H  
ATOM   3391  HB3 TYR A1345      29.292   8.626 -36.420  1.00  0.00           H  
ATOM   3392  HD1 TYR A1345      29.732   7.371 -34.304  1.00  0.00           H  
ATOM   3393  HD2 TYR A1345      31.961  10.870 -35.322  1.00  0.00           H  
ATOM   3394  HE1 TYR A1345      31.455   6.770 -32.644  1.00  0.00           H  
ATOM   3395  HE2 TYR A1345      33.672  10.268 -33.656  1.00  0.00           H  
ATOM   3396  HH  TYR A1345      33.701   8.842 -31.471  1.00  0.00           H  
ATOM   3397  N   ASN A1346      29.580  12.470 -35.439  1.00 32.06           N  
ATOM   3398  CA  ASN A1346      30.212  13.623 -34.816  1.00 35.48           C  
ATOM   3399  C   ASN A1346      29.195  14.472 -34.048  1.00 36.70           C  
ATOM   3400  O   ASN A1346      29.513  15.015 -32.988  1.00 35.85           O  
ATOM   3401  CB  ASN A1346      31.082  14.380 -35.822  1.00 45.87           C  
ATOM   3402  CG  ASN A1346      32.387  13.629 -36.128  1.00 65.76           C  
ATOM   3403  OD1 ASN A1346      32.593  13.134 -37.237  1.00 74.48           O  
ATOM   3404  ND2 ASN A1346      33.254  13.513 -35.123  1.00 66.43           N  
ATOM   3405  H   ASN A1346      29.592  12.366 -36.444  1.00  0.00           H  
ATOM   3406  HA  ASN A1346      30.896  13.223 -34.068  1.00  0.00           H  
ATOM   3407  HB2 ASN A1346      31.327  15.359 -35.410  1.00  0.00           H  
ATOM   3408  HB3 ASN A1346      30.522  14.513 -36.748  1.00  0.00           H  
ATOM   3409 HD21 ASN A1346      33.042  13.921 -34.224  1.00  0.00           H  
ATOM   3410 HD22 ASN A1346      34.123  13.017 -35.260  1.00  0.00           H  
ATOM   3411  N   ASN A1347      27.952  14.502 -34.527  1.00 37.39           N  
ATOM   3412  CA  ASN A1347      26.870  15.155 -33.790  1.00 37.59           C  
ATOM   3413  C   ASN A1347      26.607  14.515 -32.429  1.00 40.66           C  
ATOM   3414  O   ASN A1347      26.363  15.212 -31.443  1.00 35.59           O  
ATOM   3415  CB  ASN A1347      25.578  15.170 -34.616  1.00 38.84           C  
ATOM   3416  CG  ASN A1347      25.678  16.080 -35.828  1.00 39.74           C  
ATOM   3417  OD1 ASN A1347      26.506  16.985 -35.862  1.00 37.77           O  
ATOM   3418  ND2 ASN A1347      24.836  15.838 -36.831  1.00 37.22           N  
ATOM   3419  H   ASN A1347      27.753  14.066 -35.416  1.00  0.00           H  
ATOM   3420  HA  ASN A1347      27.165  16.190 -33.618  1.00  0.00           H  
ATOM   3421  HB2 ASN A1347      24.762  15.518 -33.983  1.00  0.00           H  
ATOM   3422  HB3 ASN A1347      25.359  14.156 -34.951  1.00  0.00           H  
ATOM   3423 HD21 ASN A1347      24.172  15.080 -36.761  1.00  0.00           H  
ATOM   3424 HD22 ASN A1347      24.862  16.412 -37.662  1.00  0.00           H  
ATOM   3425  N   GLN A1348      26.674  13.187 -32.379  1.00 34.45           N  
ATOM   3426  CA  GLN A1348      26.339  12.449 -31.160  1.00 33.06           C  
ATOM   3427  C   GLN A1348      27.479  12.416 -30.141  1.00 31.39           C  
ATOM   3428  O   GLN A1348      27.253  12.104 -28.975  1.00 37.62           O  
ATOM   3429  CB  GLN A1348      25.880  11.022 -31.496  1.00 34.44           C  
ATOM   3430  CG  GLN A1348      24.513  10.967 -32.191  1.00 35.19           C  
ATOM   3431  CD  GLN A1348      24.047   9.547 -32.538  1.00 34.66           C  
ATOM   3432  OE1 GLN A1348      23.500   9.327 -33.612  1.00 29.80           O  
ATOM   3433  NE2 GLN A1348      24.239   8.592 -31.630  1.00 35.45           N  
ATOM   3434  H   GLN A1348      26.963  12.676 -33.200  1.00  0.00           H  
ATOM   3435  HA  GLN A1348      25.498  12.960 -30.691  1.00  0.00           H  
ATOM   3436  HB2 GLN A1348      26.620  10.568 -32.154  1.00  0.00           H  
ATOM   3437  HB3 GLN A1348      25.828  10.444 -30.574  1.00  0.00           H  
ATOM   3438  HG2 GLN A1348      23.774  11.418 -31.529  1.00  0.00           H  
ATOM   3439  HG3 GLN A1348      24.564  11.553 -33.108  1.00  0.00           H  
ATOM   3440 HE21 GLN A1348      24.686   8.813 -30.752  1.00  0.00           H  
ATOM   3441 HE22 GLN A1348      23.938   7.647 -31.819  1.00  0.00           H  
ATOM   3442  N   ILE A1349      28.697  12.745 -30.562  1.00 32.94           N  
ATOM   3443  CA  ILE A1349      29.795  12.805 -29.593  1.00 33.53           C  
ATOM   3444  C   ILE A1349      30.152  14.217 -29.148  1.00 39.37           C  
ATOM   3445  O   ILE A1349      31.107  14.394 -28.401  1.00 39.81           O  
ATOM   3446  CB  ILE A1349      31.076  12.083 -30.085  1.00 36.05           C  
ATOM   3447  CG1 ILE A1349      31.701  12.809 -31.275  1.00 39.85           C  
ATOM   3448  CG2 ILE A1349      30.775  10.608 -30.409  1.00 33.28           C  
ATOM   3449  CD1 ILE A1349      33.190  12.526 -31.449  1.00 45.21           C  
ATOM   3450  H   ILE A1349      28.863  12.951 -31.537  1.00  0.00           H  
ATOM   3451  HA  ILE A1349      29.457  12.272 -28.704  1.00  0.00           H  
ATOM   3452  HB  ILE A1349      31.799  12.101 -29.270  1.00  0.00           H  
ATOM   3453 HG12 ILE A1349      31.568  13.882 -31.133  1.00  0.00           H  
ATOM   3454 HG13 ILE A1349      31.178  12.508 -32.182  1.00  0.00           H  
ATOM   3455 HG21 ILE A1349      31.686  10.118 -30.753  1.00  0.00           H  
ATOM   3456 HG22 ILE A1349      30.017  10.555 -31.191  1.00  0.00           H  
ATOM   3457 HG23 ILE A1349      30.408  10.107 -29.513  1.00  0.00           H  
ATOM   3458 HD11 ILE A1349      33.566  13.074 -32.312  1.00  0.00           H  
ATOM   3459 HD12 ILE A1349      33.727  12.844 -30.555  1.00  0.00           H  
ATOM   3460 HD13 ILE A1349      33.341  11.458 -31.603  1.00  0.00           H  
ATOM   3461  N   GLU A1350      29.382  15.217 -29.572  1.00 40.85           N  
ATOM   3462  CA  GLU A1350      29.727  16.617 -29.271  1.00 39.46           C  
ATOM   3463  C   GLU A1350      29.826  16.909 -27.771  1.00 41.80           C  
ATOM   3464  O   GLU A1350      30.645  17.727 -27.351  1.00 48.36           O  
ATOM   3465  CB  GLU A1350      28.735  17.582 -29.931  1.00 38.82           C  
ATOM   3466  CG  GLU A1350      29.117  19.056 -29.780  1.00 47.71           C  
ATOM   3467  CD  GLU A1350      28.025  19.992 -30.260  1.00 52.47           C  
ATOM   3468  OE1 GLU A1350      28.156  21.218 -30.060  1.00 61.61           O  
ATOM   3469  OE2 GLU A1350      27.032  19.494 -30.840  1.00 51.60           O  
ATOM   3470  H   GLU A1350      28.550  15.013 -30.107  1.00  0.00           H  
ATOM   3471  HA  GLU A1350      30.708  16.811 -29.706  1.00  0.00           H  
ATOM   3472  HB2 GLU A1350      28.683  17.348 -30.994  1.00  0.00           H  
ATOM   3473  HB3 GLU A1350      27.750  17.428 -29.489  1.00  0.00           H  
ATOM   3474  HG2 GLU A1350      29.314  19.261 -28.727  1.00  0.00           H  
ATOM   3475  HG3 GLU A1350      30.024  19.247 -30.353  1.00  0.00           H  
ATOM   3476  N   TYR A1351      29.010  16.232 -26.961  1.00 40.33           N  
ATOM   3477  CA  TYR A1351      29.018  16.486 -25.514  1.00 42.47           C  
ATOM   3478  C   TYR A1351      29.446  15.277 -24.690  1.00 44.50           C  
ATOM   3479  O   TYR A1351      29.070  15.149 -23.520  1.00 38.38           O  
ATOM   3480  CB  TYR A1351      27.641  16.969 -25.051  1.00 48.86           C  
ATOM   3481  CG  TYR A1351      27.208  18.265 -25.700  1.00 47.80           C  
ATOM   3482  CD1 TYR A1351      27.698  19.486 -25.254  1.00 51.47           C  
ATOM   3483  CD2 TYR A1351      26.305  18.262 -26.758  1.00 49.03           C  
ATOM   3484  CE1 TYR A1351      27.304  20.672 -25.850  1.00 54.97           C  
ATOM   3485  CE2 TYR A1351      25.903  19.441 -27.355  1.00 54.98           C  
ATOM   3486  CZ  TYR A1351      26.406  20.640 -26.898  1.00 57.11           C  
ATOM   3487  OH  TYR A1351      26.009  21.816 -27.494  1.00 62.53           O  
ATOM   3488  H   TYR A1351      28.382  15.540 -27.345  1.00  0.00           H  
ATOM   3489  HA  TYR A1351      29.732  17.288 -25.322  1.00  0.00           H  
ATOM   3490  HB2 TYR A1351      27.672  17.117 -23.972  1.00  0.00           H  
ATOM   3491  HB3 TYR A1351      26.904  16.199 -25.279  1.00  0.00           H  
ATOM   3492  HD1 TYR A1351      28.396  19.511 -24.431  1.00  0.00           H  
ATOM   3493  HD2 TYR A1351      25.912  17.323 -27.118  1.00  0.00           H  
ATOM   3494  HE1 TYR A1351      27.696  21.616 -25.498  1.00  0.00           H  
ATOM   3495  HE2 TYR A1351      25.199  19.422 -28.174  1.00  0.00           H  
ATOM   3496  HH  TYR A1351      26.247  21.800 -28.424  1.00  0.00           H  
ATOM   3497  N   GLU A1352      30.250  14.410 -25.295  1.00 39.60           N  
ATOM   3498  CA  GLU A1352      30.676  13.178 -24.643  1.00 44.33           C  
ATOM   3499  C   GLU A1352      31.342  13.471 -23.305  1.00 43.04           C  
ATOM   3500  O   GLU A1352      31.134  12.754 -22.326  1.00 46.96           O  
ATOM   3501  CB  GLU A1352      31.631  12.413 -25.560  1.00 43.91           C  
ATOM   3502  CG  GLU A1352      32.218  11.151 -24.964  1.00 46.20           C  
ATOM   3503  CD  GLU A1352      33.079  10.412 -25.957  1.00 45.54           C  
ATOM   3504  OE1 GLU A1352      32.865  10.596 -27.176  1.00 44.43           O  
ATOM   3505  OE2 GLU A1352      33.964   9.648 -25.525  1.00 48.76           O  
ATOM   3506  H   GLU A1352      30.574  14.609 -26.230  1.00  0.00           H  
ATOM   3507  HA  GLU A1352      29.797  12.559 -24.464  1.00  0.00           H  
ATOM   3508  HB2 GLU A1352      31.085  12.138 -26.463  1.00  0.00           H  
ATOM   3509  HB3 GLU A1352      32.449  13.077 -25.839  1.00  0.00           H  
ATOM   3510  HG2 GLU A1352      32.826  11.419 -24.100  1.00  0.00           H  
ATOM   3511  HG3 GLU A1352      31.407  10.499 -24.641  1.00  0.00           H  
ATOM   3512  N   HIS A1353      32.131  14.536 -23.252  1.00 39.51           N  
ATOM   3513  CA  HIS A1353      32.872  14.834 -22.031  1.00 46.67           C  
ATOM   3514  C   HIS A1353      32.078  15.648 -21.016  1.00 49.90           C  
ATOM   3515  O   HIS A1353      32.491  15.783 -19.864  1.00 48.80           O  
ATOM   3516  CB  HIS A1353      34.201  15.515 -22.374  1.00 54.25           C  
ATOM   3517  CG  HIS A1353      35.059  14.690 -23.274  1.00 64.34           C  
ATOM   3518  ND1 HIS A1353      35.600  13.487 -22.878  1.00 66.39           N  
ATOM   3519  CD2 HIS A1353      35.433  14.864 -24.564  1.00 70.12           C  
ATOM   3520  CE1 HIS A1353      36.286  12.966 -23.877  1.00 65.35           C  
ATOM   3521  NE2 HIS A1353      36.199  13.781 -24.914  1.00 68.41           N  
ATOM   3522  H   HIS A1353      32.219  15.140 -24.055  1.00  0.00           H  
ATOM   3523  HA  HIS A1353      33.112  13.881 -21.560  1.00  0.00           H  
ATOM   3524  HB2 HIS A1353      33.989  16.463 -22.867  1.00  0.00           H  
ATOM   3525  HB3 HIS A1353      34.746  15.712 -21.451  1.00  0.00           H  
ATOM   3526  HD2 HIS A1353      35.176  15.699 -25.199  1.00  0.00           H  
ATOM   3527  HE1 HIS A1353      36.827  12.032 -23.852  1.00  0.00           H  
ATOM   3528  HE2 HIS A1353      36.627  13.631 -25.817  1.00  0.00           H  
ATOM   3529  N   ARG A1354      30.939  16.183 -21.441  1.00 46.80           N  
ATOM   3530  CA  ARG A1354      30.076  16.919 -20.525  1.00 45.57           C  
ATOM   3531  C   ARG A1354      29.146  15.972 -19.770  1.00 44.44           C  
ATOM   3532  O   ARG A1354      28.866  16.188 -18.590  1.00 48.12           O  
ATOM   3533  CB  ARG A1354      29.257  17.985 -21.259  1.00 44.88           C  
ATOM   3534  CG  ARG A1354      28.478  18.890 -20.306  1.00 50.84           C  
ATOM   3535  CD  ARG A1354      27.651  19.933 -21.041  1.00 57.44           C  
ATOM   3536  NE  ARG A1354      28.471  20.753 -21.926  1.00 66.22           N  
ATOM   3537  CZ  ARG A1354      28.162  21.992 -22.300  1.00 75.39           C  
ATOM   3538  NH1 ARG A1354      27.052  22.565 -21.854  1.00 80.97           N  
ATOM   3539  NH2 ARG A1354      28.970  22.666 -23.108  1.00 70.47           N  
ATOM   3540  H   ARG A1354      30.668  16.079 -22.408  1.00  0.00           H  
ATOM   3541  HA  ARG A1354      30.710  17.424 -19.795  1.00  0.00           H  
ATOM   3542  HB2 ARG A1354      29.935  18.601 -21.849  1.00  0.00           H  
ATOM   3543  HB3 ARG A1354      28.555  17.491 -21.930  1.00  0.00           H  
ATOM   3544  HG2 ARG A1354      29.185  19.401 -19.653  1.00  0.00           H  
ATOM   3545  HG3 ARG A1354      27.814  18.276 -19.698  1.00  0.00           H  
ATOM   3546  HD2 ARG A1354      27.169  20.581 -20.308  1.00  0.00           H  
ATOM   3547  HD3 ARG A1354      26.885  19.430 -21.630  1.00  0.00           H  
ATOM   3548  HE  ARG A1354      29.329  20.354 -22.278  1.00  0.00           H  
ATOM   3549 HH11 ARG A1354      26.822  23.508 -22.134  1.00  0.00           H  
ATOM   3550 HH12 ARG A1354      26.436  22.059 -21.234  1.00  0.00           H  
ATOM   3551 HH21 ARG A1354      29.820  22.237 -23.445  1.00  0.00           H  
ATOM   3552 HH22 ARG A1354      28.736  23.608 -23.384  1.00  0.00           H  
ATOM   3553  N   ALA A1355      28.690  14.918 -20.447  1.00 42.69           N  
ATOM   3554  CA  ALA A1355      27.728  13.977 -19.861  1.00 39.98           C  
ATOM   3555  C   ALA A1355      28.170  12.519 -19.974  1.00 35.66           C  
ATOM   3556  O   ALA A1355      27.442  11.678 -20.527  1.00 37.70           O  
ATOM   3557  CB  ALA A1355      26.363  14.156 -20.511  1.00 44.52           C  
ATOM   3558  H   ALA A1355      29.016  14.763 -21.390  1.00  0.00           H  
ATOM   3559  HA  ALA A1355      27.629  14.216 -18.802  1.00  0.00           H  
ATOM   3560  HB1 ALA A1355      26.055  15.199 -20.430  1.00  0.00           H  
ATOM   3561  HB2 ALA A1355      25.634  13.522 -20.006  1.00  0.00           H  
ATOM   3562  HB3 ALA A1355      26.422  13.875 -21.563  1.00  0.00           H  
ATOM   3563  N   PRO A1356      29.351  12.201 -19.432  1.00 38.27           N  
ATOM   3564  CA  PRO A1356      29.878  10.849 -19.638  1.00 41.86           C  
ATOM   3565  C   PRO A1356      28.998   9.762 -19.023  1.00 42.95           C  
ATOM   3566  O   PRO A1356      28.952   8.655 -19.556  1.00 37.87           O  
ATOM   3567  CB  PRO A1356      31.232  10.890 -18.930  1.00 39.03           C  
ATOM   3568  CG  PRO A1356      31.109  11.985 -17.907  1.00 43.34           C  
ATOM   3569  CD  PRO A1356      30.222  13.013 -18.557  1.00 43.36           C  
ATOM   3570  HA  PRO A1356      30.018  10.660 -20.702  1.00  0.00           H  
ATOM   3571  HB2 PRO A1356      31.439   9.936 -18.445  1.00  0.00           H  
ATOM   3572  HB3 PRO A1356      32.022  11.128 -19.643  1.00  0.00           H  
ATOM   3573  HG2 PRO A1356      30.653  11.607 -16.992  1.00  0.00           H  
ATOM   3574  HG3 PRO A1356      32.088  12.413 -17.692  1.00  0.00           H  
ATOM   3575  HD2 PRO A1356      30.809  13.723 -19.140  1.00  0.00           H  
ATOM   3576  HD3 PRO A1356      29.629  13.534 -17.806  1.00  0.00           H  
ATOM   3577  N   GLU A1357      28.316  10.066 -17.923  1.00 39.92           N  
ATOM   3578  CA  GLU A1357      27.443   9.075 -17.289  1.00 35.61           C  
ATOM   3579  C   GLU A1357      26.231   8.700 -18.138  1.00 32.83           C  
ATOM   3580  O   GLU A1357      25.642   7.639 -17.927  1.00 38.73           O  
ATOM   3581  CB  GLU A1357      26.987   9.549 -15.905  1.00 41.93           C  
ATOM   3582  CG  GLU A1357      28.106   9.635 -14.874  1.00 44.80           C  
ATOM   3583  CD  GLU A1357      28.892  10.934 -14.955  1.00 54.16           C  
ATOM   3584  OE1 GLU A1357      28.376  11.925 -15.530  1.00 49.66           O  
ATOM   3585  OE2 GLU A1357      30.028  10.966 -14.436  1.00 57.07           O  
ATOM   3586  H   GLU A1357      28.401  10.989 -17.521  1.00  0.00           H  
ATOM   3587  HA  GLU A1357      28.031   8.169 -17.145  1.00  0.00           H  
ATOM   3588  HB2 GLU A1357      26.544  10.539 -16.012  1.00  0.00           H  
ATOM   3589  HB3 GLU A1357      26.224   8.864 -15.535  1.00  0.00           H  
ATOM   3590  HG2 GLU A1357      28.792   8.804 -15.036  1.00  0.00           H  
ATOM   3591  HG3 GLU A1357      27.674   9.546 -13.877  1.00  0.00           H  
ATOM   3592  N   CYS A1358      25.858   9.560 -19.087  1.00 32.25           N  
ATOM   3593  CA  CYS A1358      24.760   9.236 -20.002  1.00 33.62           C  
ATOM   3594  C   CYS A1358      25.259   8.690 -21.335  1.00 34.92           C  
ATOM   3595  O   CYS A1358      24.536   8.726 -22.332  1.00 32.02           O  
ATOM   3596  CB  CYS A1358      23.834  10.449 -20.230  1.00 32.73           C  
ATOM   3597  SG  CYS A1358      22.947  10.996 -18.749  1.00 38.07           S  
ATOM   3598  H   CYS A1358      26.338  10.444 -19.176  1.00  0.00           H  
ATOM   3599  HA  CYS A1358      24.164   8.454 -19.532  1.00  0.00           H  
ATOM   3600  HB2 CYS A1358      23.099  10.180 -20.988  1.00  0.00           H  
ATOM   3601  HB3 CYS A1358      24.433  11.279 -20.604  1.00  0.00           H  
ATOM   3602  HG  CYS A1358      22.079  11.957 -19.079  1.00  0.00           H  
ATOM   3603  N   ARG A1359      26.480   8.158 -21.361  1.00 33.18           N  
ATOM   3604  CA  ARG A1359      26.959   7.479 -22.574  1.00 31.24           C  
ATOM   3605  C   ARG A1359      27.364   6.025 -22.305  1.00 31.00           C  
ATOM   3606  O   ARG A1359      27.884   5.700 -21.233  1.00 32.85           O  
ATOM   3607  CB  ARG A1359      28.148   8.229 -23.194  1.00 33.97           C  
ATOM   3608  CG  ARG A1359      27.909   9.731 -23.509  1.00 30.86           C  
ATOM   3609  CD  ARG A1359      26.893   9.945 -24.640  1.00 31.96           C  
ATOM   3610  NE  ARG A1359      26.730  11.381 -24.900  1.00 36.73           N  
ATOM   3611  CZ  ARG A1359      25.799  12.139 -24.326  1.00 39.29           C  
ATOM   3612  NH1 ARG A1359      24.924  11.596 -23.488  1.00 35.56           N  
ATOM   3613  NH2 ARG A1359      25.727  13.435 -24.602  1.00 37.65           N  
ATOM   3614  H   ARG A1359      27.076   8.221 -20.548  1.00  0.00           H  
ATOM   3615  HA  ARG A1359      26.147   7.474 -23.300  1.00  0.00           H  
ATOM   3616  HB2 ARG A1359      28.985   8.162 -22.499  1.00  0.00           H  
ATOM   3617  HB3 ARG A1359      28.428   7.724 -24.118  1.00  0.00           H  
ATOM   3618  HG2 ARG A1359      28.858  10.181 -23.801  1.00  0.00           H  
ATOM   3619  HG3 ARG A1359      27.546  10.227 -22.609  1.00  0.00           H  
ATOM   3620  HD2 ARG A1359      25.933   9.519 -24.349  1.00  0.00           H  
ATOM   3621  HD3 ARG A1359      27.249   9.451 -25.544  1.00  0.00           H  
ATOM   3622  HE  ARG A1359      27.363  11.820 -25.554  1.00  0.00           H  
ATOM   3623 HH11 ARG A1359      24.213  12.170 -23.058  1.00  0.00           H  
ATOM   3624 HH12 ARG A1359      24.970  10.609 -23.280  1.00  0.00           H  
ATOM   3625 HH21 ARG A1359      25.014  14.005 -24.169  1.00  0.00           H  
ATOM   3626 HH22 ARG A1359      26.385  13.852 -25.245  1.00  0.00           H  
ATOM   3627  N   LEU A1360      27.125   5.169 -23.291  1.00 30.91           N  
ATOM   3628  CA  LEU A1360      27.639   3.803 -23.293  1.00 32.66           C  
ATOM   3629  C   LEU A1360      29.029   3.768 -23.928  1.00 32.28           C  
ATOM   3630  O   LEU A1360      29.485   4.757 -24.513  1.00 33.98           O  
ATOM   3631  CB  LEU A1360      26.693   2.898 -24.079  1.00 31.54           C  
ATOM   3632  CG  LEU A1360      25.223   2.978 -23.673  1.00 30.10           C  
ATOM   3633  CD1 LEU A1360      24.341   2.202 -24.648  1.00 33.77           C  
ATOM   3634  CD2 LEU A1360      25.073   2.419 -22.283  1.00 36.85           C  
ATOM   3635  H   LEU A1360      26.564   5.476 -24.073  1.00  0.00           H  
ATOM   3636  HA  LEU A1360      27.706   3.445 -22.266  1.00  0.00           H  
ATOM   3637  HB2 LEU A1360      26.766   3.169 -25.132  1.00  0.00           H  
ATOM   3638  HB3 LEU A1360      27.027   1.867 -23.964  1.00  0.00           H  
ATOM   3639  HG  LEU A1360      24.913   4.023 -23.670  1.00  0.00           H  
ATOM   3640 HD21 LEU A1360      24.027   2.470 -21.981  1.00  0.00           H  
ATOM   3641 HD22 LEU A1360      25.404   1.380 -22.271  1.00  0.00           H  
ATOM   3642 HD23 LEU A1360      25.680   3.001 -21.590  1.00  0.00           H  
ATOM   3643 HD11 LEU A1360      24.457   2.614 -25.650  1.00  0.00           H  
ATOM   3644 HD12 LEU A1360      23.299   2.285 -24.340  1.00  0.00           H  
ATOM   3645 HD13 LEU A1360      24.637   1.153 -24.650  1.00  0.00           H  
ATOM   3646  N   GLY A1361      29.712   2.636 -23.821  1.00 36.25           N  
ATOM   3647  CA  GLY A1361      30.984   2.482 -24.502  1.00 32.63           C  
ATOM   3648  C   GLY A1361      32.179   2.610 -23.584  1.00 38.11           C  
ATOM   3649  O   GLY A1361      32.142   3.341 -22.591  1.00 38.26           O  
ATOM   3650  H   GLY A1361      29.345   1.878 -23.264  1.00  0.00           H  
ATOM   3651  HA2 GLY A1361      31.058   3.249 -25.273  1.00  0.00           H  
ATOM   3652  HA3 GLY A1361      31.011   1.502 -24.978  1.00  0.00           H  
ATOM   3653  N   LEU A1362      33.255   1.913 -23.935  1.00 33.95           N  
ATOM   3654  CA  LEU A1362      34.399   1.770 -23.038  1.00 39.05           C  
ATOM   3655  C   LEU A1362      35.658   2.470 -23.532  1.00 37.12           C  
ATOM   3656  O   LEU A1362      36.703   2.439 -22.863  1.00 38.28           O  
ATOM   3657  CB  LEU A1362      34.694   0.281 -22.806  1.00 40.52           C  
ATOM   3658  CG  LEU A1362      33.537  -0.514 -22.207  1.00 44.30           C  
ATOM   3659  CD1 LEU A1362      33.866  -1.994 -22.129  1.00 45.15           C  
ATOM   3660  CD2 LEU A1362      33.179   0.027 -20.840  1.00 45.24           C  
ATOM   3661  H   LEU A1362      33.282   1.472 -24.843  1.00  0.00           H  
ATOM   3662  HA  LEU A1362      34.127   2.210 -22.079  1.00  0.00           H  
ATOM   3663  HB2 LEU A1362      34.952  -0.167 -23.766  1.00  0.00           H  
ATOM   3664  HB3 LEU A1362      35.554   0.197 -22.143  1.00  0.00           H  
ATOM   3665  HG  LEU A1362      32.670  -0.393 -22.857  1.00  0.00           H  
ATOM   3666 HD11 LEU A1362      34.121  -2.363 -23.122  1.00  0.00           H  
ATOM   3667 HD12 LEU A1362      34.712  -2.143 -21.458  1.00  0.00           H  
ATOM   3668 HD13 LEU A1362      33.002  -2.539 -21.750  1.00  0.00           H  
ATOM   3669 HD21 LEU A1362      32.353  -0.550 -20.425  1.00  0.00           H  
ATOM   3670 HD22 LEU A1362      32.883   1.072 -20.929  1.00  0.00           H  
ATOM   3671 HD23 LEU A1362      34.043  -0.051 -20.181  1.00  0.00           H  
ATOM   3672  N   LYS A1363      35.563   3.112 -24.692  1.00 44.13           N  
ATOM   3673  CA  LYS A1363      36.722   3.767 -25.302  1.00 46.16           C  
ATOM   3674  C   LYS A1363      36.318   5.165 -25.763  1.00 45.64           C  
ATOM   3675  O   LYS A1363      35.132   5.442 -25.959  1.00 39.98           O  
ATOM   3676  CB  LYS A1363      37.227   2.918 -26.483  1.00 50.55           C  
ATOM   3677  CG  LYS A1363      38.517   3.391 -27.151  1.00 58.16           C  
ATOM   3678  CD  LYS A1363      39.021   2.379 -28.196  1.00 63.27           C  
ATOM   3679  CE  LYS A1363      37.926   1.989 -29.208  1.00 68.71           C  
ATOM   3680  NZ  LYS A1363      38.335   0.907 -30.170  1.00 62.22           N  
ATOM   3681  H   LYS A1363      34.671   3.149 -25.164  1.00  0.00           H  
ATOM   3682  HA  LYS A1363      37.515   3.852 -24.559  1.00  0.00           H  
ATOM   3683  HB2 LYS A1363      37.394   1.905 -26.117  1.00  0.00           H  
ATOM   3684  HB3 LYS A1363      36.443   2.883 -27.239  1.00  0.00           H  
ATOM   3685  HG2 LYS A1363      39.283   3.521 -26.387  1.00  0.00           H  
ATOM   3686  HG3 LYS A1363      38.335   4.348 -27.640  1.00  0.00           H  
ATOM   3687  HD2 LYS A1363      39.357   1.480 -27.679  1.00  0.00           H  
ATOM   3688  HD3 LYS A1363      39.862   2.814 -28.734  1.00  0.00           H  
ATOM   3689  HE2 LYS A1363      37.055   1.641 -28.652  1.00  0.00           H  
ATOM   3690  HE3 LYS A1363      37.646   2.875 -29.778  1.00  0.00           H  
ATOM   3691  HZ1 LYS A1363      37.570   0.707 -30.798  1.00  0.00           H  
ATOM   3692  HZ2 LYS A1363      39.136   1.216 -30.703  1.00  0.00           H  
ATOM   3693  HZ3 LYS A1363      38.575   0.072 -29.655  1.00  0.00           H  
ATOM   3694  N   GLU A1364      37.300   6.047 -25.905  1.00 39.29           N  
ATOM   3695  CA  GLU A1364      37.079   7.382 -26.462  1.00 46.13           C  
ATOM   3696  C   GLU A1364      36.234   7.308 -27.728  1.00 41.39           C  
ATOM   3697  O   GLU A1364      36.545   6.536 -28.638  1.00 44.46           O  
ATOM   3698  CB  GLU A1364      38.423   8.024 -26.787  1.00 54.38           C  
ATOM   3699  CG  GLU A1364      38.813   9.119 -25.835  1.00 69.55           C  
ATOM   3700  CD  GLU A1364      37.816  10.244 -25.845  1.00 69.84           C  
ATOM   3701  OE1 GLU A1364      37.586  10.834 -26.923  1.00 66.01           O  
ATOM   3702  OE2 GLU A1364      37.250  10.521 -24.772  1.00 72.31           O  
ATOM   3703  H   GLU A1364      38.233   5.787 -25.618  1.00  0.00           H  
ATOM   3704  HA  GLU A1364      36.561   7.994 -25.724  1.00  0.00           H  
ATOM   3705  HB2 GLU A1364      39.191   7.251 -26.756  1.00  0.00           H  
ATOM   3706  HB3 GLU A1364      38.380   8.435 -27.796  1.00  0.00           H  
ATOM   3707  HG2 GLU A1364      39.788   9.509 -26.125  1.00  0.00           H  
ATOM   3708  HG3 GLU A1364      38.878   8.709 -24.827  1.00  0.00           H  
ATOM   3709  N   GLY A1365      35.154   8.089 -27.776  1.00 40.15           N  
ATOM   3710  CA  GLY A1365      34.217   8.051 -28.891  1.00 34.31           C  
ATOM   3711  C   GLY A1365      32.938   7.309 -28.533  1.00 35.32           C  
ATOM   3712  O   GLY A1365      32.819   6.117 -28.810  1.00 39.92           O  
ATOM   3713  H   GLY A1365      34.980   8.728 -27.014  1.00  0.00           H  
ATOM   3714  HA2 GLY A1365      34.692   7.548 -29.733  1.00  0.00           H  
ATOM   3715  HA3 GLY A1365      33.967   9.072 -29.181  1.00  0.00           H  
ATOM   3716  N   ARG A1366      31.981   8.011 -27.922  1.00 35.34           N  
ATOM   3717  CA  ARG A1366      30.817   7.359 -27.308  1.00 32.80           C  
ATOM   3718  C   ARG A1366      29.516   7.996 -27.761  1.00 31.72           C  
ATOM   3719  O   ARG A1366      28.933   8.806 -27.038  1.00 32.39           O  
ATOM   3720  CB  ARG A1366      30.919   7.442 -25.775  1.00 32.29           C  
ATOM   3721  CG  ARG A1366      32.107   6.689 -25.176  1.00 32.05           C  
ATOM   3722  CD  ARG A1366      32.106   6.790 -23.646  1.00 38.99           C  
ATOM   3723  NE  ARG A1366      33.188   6.031 -23.009  1.00 47.32           N  
ATOM   3724  CZ  ARG A1366      34.408   6.502 -22.756  1.00 50.82           C  
ATOM   3725  NH1 ARG A1366      34.735   7.745 -23.087  1.00 40.86           N  
ATOM   3726  NH2 ARG A1366      35.310   5.720 -22.174  1.00 46.48           N  
ATOM   3727  H   ARG A1366      32.059   9.017 -27.881  1.00  0.00           H  
ATOM   3728  HA  ARG A1366      30.811   6.309 -27.600  1.00  0.00           H  
ATOM   3729  HB2 ARG A1366      31.006   8.492 -25.496  1.00  0.00           H  
ATOM   3730  HB3 ARG A1366      30.001   7.043 -25.343  1.00  0.00           H  
ATOM   3731  HG2 ARG A1366      33.032   7.118 -25.561  1.00  0.00           H  
ATOM   3732  HG3 ARG A1366      32.050   5.640 -25.466  1.00  0.00           H  
ATOM   3733  HD2 ARG A1366      31.154   6.410 -23.276  1.00  0.00           H  
ATOM   3734  HD3 ARG A1366      32.199   7.839 -23.364  1.00  0.00           H  
ATOM   3735  HE  ARG A1366      32.992   5.077 -22.741  1.00  0.00           H  
ATOM   3736 HH11 ARG A1366      35.664   8.092 -22.895  1.00  0.00           H  
ATOM   3737 HH12 ARG A1366      34.055   8.344 -23.534  1.00  0.00           H  
ATOM   3738 HH21 ARG A1366      35.069   4.772 -21.922  1.00  0.00           H  
ATOM   3739 HH22 ARG A1366      36.237   6.073 -21.984  1.00  0.00           H  
ATOM   3740  N   PRO A1367      29.048   7.629 -28.956  1.00 30.17           N  
ATOM   3741  CA  PRO A1367      27.859   8.301 -29.501  1.00 28.67           C  
ATOM   3742  C   PRO A1367      26.542   7.789 -28.920  1.00 34.20           C  
ATOM   3743  O   PRO A1367      25.525   8.483 -29.047  1.00 31.22           O  
ATOM   3744  CB  PRO A1367      27.943   7.976 -30.996  1.00 27.57           C  
ATOM   3745  CG  PRO A1367      28.633   6.613 -31.034  1.00 31.30           C  
ATOM   3746  CD  PRO A1367      29.687   6.732 -29.939  1.00 31.30           C  
ATOM   3747  HA  PRO A1367      27.938   9.378 -29.350  1.00  0.00           H  
ATOM   3748  HB2 PRO A1367      28.534   8.725 -31.524  1.00  0.00           H  
ATOM   3749  HB3 PRO A1367      26.944   7.908 -31.427  1.00  0.00           H  
ATOM   3750  HG2 PRO A1367      27.928   5.811 -30.814  1.00  0.00           H  
ATOM   3751  HG3 PRO A1367      29.105   6.451 -32.002  1.00  0.00           H  
ATOM   3752  HD2 PRO A1367      29.904   5.759 -29.498  1.00  0.00           H  
ATOM   3753  HD3 PRO A1367      30.597   7.184 -30.333  1.00  0.00           H  
ATOM   3754  N   PHE A1368      26.555   6.612 -28.295  1.00 29.82           N  
ATOM   3755  CA  PHE A1368      25.315   5.967 -27.860  1.00 28.85           C  
ATOM   3756  C   PHE A1368      24.986   6.248 -26.401  1.00 31.87           C  
ATOM   3757  O   PHE A1368      25.880   6.400 -25.567  1.00 33.28           O  
ATOM   3758  CB  PHE A1368      25.390   4.444 -28.078  1.00 29.28           C  
ATOM   3759  CG  PHE A1368      25.871   4.057 -29.447  1.00 28.56           C  
ATOM   3760  CD1 PHE A1368      25.304   4.618 -30.582  1.00 28.80           C  
ATOM   3761  CD2 PHE A1368      26.929   3.174 -29.591  1.00 34.01           C  
ATOM   3762  CE1 PHE A1368      25.761   4.265 -31.852  1.00 28.55           C  
ATOM   3763  CE2 PHE A1368      27.389   2.817 -30.851  1.00 36.11           C  
ATOM   3764  CZ  PHE A1368      26.809   3.371 -31.980  1.00 29.02           C  
ATOM   3765  H   PHE A1368      27.438   6.156 -28.118  1.00  0.00           H  
ATOM   3766  HA  PHE A1368      24.500   6.356 -28.471  1.00  0.00           H  
ATOM   3767  HB2 PHE A1368      24.394   4.025 -27.931  1.00  0.00           H  
ATOM   3768  HB3 PHE A1368      26.064   4.016 -27.335  1.00  0.00           H  
ATOM   3769  HD1 PHE A1368      24.502   5.334 -30.482  1.00  0.00           H  
ATOM   3770  HD2 PHE A1368      27.401   2.759 -28.713  1.00  0.00           H  
ATOM   3771  HE1 PHE A1368      25.299   4.688 -32.731  1.00  0.00           H  
ATOM   3772  HE2 PHE A1368      28.198   2.108 -30.951  1.00  0.00           H  
ATOM   3773  HZ  PHE A1368      27.175   3.105 -32.960  1.00  0.00           H  
ATOM   3774  N   SER A1369      23.694   6.300 -26.091  1.00 32.39           N  
ATOM   3775  CA  SER A1369      23.246   6.609 -24.733  1.00 30.63           C  
ATOM   3776  C   SER A1369      22.303   5.521 -24.221  1.00 31.26           C  
ATOM   3777  O   SER A1369      22.363   5.116 -23.050  1.00 31.72           O  
ATOM   3778  CB  SER A1369      22.547   7.968 -24.728  1.00 35.56           C  
ATOM   3779  OG  SER A1369      22.116   8.317 -23.427  1.00 38.80           O  
ATOM   3780  H   SER A1369      23.006   6.122 -26.809  1.00  0.00           H  
ATOM   3781  HA  SER A1369      24.116   6.658 -24.078  1.00  0.00           H  
ATOM   3782  HB2 SER A1369      23.242   8.727 -25.087  1.00  0.00           H  
ATOM   3783  HB3 SER A1369      21.684   7.929 -25.393  1.00  0.00           H  
ATOM   3784  HG  SER A1369      22.811   8.804 -22.980  1.00  0.00           H  
ATOM   3785  N   GLY A1370      21.424   5.054 -25.102  1.00 27.55           N  
ATOM   3786  CA  GLY A1370      20.505   3.984 -24.752  1.00 30.62           C  
ATOM   3787  C   GLY A1370      20.605   2.826 -25.720  1.00 27.12           C  
ATOM   3788  O   GLY A1370      21.099   2.986 -26.845  1.00 26.43           O  
ATOM   3789  H   GLY A1370      21.394   5.450 -26.031  1.00  0.00           H  
ATOM   3790  HA2 GLY A1370      20.742   3.628 -23.749  1.00  0.00           H  
ATOM   3791  HA3 GLY A1370      19.486   4.371 -24.762  1.00  0.00           H  
ATOM   3792  N   VAL A1371      20.148   1.656 -25.286  1.00 25.03           N  
ATOM   3793  CA  VAL A1371      20.054   0.519 -26.192  1.00 26.67           C  
ATOM   3794  C   VAL A1371      18.834  -0.326 -25.856  1.00 27.42           C  
ATOM   3795  O   VAL A1371      18.553  -0.604 -24.678  1.00 29.18           O  
ATOM   3796  CB  VAL A1371      21.352  -0.333 -26.202  1.00 26.91           C  
ATOM   3797  CG1 VAL A1371      21.678  -0.860 -24.815  1.00 29.75           C  
ATOM   3798  CG2 VAL A1371      21.203  -1.491 -27.189  1.00 28.40           C  
ATOM   3799  H   VAL A1371      19.864   1.554 -24.322  1.00  0.00           H  
ATOM   3800  HA  VAL A1371      19.913   0.913 -27.199  1.00  0.00           H  
ATOM   3801  HB  VAL A1371      22.176   0.298 -26.533  1.00  0.00           H  
ATOM   3802 HG11 VAL A1371      21.781  -0.024 -24.123  1.00  0.00           H  
ATOM   3803 HG12 VAL A1371      20.874  -1.514 -24.477  1.00  0.00           H  
ATOM   3804 HG13 VAL A1371      22.612  -1.420 -24.850  1.00  0.00           H  
ATOM   3805 HG21 VAL A1371      20.970  -1.098 -28.178  1.00  0.00           H  
ATOM   3806 HG22 VAL A1371      22.136  -2.053 -27.233  1.00  0.00           H  
ATOM   3807 HG23 VAL A1371      20.398  -2.148 -26.860  1.00  0.00           H  
ATOM   3808  N   THR A1372      18.096  -0.716 -26.892  1.00 22.86           N  
ATOM   3809  CA  THR A1372      16.944  -1.602 -26.719  1.00 21.14           C  
ATOM   3810  C   THR A1372      17.145  -2.886 -27.491  1.00 29.04           C  
ATOM   3811  O   THR A1372      17.587  -2.865 -28.641  1.00 28.19           O  
ATOM   3812  CB  THR A1372      15.650  -0.905 -27.190  1.00 28.48           C  
ATOM   3813  OG1 THR A1372      15.339   0.130 -26.257  1.00 27.56           O  
ATOM   3814  CG2 THR A1372      14.469  -1.895 -27.261  1.00 29.01           C  
ATOM   3815  H   THR A1372      18.336  -0.393 -27.819  1.00  0.00           H  
ATOM   3816  HA  THR A1372      16.845  -1.843 -25.661  1.00  0.00           H  
ATOM   3817  HB  THR A1372      15.814  -0.467 -28.174  1.00  0.00           H  
ATOM   3818  HG1 THR A1372      14.695   0.728 -26.645  1.00  0.00           H  
ATOM   3819 HG21 THR A1372      13.574  -1.370 -27.596  1.00  0.00           H  
ATOM   3820 HG22 THR A1372      14.292  -2.320 -26.273  1.00  0.00           H  
ATOM   3821 HG23 THR A1372      14.706  -2.694 -27.963  1.00  0.00           H  
ATOM   3822  N   ALA A1373      16.840  -4.005 -26.837  1.00 27.06           N  
ATOM   3823  CA  ALA A1373      16.909  -5.317 -27.455  1.00 26.97           C  
ATOM   3824  C   ALA A1373      15.485  -5.712 -27.806  1.00 29.80           C  
ATOM   3825  O   ALA A1373      14.610  -5.699 -26.946  1.00 28.89           O  
ATOM   3826  CB  ALA A1373      17.494  -6.307 -26.486  1.00 28.74           C  
ATOM   3827  H   ALA A1373      16.549  -3.938 -25.872  1.00  0.00           H  
ATOM   3828  HA  ALA A1373      17.518  -5.273 -28.358  1.00  0.00           H  
ATOM   3829  HB1 ALA A1373      17.543  -7.290 -26.955  1.00  0.00           H  
ATOM   3830  HB2 ALA A1373      18.497  -5.989 -26.203  1.00  0.00           H  
ATOM   3831  HB3 ALA A1373      16.866  -6.360 -25.597  1.00  0.00           H  
ATOM   3832  N   CYS A1374      15.255  -6.059 -29.068  1.00 26.35           N  
ATOM   3833  CA  CYS A1374      13.929  -6.428 -29.528  1.00 25.56           C  
ATOM   3834  C   CYS A1374      13.962  -7.876 -29.942  1.00 28.28           C  
ATOM   3835  O   CYS A1374      14.707  -8.235 -30.845  1.00 28.48           O  
ATOM   3836  CB  CYS A1374      13.526  -5.588 -30.738  1.00 24.43           C  
ATOM   3837  SG  CYS A1374      13.452  -3.793 -30.445  1.00 31.05           S  
ATOM   3838  H   CYS A1374      16.023  -6.066 -29.724  1.00  0.00           H  
ATOM   3839  HA  CYS A1374      13.206  -6.289 -28.724  1.00  0.00           H  
ATOM   3840  HB2 CYS A1374      14.251  -5.770 -31.532  1.00  0.00           H  
ATOM   3841  HB3 CYS A1374      12.547  -5.923 -31.080  1.00  0.00           H  
ATOM   3842  HG  CYS A1374      13.502  -3.148 -31.614  1.00  0.00           H  
ATOM   3843  N   LEU A1375      13.137  -8.704 -29.303  1.00 28.08           N  
ATOM   3844  CA  LEU A1375      13.150 -10.138 -29.558  1.00 28.41           C  
ATOM   3845  C   LEU A1375      11.817 -10.557 -30.163  1.00 30.97           C  
ATOM   3846  O   LEU A1375      10.788 -10.568 -29.473  1.00 29.94           O  
ATOM   3847  CB  LEU A1375      13.406 -10.922 -28.266  1.00 30.20           C  
ATOM   3848  CG  LEU A1375      14.846 -11.043 -27.741  1.00 30.87           C  
ATOM   3849  CD1 LEU A1375      15.479  -9.672 -27.422  1.00 30.80           C  
ATOM   3850  CD2 LEU A1375      14.878 -11.948 -26.519  1.00 31.93           C  
ATOM   3851  H   LEU A1375      12.488  -8.329 -28.626  1.00  0.00           H  
ATOM   3852  HA  LEU A1375      13.945 -10.362 -30.269  1.00  0.00           H  
ATOM   3853  HB2 LEU A1375      12.819 -10.445 -27.481  1.00  0.00           H  
ATOM   3854  HB3 LEU A1375      13.017 -11.931 -28.406  1.00  0.00           H  
ATOM   3855  HG  LEU A1375      15.446 -11.514 -28.520  1.00  0.00           H  
ATOM   3856 HD11 LEU A1375      15.446  -9.040 -28.310  1.00  0.00           H  
ATOM   3857 HD12 LEU A1375      14.923  -9.194 -26.615  1.00  0.00           H  
ATOM   3858 HD13 LEU A1375      16.515  -9.813 -27.115  1.00  0.00           H  
ATOM   3859 HD21 LEU A1375      15.901 -12.029 -26.153  1.00  0.00           H  
ATOM   3860 HD22 LEU A1375      14.510 -12.938 -26.790  1.00  0.00           H  
ATOM   3861 HD23 LEU A1375      14.245 -11.527 -25.738  1.00  0.00           H  
ATOM   3862  N   ASP A1376      11.840 -10.895 -31.450  1.00 26.38           N  
ATOM   3863  CA  ASP A1376      10.622 -11.273 -32.194  1.00 26.60           C  
ATOM   3864  C   ASP A1376       9.541 -10.209 -32.066  1.00 32.57           C  
ATOM   3865  O   ASP A1376       8.345 -10.504 -32.029  1.00 32.83           O  
ATOM   3866  CB  ASP A1376      10.102 -12.642 -31.762  1.00 32.63           C  
ATOM   3867  CG  ASP A1376      10.723 -13.766 -32.565  1.00 35.42           C  
ATOM   3868  OD1 ASP A1376      11.628 -13.455 -33.367  1.00 35.73           O  
ATOM   3869  OD2 ASP A1376      10.320 -14.937 -32.395  1.00 34.72           O  
ATOM   3870  H   ASP A1376      12.725 -10.893 -31.936  1.00  0.00           H  
ATOM   3871  HA  ASP A1376      10.891 -11.343 -33.248  1.00  0.00           H  
ATOM   3872  HB2 ASP A1376      10.338 -12.791 -30.708  1.00  0.00           H  
ATOM   3873  HB3 ASP A1376       9.020 -12.668 -31.890  1.00  0.00           H  
ATOM   3874  N   PHE A1377       9.992  -8.967 -32.013  1.00 30.59           N  
ATOM   3875  CA  PHE A1377       9.125  -7.834 -31.725  1.00 32.70           C  
ATOM   3876  C   PHE A1377       8.640  -7.172 -33.005  1.00 32.89           C  
ATOM   3877  O   PHE A1377       9.438  -6.782 -33.863  1.00 29.42           O  
ATOM   3878  CB  PHE A1377       9.903  -6.830 -30.870  1.00 29.26           C  
ATOM   3879  CG  PHE A1377       9.112  -5.608 -30.489  1.00 25.65           C  
ATOM   3880  CD1 PHE A1377       8.135  -5.679 -29.498  1.00 27.20           C  
ATOM   3881  CD2 PHE A1377       9.337  -4.396 -31.117  1.00 26.00           C  
ATOM   3882  CE1 PHE A1377       7.404  -4.562 -29.141  1.00 32.50           C  
ATOM   3883  CE2 PHE A1377       8.608  -3.280 -30.768  1.00 24.49           C  
ATOM   3884  CZ  PHE A1377       7.644  -3.354 -29.776  1.00 26.37           C  
ATOM   3885  H   PHE A1377      10.974  -8.799 -32.178  1.00  0.00           H  
ATOM   3886  HA  PHE A1377       8.261  -8.185 -31.160  1.00  0.00           H  
ATOM   3887  HB2 PHE A1377      10.780  -6.509 -31.432  1.00  0.00           H  
ATOM   3888  HB3 PHE A1377      10.235  -7.329 -29.960  1.00  0.00           H  
ATOM   3889  HD1 PHE A1377       7.947  -6.620 -29.002  1.00  0.00           H  
ATOM   3890  HD2 PHE A1377      10.090  -4.324 -31.887  1.00  0.00           H  
ATOM   3891  HE1 PHE A1377       6.650  -4.630 -28.371  1.00  0.00           H  
ATOM   3892  HE2 PHE A1377       8.789  -2.342 -31.271  1.00  0.00           H  
ATOM   3893  HZ  PHE A1377       7.082  -2.474 -29.499  1.00  0.00           H  
ATOM   3894  N   CYS A1378       7.323  -7.051 -33.138  1.00 29.60           N  
ATOM   3895  CA  CYS A1378       6.762  -6.348 -34.273  1.00 29.11           C  
ATOM   3896  C   CYS A1378       6.641  -4.856 -33.938  1.00 33.11           C  
ATOM   3897  O   CYS A1378       5.796  -4.466 -33.138  1.00 31.96           O  
ATOM   3898  CB  CYS A1378       5.405  -6.949 -34.631  1.00 29.84           C  
ATOM   3899  SG  CYS A1378       4.546  -6.027 -35.930  1.00 34.02           S  
ATOM   3900  H   CYS A1378       6.710  -7.452 -32.444  1.00  0.00           H  
ATOM   3901  HA  CYS A1378       7.433  -6.464 -35.124  1.00  0.00           H  
ATOM   3902  HB2 CYS A1378       5.558  -7.972 -34.974  1.00  0.00           H  
ATOM   3903  HB3 CYS A1378       4.780  -6.966 -33.738  1.00  0.00           H  
ATOM   3904  HG  CYS A1378       5.288  -6.025 -37.041  1.00  0.00           H  
ATOM   3905  N   ALA A1379       7.499  -4.023 -34.528  1.00 25.22           N  
ATOM   3906  CA  ALA A1379       7.439  -2.584 -34.279  1.00 28.58           C  
ATOM   3907  C   ALA A1379       6.496  -1.981 -35.297  1.00 28.08           C  
ATOM   3908  O   ALA A1379       6.796  -1.961 -36.493  1.00 29.36           O  
ATOM   3909  CB  ALA A1379       8.834  -1.933 -34.379  1.00 25.87           C  
ATOM   3910  H   ALA A1379       8.200  -4.391 -35.155  1.00  0.00           H  
ATOM   3911  HA  ALA A1379       7.039  -2.413 -33.280  1.00  0.00           H  
ATOM   3912  HB1 ALA A1379       8.751  -0.863 -34.188  1.00  0.00           H  
ATOM   3913  HB2 ALA A1379       9.498  -2.383 -33.641  1.00  0.00           H  
ATOM   3914  HB3 ALA A1379       9.239  -2.093 -35.378  1.00  0.00           H  
ATOM   3915  N   HIS A1380       5.328  -1.538 -34.856  1.00 29.95           N  
ATOM   3916  CA  HIS A1380       4.380  -0.987 -35.812  1.00 25.81           C  
ATOM   3917  C   HIS A1380       4.934   0.333 -36.311  1.00 25.35           C  
ATOM   3918  O   HIS A1380       5.824   0.897 -35.686  1.00 26.28           O  
ATOM   3919  CB  HIS A1380       3.001  -0.805 -35.173  1.00 26.52           C  
ATOM   3920  CG  HIS A1380       2.326  -2.094 -34.872  1.00 29.79           C  
ATOM   3921  ND1 HIS A1380       2.844  -3.024 -33.987  1.00 33.49           N  
ATOM   3922  CD2 HIS A1380       1.190  -2.646 -35.361  1.00 29.07           C  
ATOM   3923  CE1 HIS A1380       2.048  -4.075 -33.939  1.00 30.01           C  
ATOM   3924  NE2 HIS A1380       1.036  -3.867 -34.763  1.00 29.75           N  
ATOM   3925  H   HIS A1380       5.100  -1.582 -33.873  1.00  0.00           H  
ATOM   3926  HA  HIS A1380       4.290  -1.673 -36.655  1.00  0.00           H  
ATOM   3927  HB2 HIS A1380       3.120  -0.250 -34.243  1.00  0.00           H  
ATOM   3928  HB3 HIS A1380       2.372  -0.227 -35.850  1.00  0.00           H  
ATOM   3929  HD2 HIS A1380       0.527  -2.203 -36.090  1.00  0.00           H  
ATOM   3930  HE1 HIS A1380       2.198  -4.955 -33.331  1.00  0.00           H  
ATOM   3931  HD1 HIS A1380       3.699  -2.915 -33.460  1.00  0.00           H  
ATOM   3932  N   ALA A1381       4.399   0.818 -37.435  1.00 26.05           N  
ATOM   3933  CA  ALA A1381       4.957   2.008 -38.085  1.00 28.89           C  
ATOM   3934  C   ALA A1381       5.079   3.128 -37.067  1.00 30.40           C  
ATOM   3935  O   ALA A1381       4.093   3.472 -36.413  1.00 28.87           O  
ATOM   3936  CB  ALA A1381       4.079   2.435 -39.245  1.00 29.83           C  
ATOM   3937  H   ALA A1381       3.598   0.358 -37.843  1.00  0.00           H  
ATOM   3938  HA  ALA A1381       5.950   1.768 -38.465  1.00  0.00           H  
ATOM   3939  HB1 ALA A1381       4.506   3.320 -39.718  1.00  0.00           H  
ATOM   3940  HB2 ALA A1381       4.021   1.626 -39.973  1.00  0.00           H  
ATOM   3941  HB3 ALA A1381       3.079   2.666 -38.878  1.00  0.00           H  
ATOM   3942  N   HIS A1382       6.293   3.665 -36.915  1.00 23.55           N  
ATOM   3943  CA  HIS A1382       6.555   4.749 -35.963  1.00 23.47           C  
ATOM   3944  C   HIS A1382       7.813   5.539 -36.301  1.00 27.37           C  
ATOM   3945  O   HIS A1382       8.622   5.123 -37.133  1.00 26.59           O  
ATOM   3946  CB  HIS A1382       6.749   4.155 -34.577  1.00 26.79           C  
ATOM   3947  CG  HIS A1382       8.012   3.362 -34.453  1.00 28.98           C  
ATOM   3948  ND1 HIS A1382       8.171   2.131 -35.049  1.00 31.00           N  
ATOM   3949  CD2 HIS A1382       9.190   3.642 -33.846  1.00 31.06           C  
ATOM   3950  CE1 HIS A1382       9.385   1.672 -34.790  1.00 28.79           C  
ATOM   3951  NE2 HIS A1382      10.023   2.569 -34.063  1.00 28.52           N  
ATOM   3952  H   HIS A1382       7.056   3.312 -37.475  1.00  0.00           H  
ATOM   3953  HA  HIS A1382       5.701   5.426 -35.946  1.00  0.00           H  
ATOM   3954  HB2 HIS A1382       5.905   3.501 -34.358  1.00  0.00           H  
ATOM   3955  HB3 HIS A1382       6.767   4.963 -33.846  1.00  0.00           H  
ATOM   3956  HD2 HIS A1382       9.430   4.539 -33.295  1.00  0.00           H  
ATOM   3957  HE1 HIS A1382       9.785   0.724 -35.118  1.00  0.00           H  
ATOM   3958  HD1 HIS A1382       7.471   1.653 -35.598  1.00  0.00           H  
ATOM   3959  N   ARG A1383       7.973   6.686 -35.646  1.00 25.55           N  
ATOM   3960  CA  ARG A1383       9.244   7.398 -35.622  1.00 26.08           C  
ATOM   3961  C   ARG A1383       9.679   7.412 -34.169  1.00 31.61           C  
ATOM   3962  O   ARG A1383       8.834   7.354 -33.268  1.00 29.10           O  
ATOM   3963  CB  ARG A1383       9.068   8.831 -36.152  1.00 26.98           C  
ATOM   3964  CG  ARG A1383       8.655   8.863 -37.625  1.00 27.43           C  
ATOM   3965  CD  ARG A1383       8.339  10.280 -38.118  1.00 29.61           C  
ATOM   3966  NE  ARG A1383       7.850  10.269 -39.498  1.00 30.04           N  
ATOM   3967  CZ  ARG A1383       6.566  10.138 -39.826  1.00 31.36           C  
ATOM   3968  NH1 ARG A1383       5.657   9.997 -38.867  1.00 31.25           N  
ATOM   3969  NH2 ARG A1383       6.190  10.130 -41.100  1.00 31.41           N  
ATOM   3970  H   ARG A1383       7.186   7.077 -35.148  1.00  0.00           H  
ATOM   3971  HA  ARG A1383       9.980   6.866 -36.225  1.00  0.00           H  
ATOM   3972  HB2 ARG A1383      10.013   9.363 -36.042  1.00  0.00           H  
ATOM   3973  HB3 ARG A1383       8.306   9.337 -35.559  1.00  0.00           H  
ATOM   3974  HG2 ARG A1383       7.767   8.243 -37.752  1.00  0.00           H  
ATOM   3975  HG3 ARG A1383       9.464   8.451 -38.228  1.00  0.00           H  
ATOM   3976  HD2 ARG A1383       7.575  10.717 -37.475  1.00  0.00           H  
ATOM   3977  HD3 ARG A1383       9.243  10.887 -38.064  1.00  0.00           H  
ATOM   3978  HE  ARG A1383       8.525  10.366 -40.243  1.00  0.00           H  
ATOM   3979 HH11 ARG A1383       4.682   9.891 -39.107  1.00  0.00           H  
ATOM   3980 HH12 ARG A1383       5.941   9.996 -37.898  1.00  0.00           H  
ATOM   3981 HH21 ARG A1383       5.214  10.023 -41.339  1.00  0.00           H  
ATOM   3982 HH22 ARG A1383       6.880  10.230 -41.831  1.00  0.00           H  
ATOM   3983  N   ASP A1384      10.986   7.447 -33.925  1.00 28.79           N  
ATOM   3984  CA  ASP A1384      11.478   7.507 -32.553  1.00 25.40           C  
ATOM   3985  C   ASP A1384      11.667   8.972 -32.158  1.00 28.94           C  
ATOM   3986  O   ASP A1384      12.741   9.571 -32.315  1.00 27.36           O  
ATOM   3987  CB  ASP A1384      12.735   6.649 -32.407  1.00 27.38           C  
ATOM   3988  CG  ASP A1384      12.435   5.164 -32.603  1.00 34.26           C  
ATOM   3989  OD1 ASP A1384      11.603   4.609 -31.843  1.00 32.32           O  
ATOM   3990  OD2 ASP A1384      13.004   4.555 -33.528  1.00 32.12           O  
ATOM   3991  H   ASP A1384      11.641   7.432 -34.694  1.00  0.00           H  
ATOM   3992  HA  ASP A1384      10.710   7.084 -31.905  1.00  0.00           H  
ATOM   3993  HB2 ASP A1384      13.465   6.963 -33.153  1.00  0.00           H  
ATOM   3994  HB3 ASP A1384      13.155   6.799 -31.414  1.00  0.00           H  
ATOM   3995  N   LEU A1385      10.579   9.539 -31.653  1.00 28.20           N  
ATOM   3996  CA  LEU A1385      10.404  10.986 -31.599  1.00 28.67           C  
ATOM   3997  C   LEU A1385      11.297  11.692 -30.590  1.00 34.34           C  
ATOM   3998  O   LEU A1385      11.573  12.872 -30.743  1.00 35.78           O  
ATOM   3999  CB  LEU A1385       8.935  11.318 -31.337  1.00 35.49           C  
ATOM   4000  CG  LEU A1385       7.976  10.872 -32.441  1.00 35.99           C  
ATOM   4001  CD1 LEU A1385       6.543  11.212 -32.071  1.00 38.06           C  
ATOM   4002  CD2 LEU A1385       8.370  11.515 -33.763  1.00 35.42           C  
ATOM   4003  H   LEU A1385       9.845   8.947 -31.292  1.00  0.00           H  
ATOM   4004  HA  LEU A1385      10.654  11.380 -32.584  1.00  0.00           H  
ATOM   4005  HB2 LEU A1385       8.636  10.830 -30.410  1.00  0.00           H  
ATOM   4006  HB3 LEU A1385       8.840  12.396 -31.208  1.00  0.00           H  
ATOM   4007  HG  LEU A1385       8.055   9.790 -32.548  1.00  0.00           H  
ATOM   4008 HD11 LEU A1385       5.874  10.888 -32.867  1.00  0.00           H  
ATOM   4009 HD12 LEU A1385       6.277  10.703 -31.145  1.00  0.00           H  
ATOM   4010 HD13 LEU A1385       6.449  12.289 -31.933  1.00  0.00           H  
ATOM   4011 HD21 LEU A1385       7.682  11.192 -34.544  1.00  0.00           H  
ATOM   4012 HD22 LEU A1385       8.326  12.600 -33.666  1.00  0.00           H  
ATOM   4013 HD23 LEU A1385       9.384  11.214 -34.025  1.00  0.00           H  
ATOM   4014  N   HIS A1386      11.758  10.992 -29.561  1.00 34.06           N  
ATOM   4015  CA  HIS A1386      12.607  11.694 -28.593  1.00 39.02           C  
ATOM   4016  C   HIS A1386      14.089  11.373 -28.746  1.00 32.92           C  
ATOM   4017  O   HIS A1386      14.893  11.663 -27.855  1.00 34.38           O  
ATOM   4018  CB  HIS A1386      12.111  11.513 -27.158  1.00 40.72           C  
ATOM   4019  CG  HIS A1386      11.760  10.103 -26.822  1.00 43.20           C  
ATOM   4020  ND1 HIS A1386      10.471   9.618 -26.898  1.00 49.59           N  
ATOM   4021  CD2 HIS A1386      12.527   9.071 -26.402  1.00 46.89           C  
ATOM   4022  CE1 HIS A1386      10.462   8.344 -26.546  1.00 47.96           C  
ATOM   4023  NE2 HIS A1386      11.697   7.987 -26.241  1.00 50.19           N  
ATOM   4024  H   HIS A1386      11.533  10.014 -29.449  1.00  0.00           H  
ATOM   4025  HA  HIS A1386      12.504  12.756 -28.816  1.00  0.00           H  
ATOM   4026  HB2 HIS A1386      12.896  11.844 -26.478  1.00  0.00           H  
ATOM   4027  HB3 HIS A1386      11.231  12.139 -27.010  1.00  0.00           H  
ATOM   4028  HD2 HIS A1386      13.592   9.094 -26.226  1.00  0.00           H  
ATOM   4029  HE1 HIS A1386       9.593   7.704 -26.513  1.00  0.00           H  
ATOM   4030  HE2 HIS A1386      11.985   7.067 -25.939  1.00  0.00           H  
ATOM   4031  N   ASN A1387      14.446  10.814 -29.897  1.00 31.24           N  
ATOM   4032  CA  ASN A1387      15.848  10.700 -30.280  1.00 30.94           C  
ATOM   4033  C   ASN A1387      16.355  12.099 -30.549  1.00 32.94           C  
ATOM   4034  O   ASN A1387      15.557  12.983 -30.864  1.00 34.23           O  
ATOM   4035  CB  ASN A1387      15.995   9.846 -31.543  1.00 28.99           C  
ATOM   4036  CG  ASN A1387      15.879   8.368 -31.247  1.00 27.75           C  
ATOM   4037  OD1 ASN A1387      15.509   7.993 -30.136  1.00 29.61           O  
ATOM   4038  ND2 ASN A1387      16.206   7.524 -32.221  1.00 26.68           N  
ATOM   4039  H   ASN A1387      13.732  10.461 -30.519  1.00  0.00           H  
ATOM   4040  HA  ASN A1387      16.417  10.253 -29.465  1.00  0.00           H  
ATOM   4041  HB2 ASN A1387      16.972  10.040 -31.985  1.00  0.00           H  
ATOM   4042  HB3 ASN A1387      15.219  10.128 -32.255  1.00  0.00           H  
ATOM   4043 HD21 ASN A1387      16.510   7.880 -33.116  1.00  0.00           H  
ATOM   4044 HD22 ASN A1387      16.150   6.528 -32.066  1.00  0.00           H  
ATOM   4045  N   MET A1388      17.658  12.307 -30.421  1.00 33.69           N  
ATOM   4046  CA  MET A1388      18.207  13.644 -30.613  1.00 37.90           C  
ATOM   4047  C   MET A1388      18.177  14.073 -32.075  1.00 35.75           C  
ATOM   4048  O   MET A1388      18.244  13.238 -32.988  1.00 33.82           O  
ATOM   4049  CB  MET A1388      19.634  13.725 -30.086  1.00 40.24           C  
ATOM   4050  CG  MET A1388      20.618  12.894 -30.885  1.00 39.55           C  
ATOM   4051  SD  MET A1388      22.289  13.167 -30.252  1.00 42.68           S  
ATOM   4052  CE  MET A1388      22.739  14.682 -31.080  1.00 43.20           C  
ATOM   4053  H   MET A1388      18.271  11.538 -30.190  1.00  0.00           H  
ATOM   4054  HA  MET A1388      17.597  14.345 -30.043  1.00  0.00           H  
ATOM   4055  HB2 MET A1388      19.955  14.766 -30.117  1.00  0.00           H  
ATOM   4056  HB3 MET A1388      19.646  13.385 -29.051  1.00  0.00           H  
ATOM   4057  HG2 MET A1388      20.574  13.188 -31.933  1.00  0.00           H  
ATOM   4058  HG3 MET A1388      20.362  11.839 -30.792  1.00  0.00           H  
ATOM   4059  HE1 MET A1388      23.747  14.972 -30.785  1.00  0.00           H  
ATOM   4060  HE2 MET A1388      22.706  14.530 -32.158  1.00  0.00           H  
ATOM   4061  HE3 MET A1388      22.038  15.470 -30.803  1.00  0.00           H  
ATOM   4062  N   GLN A1389      18.090  15.381 -32.283  1.00 39.04           N  
ATOM   4063  CA  GLN A1389      18.094  15.935 -33.631  1.00 45.41           C  
ATOM   4064  C   GLN A1389      19.440  15.667 -34.287  1.00 43.93           C  
ATOM   4065  O   GLN A1389      20.482  15.769 -33.632  1.00 47.79           O  
ATOM   4066  CB  GLN A1389      17.851  17.448 -33.585  1.00 47.40           C  
ATOM   4067  CG  GLN A1389      16.565  17.860 -32.891  1.00 58.90           C  
ATOM   4068  CD  GLN A1389      16.314  19.355 -32.977  1.00 74.46           C  
ATOM   4069  OE1 GLN A1389      16.338  19.939 -34.063  1.00 82.04           O  
ATOM   4070  NE2 GLN A1389      16.077  19.988 -31.830  1.00 74.07           N  
ATOM   4071  H   GLN A1389      18.020  16.005 -31.493  1.00  0.00           H  
ATOM   4072  HA  GLN A1389      17.307  15.461 -34.217  1.00  0.00           H  
ATOM   4073  HB2 GLN A1389      18.685  17.912 -33.057  1.00  0.00           H  
ATOM   4074  HB3 GLN A1389      17.832  17.828 -34.606  1.00  0.00           H  
ATOM   4075  HG2 GLN A1389      15.731  17.337 -33.360  1.00  0.00           H  
ATOM   4076  HG3 GLN A1389      16.620  17.569 -31.843  1.00  0.00           H  
ATOM   4077 HE21 GLN A1389      15.906  20.983 -31.828  1.00  0.00           H  
ATOM   4078 HE22 GLN A1389      16.069  19.471 -30.962  1.00  0.00           H  
ATOM   4079  N   ASN A1390      19.409  15.315 -35.569  1.00 40.40           N  
ATOM   4080  CA  ASN A1390      20.628  15.168 -36.357  1.00 39.56           C  
ATOM   4081  C   ASN A1390      21.510  14.031 -35.862  1.00 35.71           C  
ATOM   4082  O   ASN A1390      22.731  14.093 -35.955  1.00 36.54           O  
ATOM   4083  CB  ASN A1390      21.417  16.484 -36.377  1.00 43.94           C  
ATOM   4084  CG  ASN A1390      20.593  17.642 -36.897  1.00 53.39           C  
ATOM   4085  OD1 ASN A1390      19.802  17.486 -37.825  1.00 59.76           O  
ATOM   4086  ND2 ASN A1390      20.772  18.811 -36.299  1.00 55.02           N  
ATOM   4087  H   ASN A1390      18.516  15.145 -36.010  1.00  0.00           H  
ATOM   4088  HA  ASN A1390      20.336  14.940 -37.382  1.00  0.00           H  
ATOM   4089  HB2 ASN A1390      21.741  16.713 -35.362  1.00  0.00           H  
ATOM   4090  HB3 ASN A1390      22.295  16.361 -37.011  1.00  0.00           H  
ATOM   4091 HD21 ASN A1390      21.432  18.892 -35.539  1.00  0.00           H  
ATOM   4092 HD22 ASN A1390      20.248  19.619 -36.603  1.00  0.00           H  
ATOM   4093  N   GLY A1391      20.882  12.992 -35.328  1.00 36.39           N  
ATOM   4094  CA  GLY A1391      21.610  11.804 -34.944  1.00 38.20           C  
ATOM   4095  C   GLY A1391      21.016  10.674 -35.743  1.00 39.47           C  
ATOM   4096  O   GLY A1391      20.172  10.911 -36.609  1.00 35.12           O  
ATOM   4097  H   GLY A1391      19.883  13.031 -35.188  1.00  0.00           H  
ATOM   4098  HA2 GLY A1391      22.669  11.917 -35.178  1.00  0.00           H  
ATOM   4099  HA3 GLY A1391      21.481  11.616 -33.878  1.00  0.00           H  
ATOM   4100  N   SER A1392      21.450   9.447 -35.480  1.00 29.79           N  
ATOM   4101  CA  SER A1392      20.831   8.322 -36.146  1.00 28.61           C  
ATOM   4102  C   SER A1392      20.769   7.136 -35.214  1.00 26.70           C  
ATOM   4103  O   SER A1392      21.263   7.173 -34.086  1.00 30.99           O  
ATOM   4104  CB  SER A1392      21.580   7.952 -37.427  1.00 32.93           C  
ATOM   4105  OG  SER A1392      22.836   7.365 -37.134  1.00 36.61           O  
ATOM   4106  H   SER A1392      22.203   9.301 -34.823  1.00  0.00           H  
ATOM   4107  HA  SER A1392      19.812   8.601 -36.414  1.00  0.00           H  
ATOM   4108  HB2 SER A1392      20.980   7.243 -37.997  1.00  0.00           H  
ATOM   4109  HB3 SER A1392      21.735   8.851 -38.024  1.00  0.00           H  
ATOM   4110  HG  SER A1392      22.867   6.477 -37.498  1.00  0.00           H  
ATOM   4111  N   THR A1393      20.112   6.091 -35.693  1.00 24.30           N  
ATOM   4112  CA  THR A1393      19.993   4.867 -34.933  1.00 23.80           C  
ATOM   4113  C   THR A1393      20.796   3.792 -35.635  1.00 23.04           C  
ATOM   4114  O   THR A1393      20.792   3.716 -36.872  1.00 27.63           O  
ATOM   4115  CB  THR A1393      18.515   4.472 -34.850  1.00 31.29           C  
ATOM   4116  OG1 THR A1393      17.827   5.436 -34.034  1.00 30.07           O  
ATOM   4117  CG2 THR A1393      18.356   3.124 -34.240  1.00 31.10           C  
ATOM   4118  H   THR A1393      19.686   6.150 -36.607  1.00  0.00           H  
ATOM   4119  HA  THR A1393      20.387   5.021 -33.929  1.00  0.00           H  
ATOM   4120  HB  THR A1393      18.083   4.470 -35.851  1.00  0.00           H  
ATOM   4121  HG1 THR A1393      17.924   6.310 -34.420  1.00  0.00           H  
ATOM   4122 HG21 THR A1393      17.297   2.868 -34.193  1.00  0.00           H  
ATOM   4123 HG22 THR A1393      18.881   2.387 -34.847  1.00  0.00           H  
ATOM   4124 HG23 THR A1393      18.773   3.129 -33.233  1.00  0.00           H  
ATOM   4125  N   LEU A1394      21.507   2.980 -34.857  1.00 25.08           N  
ATOM   4126  CA  LEU A1394      22.191   1.809 -35.416  1.00 22.94           C  
ATOM   4127  C   LEU A1394      21.496   0.576 -34.912  1.00 26.85           C  
ATOM   4128  O   LEU A1394      21.227   0.459 -33.710  1.00 29.55           O  
ATOM   4129  CB  LEU A1394      23.672   1.772 -34.996  1.00 27.64           C  
ATOM   4130  CG  LEU A1394      24.661   2.379 -35.986  1.00 36.46           C  
ATOM   4131  CD1 LEU A1394      24.421   3.870 -36.128  1.00 37.04           C  
ATOM   4132  CD2 LEU A1394      26.097   2.117 -35.580  1.00 31.48           C  
ATOM   4133  H   LEU A1394      21.577   3.173 -33.868  1.00  0.00           H  
ATOM   4134  HA  LEU A1394      22.126   1.840 -36.504  1.00  0.00           H  
ATOM   4135  HB2 LEU A1394      23.766   2.315 -34.055  1.00  0.00           H  
ATOM   4136  HB3 LEU A1394      23.954   0.733 -34.823  1.00  0.00           H  
ATOM   4137  HG  LEU A1394      24.494   1.915 -36.958  1.00  0.00           H  
ATOM   4138 HD11 LEU A1394      23.386   4.046 -36.420  1.00  0.00           H  
ATOM   4139 HD12 LEU A1394      25.087   4.274 -36.891  1.00  0.00           H  
ATOM   4140 HD13 LEU A1394      24.618   4.362 -35.176  1.00  0.00           H  
ATOM   4141 HD21 LEU A1394      26.257   1.043 -35.481  1.00  0.00           H  
ATOM   4142 HD22 LEU A1394      26.768   2.516 -36.341  1.00  0.00           H  
ATOM   4143 HD23 LEU A1394      26.299   2.604 -34.626  1.00  0.00           H  
ATOM   4144  N   VAL A1395      21.199  -0.344 -35.824  1.00 24.18           N  
ATOM   4145  CA  VAL A1395      20.534  -1.583 -35.442  1.00 20.42           C  
ATOM   4146  C   VAL A1395      21.437  -2.744 -35.801  1.00 24.20           C  
ATOM   4147  O   VAL A1395      21.777  -2.940 -36.972  1.00 26.11           O  
ATOM   4148  CB  VAL A1395      19.198  -1.747 -36.182  1.00 24.63           C  
ATOM   4149  CG1 VAL A1395      18.506  -3.019 -35.732  1.00 25.55           C  
ATOM   4150  CG2 VAL A1395      18.321  -0.544 -35.917  1.00 31.03           C  
ATOM   4151  H   VAL A1395      21.437  -0.183 -36.792  1.00  0.00           H  
ATOM   4152  HA  VAL A1395      20.355  -1.582 -34.367  1.00  0.00           H  
ATOM   4153  HB  VAL A1395      19.394  -1.812 -37.252  1.00  0.00           H  
ATOM   4154 HG21 VAL A1395      17.373  -0.662 -36.443  1.00  0.00           H  
ATOM   4155 HG22 VAL A1395      18.823   0.356 -36.271  1.00  0.00           H  
ATOM   4156 HG23 VAL A1395      18.135  -0.459 -34.846  1.00  0.00           H  
ATOM   4157 HG11 VAL A1395      19.152  -3.874 -35.930  1.00  0.00           H  
ATOM   4158 HG12 VAL A1395      17.570  -3.136 -36.279  1.00  0.00           H  
ATOM   4159 HG13 VAL A1395      18.298  -2.961 -34.664  1.00  0.00           H  
ATOM   4160  N   CYS A1396      21.836  -3.509 -34.793  1.00 24.22           N  
ATOM   4161  CA  CYS A1396      22.612  -4.724 -35.040  1.00 22.87           C  
ATOM   4162  C   CYS A1396      21.644  -5.892 -34.991  1.00 25.20           C  
ATOM   4163  O   CYS A1396      20.899  -6.024 -34.022  1.00 26.37           O  
ATOM   4164  CB  CYS A1396      23.700  -4.870 -33.984  1.00 24.23           C  
ATOM   4165  SG  CYS A1396      24.693  -6.396 -34.140  1.00 33.76           S  
ATOM   4166  H   CYS A1396      21.601  -3.250 -33.845  1.00  0.00           H  
ATOM   4167  HA  CYS A1396      23.068  -4.670 -36.028  1.00  0.00           H  
ATOM   4168  HB2 CYS A1396      24.372  -4.015 -34.065  1.00  0.00           H  
ATOM   4169  HB3 CYS A1396      23.234  -4.856 -32.999  1.00  0.00           H  
ATOM   4170  HG  CYS A1396      24.492  -6.938 -35.345  1.00  0.00           H  
ATOM   4171  N   THR A1397      21.631  -6.709 -36.048  1.00 23.47           N  
ATOM   4172  CA  THR A1397      20.698  -7.837 -36.168  1.00 24.31           C  
ATOM   4173  C   THR A1397      21.369  -9.166 -35.842  1.00 24.88           C  
ATOM   4174  O   THR A1397      22.473  -9.442 -36.327  1.00 25.18           O  
ATOM   4175  CB  THR A1397      20.129  -7.903 -37.602  1.00 23.35           C  
ATOM   4176  OG1 THR A1397      19.241  -6.789 -37.815  1.00 24.94           O  
ATOM   4177  CG2 THR A1397      19.371  -9.211 -37.836  1.00 25.87           C  
ATOM   4178  H   THR A1397      22.290  -6.544 -36.795  1.00  0.00           H  
ATOM   4179  HA  THR A1397      19.873  -7.683 -35.472  1.00  0.00           H  
ATOM   4180  HB  THR A1397      20.953  -7.840 -38.313  1.00  0.00           H  
ATOM   4181  HG1 THR A1397      19.677  -5.976 -37.548  1.00  0.00           H  
ATOM   4182 HG21 THR A1397      20.081 -10.034 -37.915  1.00  0.00           H  
ATOM   4183 HG22 THR A1397      18.695  -9.393 -37.000  1.00  0.00           H  
ATOM   4184 HG23 THR A1397      18.796  -9.138 -38.759  1.00  0.00           H  
ATOM   4185  N   LEU A1398      20.689  -9.995 -35.037  1.00 22.61           N  
ATOM   4186  CA  LEU A1398      21.113 -11.372 -34.771  1.00 24.75           C  
ATOM   4187  C   LEU A1398      19.944 -12.268 -35.185  1.00 23.83           C  
ATOM   4188  O   LEU A1398      18.778 -11.939 -34.929  1.00 25.46           O  
ATOM   4189  CB  LEU A1398      21.382 -11.567 -33.275  1.00 26.77           C  
ATOM   4190  CG  LEU A1398      22.247 -10.499 -32.597  1.00 28.37           C  
ATOM   4191  CD1 LEU A1398      22.300 -10.712 -31.090  1.00 27.64           C  
ATOM   4192  CD2 LEU A1398      23.650 -10.551 -33.176  1.00 26.78           C  
ATOM   4193  H   LEU A1398      19.847  -9.655 -34.594  1.00  0.00           H  
ATOM   4194  HA  LEU A1398      22.003 -11.615 -35.352  1.00  0.00           H  
ATOM   4195  HB2 LEU A1398      20.419 -11.588 -32.764  1.00  0.00           H  
ATOM   4196  HB3 LEU A1398      21.863 -12.535 -33.137  1.00  0.00           H  
ATOM   4197  HG  LEU A1398      21.818  -9.518 -32.799  1.00  0.00           H  
ATOM   4198 HD11 LEU A1398      21.290 -10.673 -30.681  1.00  0.00           H  
ATOM   4199 HD12 LEU A1398      22.741 -11.685 -30.876  1.00  0.00           H  
ATOM   4200 HD13 LEU A1398      22.907  -9.930 -30.634  1.00  0.00           H  
ATOM   4201 HD21 LEU A1398      24.270  -9.793 -32.697  1.00  0.00           H  
ATOM   4202 HD22 LEU A1398      24.080 -11.537 -32.998  1.00  0.00           H  
ATOM   4203 HD23 LEU A1398      23.608 -10.361 -34.248  1.00  0.00           H  
ATOM   4204  N   THR A1399      20.229 -13.393 -35.822  1.00 25.07           N  
ATOM   4205  CA  THR A1399      19.136 -14.247 -36.299  1.00 25.94           C  
ATOM   4206  C   THR A1399      19.193 -15.654 -35.725  1.00 27.11           C  
ATOM   4207  O   THR A1399      20.250 -16.115 -35.280  1.00 29.55           O  
ATOM   4208  CB  THR A1399      19.134 -14.348 -37.833  1.00 29.28           C  
ATOM   4209  OG1 THR A1399      20.343 -14.993 -38.260  1.00 31.44           O  
ATOM   4210  CG2 THR A1399      19.029 -12.972 -38.451  1.00 29.83           C  
ATOM   4211  H   THR A1399      21.190 -13.661 -35.978  1.00  0.00           H  
ATOM   4212  HA  THR A1399      18.194 -13.794 -35.989  1.00  0.00           H  
ATOM   4213  HB  THR A1399      18.280 -14.947 -38.149  1.00  0.00           H  
ATOM   4214  HG1 THR A1399      20.228 -15.332 -39.151  1.00  0.00           H  
ATOM   4215 HG21 THR A1399      19.029 -13.060 -39.537  1.00  0.00           H  
ATOM   4216 HG22 THR A1399      19.879 -12.367 -38.136  1.00  0.00           H  
ATOM   4217 HG23 THR A1399      18.104 -12.497 -38.125  1.00  0.00           H  
ATOM   4218  N   ARG A1400      18.053 -16.343 -35.774  1.00 25.95           N  
ATOM   4219  CA  ARG A1400      17.943 -17.738 -35.364  1.00 29.00           C  
ATOM   4220  C   ARG A1400      18.872 -18.590 -36.224  1.00 35.17           C  
ATOM   4221  O   ARG A1400      19.235 -18.188 -37.332  1.00 33.15           O  
ATOM   4222  CB  ARG A1400      16.490 -18.215 -35.552  1.00 32.43           C  
ATOM   4223  CG  ARG A1400      16.159 -19.529 -34.876  1.00 37.78           C  
ATOM   4224  CD  ARG A1400      15.075 -20.256 -35.673  1.00 52.03           C  
ATOM   4225  NE  ARG A1400      13.720 -19.895 -35.278  1.00 60.89           N  
ATOM   4226  CZ  ARG A1400      12.694 -19.771 -36.119  1.00 58.34           C  
ATOM   4227  NH1 ARG A1400      12.859 -19.945 -37.426  1.00 52.79           N  
ATOM   4228  NH2 ARG A1400      11.498 -19.454 -35.652  1.00 55.04           N  
ATOM   4229  H   ARG A1400      17.224 -15.876 -36.112  1.00  0.00           H  
ATOM   4230  HA  ARG A1400      18.226 -17.834 -34.316  1.00  0.00           H  
ATOM   4231  HB2 ARG A1400      16.306 -18.328 -36.620  1.00  0.00           H  
ATOM   4232  HB3 ARG A1400      15.820 -17.447 -35.164  1.00  0.00           H  
ATOM   4233  HG2 ARG A1400      17.054 -20.148 -34.831  1.00  0.00           H  
ATOM   4234  HG3 ARG A1400      15.799 -19.337 -33.865  1.00  0.00           H  
ATOM   4235  HD2 ARG A1400      15.202 -20.015 -36.728  1.00  0.00           H  
ATOM   4236  HD3 ARG A1400      15.204 -21.331 -35.541  1.00  0.00           H  
ATOM   4237  HE  ARG A1400      13.546 -19.724 -34.298  1.00  0.00           H  
ATOM   4238 HH11 ARG A1400      12.073 -19.843 -38.052  1.00  0.00           H  
ATOM   4239 HH12 ARG A1400      13.770 -20.180 -37.793  1.00  0.00           H  
ATOM   4240 HH21 ARG A1400      11.364 -19.314 -34.661  1.00  0.00           H  
ATOM   4241 HH22 ARG A1400      10.719 -19.354 -36.286  1.00  0.00           H  
ATOM   4242  N   GLU A1401      19.237 -19.767 -35.725  1.00 30.18           N  
ATOM   4243  CA  GLU A1401      20.290 -20.576 -36.333  1.00 35.16           C  
ATOM   4244  C   GLU A1401      19.966 -21.108 -37.739  1.00 37.74           C  
ATOM   4245  O   GLU A1401      20.861 -21.559 -38.456  1.00 41.72           O  
ATOM   4246  CB  GLU A1401      20.676 -21.731 -35.393  1.00 34.37           C  
ATOM   4247  CG  GLU A1401      19.617 -22.824 -35.244  1.00 36.44           C  
ATOM   4248  CD  GLU A1401      18.596 -22.529 -34.164  1.00 42.96           C  
ATOM   4249  OE1 GLU A1401      18.657 -21.455 -33.526  1.00 39.32           O  
ATOM   4250  OE2 GLU A1401      17.727 -23.387 -33.949  1.00 43.87           O  
ATOM   4251  H   GLU A1401      18.771 -20.113 -34.898  1.00  0.00           H  
ATOM   4252  HA  GLU A1401      21.168 -19.936 -36.429  1.00  0.00           H  
ATOM   4253  HB2 GLU A1401      21.585 -22.192 -35.779  1.00  0.00           H  
ATOM   4254  HB3 GLU A1401      20.889 -21.318 -34.407  1.00  0.00           H  
ATOM   4255  HG2 GLU A1401      20.119 -23.760 -34.999  1.00  0.00           H  
ATOM   4256  HG3 GLU A1401      19.098 -22.942 -36.195  1.00  0.00           H  
ATOM   4257  N   ASP A1402      18.695 -21.052 -38.132  1.00 38.02           N  
ATOM   4258  CA  ASP A1402      18.285 -21.528 -39.453  1.00 43.53           C  
ATOM   4259  C   ASP A1402      18.396 -20.418 -40.501  1.00 39.10           C  
ATOM   4260  O   ASP A1402      18.081 -20.619 -41.673  1.00 43.13           O  
ATOM   4261  CB  ASP A1402      16.857 -22.093 -39.407  1.00 46.90           C  
ATOM   4262  CG  ASP A1402      15.793 -21.013 -39.226  1.00 53.49           C  
ATOM   4263  OD1 ASP A1402      16.069 -19.960 -38.606  1.00 45.04           O  
ATOM   4264  OD2 ASP A1402      14.658 -21.223 -39.701  1.00 57.45           O  
ATOM   4265  H   ASP A1402      18.000 -20.672 -37.505  1.00  0.00           H  
ATOM   4266  HA  ASP A1402      18.957 -22.335 -39.744  1.00  0.00           H  
ATOM   4267  HB2 ASP A1402      16.787 -22.792 -38.574  1.00  0.00           H  
ATOM   4268  HB3 ASP A1402      16.660 -22.630 -40.335  1.00  0.00           H  
ATOM   4269  N   ASN A1403      18.854 -19.244 -40.081  1.00 32.25           N  
ATOM   4270  CA  ASN A1403      18.973 -18.125 -41.002  1.00 30.95           C  
ATOM   4271  C   ASN A1403      20.342 -17.497 -40.890  1.00 33.90           C  
ATOM   4272  O   ASN A1403      20.443 -16.307 -40.624  1.00 30.53           O  
ATOM   4273  CB  ASN A1403      17.893 -17.066 -40.716  1.00 29.36           C  
ATOM   4274  CG  ASN A1403      17.790 -16.027 -41.818  1.00 34.45           C  
ATOM   4275  OD1 ASN A1403      18.196 -16.286 -42.945  1.00 38.49           O  
ATOM   4276  ND2 ASN A1403      17.245 -14.840 -41.496  1.00 31.17           N  
ATOM   4277  H   ASN A1403      19.122 -19.128 -39.114  1.00  0.00           H  
ATOM   4278  HA  ASN A1403      18.840 -18.494 -42.018  1.00  0.00           H  
ATOM   4279  HB2 ASN A1403      16.930 -17.567 -40.617  1.00  0.00           H  
ATOM   4280  HB3 ASN A1403      18.129 -16.563 -39.778  1.00  0.00           H  
ATOM   4281 HD21 ASN A1403      17.157 -14.119 -42.197  1.00  0.00           H  
ATOM   4282 HD22 ASN A1403      16.924 -14.670 -40.555  1.00  0.00           H  
ATOM   4283  N   ARG A1404      21.398 -18.288 -41.071  1.00 34.22           N  
ATOM   4284  CA  ARG A1404      22.740 -17.729 -40.925  1.00 38.35           C  
ATOM   4285  C   ARG A1404      23.666 -18.026 -42.094  1.00 44.19           C  
ATOM   4286  O   ARG A1404      24.876 -17.816 -42.011  1.00 44.98           O  
ATOM   4287  CB  ARG A1404      23.373 -18.192 -39.614  1.00 38.02           C  
ATOM   4288  CG  ARG A1404      22.757 -17.555 -38.379  1.00 28.87           C  
ATOM   4289  CD  ARG A1404      23.318 -18.180 -37.126  1.00 35.93           C  
ATOM   4290  NE  ARG A1404      22.613 -17.701 -35.942  1.00 28.05           N  
ATOM   4291  CZ  ARG A1404      22.902 -18.078 -34.701  1.00 28.50           C  
ATOM   4292  NH1 ARG A1404      23.881 -18.948 -34.474  1.00 29.92           N  
ATOM   4293  NH2 ARG A1404      22.207 -17.581 -33.686  1.00 30.02           N  
ATOM   4294  H   ARG A1404      21.273 -19.262 -41.306  1.00  0.00           H  
ATOM   4295  HA  ARG A1404      22.633 -16.645 -40.866  1.00  0.00           H  
ATOM   4296  HB2 ARG A1404      24.434 -17.944 -39.637  1.00  0.00           H  
ATOM   4297  HB3 ARG A1404      23.269 -19.274 -39.538  1.00  0.00           H  
ATOM   4298  HG2 ARG A1404      21.677 -17.701 -38.400  1.00  0.00           H  
ATOM   4299  HG3 ARG A1404      22.976 -16.486 -38.378  1.00  0.00           H  
ATOM   4300  HD2 ARG A1404      23.212 -19.264 -37.190  1.00  0.00           H  
ATOM   4301  HD3 ARG A1404      24.375 -17.928 -37.041  1.00  0.00           H  
ATOM   4302  HE  ARG A1404      21.859 -17.042 -36.074  1.00  0.00           H  
ATOM   4303 HH11 ARG A1404      24.096 -19.232 -33.529  1.00  0.00           H  
ATOM   4304 HH12 ARG A1404      24.410 -19.326 -35.247  1.00  0.00           H  
ATOM   4305 HH21 ARG A1404      21.463 -16.919 -33.859  1.00  0.00           H  
ATOM   4306 HH22 ARG A1404      22.422 -17.863 -32.740  1.00  0.00           H  
ATOM   4307  N   GLU A1405      23.091 -18.503 -43.189  1.00 50.14           N  
ATOM   4308  CA  GLU A1405      23.872 -18.837 -44.373  1.00 60.84           C  
ATOM   4309  C   GLU A1405      23.349 -18.055 -45.573  1.00 65.60           C  
ATOM   4310  O   GLU A1405      22.135 -17.934 -45.754  1.00 66.17           O  
ATOM   4311  CB  GLU A1405      23.794 -20.343 -44.632  1.00 65.94           C  
ATOM   4312  CG  GLU A1405      23.871 -20.736 -46.085  1.00 76.85           C  
ATOM   4313  CD  GLU A1405      23.827 -22.235 -46.263  1.00 87.58           C  
ATOM   4314  OE1 GLU A1405      24.289 -22.950 -45.346  1.00 89.45           O  
ATOM   4315  OE2 GLU A1405      23.325 -22.696 -47.312  1.00 92.30           O  
ATOM   4316  H   GLU A1405      22.090 -18.637 -43.203  1.00  0.00           H  
ATOM   4317  HA  GLU A1405      24.912 -18.562 -44.199  1.00  0.00           H  
ATOM   4318  HB2 GLU A1405      22.848 -20.707 -44.231  1.00  0.00           H  
ATOM   4319  HB3 GLU A1405      24.609 -20.829 -44.097  1.00  0.00           H  
ATOM   4320  HG2 GLU A1405      23.028 -20.294 -46.616  1.00  0.00           H  
ATOM   4321  HG3 GLU A1405      24.800 -20.355 -46.509  1.00  0.00           H  
ATOM   4322  N   PHE A1406      24.252 -17.500 -46.378  1.00 60.22           N  
ATOM   4323  CA  PHE A1406      23.823 -16.779 -47.567  1.00 59.89           C  
ATOM   4324  C   PHE A1406      23.109 -17.727 -48.519  1.00 63.54           C  
ATOM   4325  O   PHE A1406      23.626 -18.791 -48.849  1.00 62.94           O  
ATOM   4326  CB  PHE A1406      24.996 -16.108 -48.285  1.00 52.37           C  
ATOM   4327  CG  PHE A1406      24.584 -15.360 -49.517  1.00 50.62           C  
ATOM   4328  CD1 PHE A1406      24.475 -16.011 -50.740  1.00 57.87           C  
ATOM   4329  CD2 PHE A1406      24.274 -14.014 -49.449  1.00 48.83           C  
ATOM   4330  CE1 PHE A1406      24.075 -15.335 -51.870  1.00 56.37           C  
ATOM   4331  CE2 PHE A1406      23.874 -13.330 -50.575  1.00 47.41           C  
ATOM   4332  CZ  PHE A1406      23.769 -13.990 -51.785  1.00 54.15           C  
ATOM   4333  H   PHE A1406      25.236 -17.581 -46.164  1.00  0.00           H  
ATOM   4334  HA  PHE A1406      23.119 -16.004 -47.263  1.00  0.00           H  
ATOM   4335  HB2 PHE A1406      25.469 -15.408 -47.596  1.00  0.00           H  
ATOM   4336  HB3 PHE A1406      25.722 -16.872 -48.563  1.00  0.00           H  
ATOM   4337  HD1 PHE A1406      24.708 -17.064 -50.806  1.00  0.00           H  
ATOM   4338  HD2 PHE A1406      24.346 -13.495 -48.505  1.00  0.00           H  
ATOM   4339  HE1 PHE A1406      24.001 -15.851 -52.816  1.00  0.00           H  
ATOM   4340  HE2 PHE A1406      23.642 -12.277 -50.514  1.00  0.00           H  
ATOM   4341  HZ  PHE A1406      23.447 -13.454 -52.665  1.00  0.00           H  
ATOM   4342  N   GLY A1407      21.919 -17.328 -48.959  1.00 69.63           N  
ATOM   4343  CA  GLY A1407      21.159 -18.107 -49.919  1.00 77.48           C  
ATOM   4344  C   GLY A1407      20.333 -19.224 -49.308  1.00 81.70           C  
ATOM   4345  O   GLY A1407      19.813 -20.082 -50.023  1.00 85.64           O  
ATOM   4346  H   GLY A1407      21.534 -16.458 -48.616  1.00  0.00           H  
ATOM   4347  HA2 GLY A1407      21.858 -18.549 -50.627  1.00  0.00           H  
ATOM   4348  HA3 GLY A1407      20.491 -17.436 -50.459  1.00  0.00           H  
ATOM   4349  N   GLY A1408      20.220 -19.223 -47.984  1.00 78.59           N  
ATOM   4350  CA  GLY A1408      19.388 -20.192 -47.297  1.00 72.15           C  
ATOM   4351  C   GLY A1408      17.920 -19.823 -47.400  1.00 68.17           C  
ATOM   4352  O   GLY A1408      17.576 -18.692 -47.752  1.00 65.69           O  
ATOM   4353  H   GLY A1408      20.724 -18.532 -47.445  1.00  0.00           H  
ATOM   4354  HA2 GLY A1408      19.674 -20.224 -46.246  1.00  0.00           H  
ATOM   4355  HA3 GLY A1408      19.543 -21.176 -47.740  1.00  0.00           H  
ATOM   4356  N   LYS A1409      17.055 -20.788 -47.106  1.00 68.11           N  
ATOM   4357  CA  LYS A1409      15.617 -20.549 -47.094  1.00 69.41           C  
ATOM   4358  C   LYS A1409      15.093 -20.752 -45.684  1.00 64.29           C  
ATOM   4359  O   LYS A1409      14.620 -21.838 -45.347  1.00 66.41           O  
ATOM   4360  CB  LYS A1409      14.904 -21.531 -48.023  1.00 75.94           C  
ATOM   4361  CG  LYS A1409      15.468 -21.621 -49.426  1.00 73.95           C  
ATOM   4362  CD  LYS A1409      14.853 -22.814 -50.149  1.00 73.99           C  
ATOM   4363  CE  LYS A1409      15.235 -22.870 -51.615  1.00 73.97           C  
ATOM   4364  NZ  LYS A1409      14.466 -23.948 -52.307  1.00 79.46           N  
ATOM   4365  H   LYS A1409      17.403 -21.710 -46.885  1.00  0.00           H  
ATOM   4366  HA  LYS A1409      15.413 -19.529 -47.416  1.00  0.00           H  
ATOM   4367  HB2 LYS A1409      13.861 -21.225 -48.099  1.00  0.00           H  
ATOM   4368  HB3 LYS A1409      14.941 -22.523 -47.572  1.00  0.00           H  
ATOM   4369  HG2 LYS A1409      16.550 -21.746 -49.375  1.00  0.00           H  
ATOM   4370  HG3 LYS A1409      15.234 -20.706 -49.971  1.00  0.00           H  
ATOM   4371  HD2 LYS A1409      13.768 -22.746 -50.074  1.00  0.00           H  
ATOM   4372  HD3 LYS A1409      15.184 -23.731 -49.662  1.00  0.00           H  
ATOM   4373  HE2 LYS A1409      15.011 -21.911 -52.082  1.00  0.00           H  
ATOM   4374  HE3 LYS A1409      16.302 -23.074 -51.703  1.00  0.00           H  
ATOM   4375  HZ1 LYS A1409      14.728 -23.976 -53.282  1.00  0.00           H  
ATOM   4376  HZ2 LYS A1409      13.477 -23.758 -52.230  1.00  0.00           H  
ATOM   4377  HZ3 LYS A1409      14.673 -24.838 -51.877  1.00  0.00           H  
ATOM   4378  N   PRO A1410      15.179 -19.709 -44.847  1.00 54.41           N  
ATOM   4379  CA  PRO A1410      14.701 -19.860 -43.468  1.00 52.24           C  
ATOM   4380  C   PRO A1410      13.191 -20.066 -43.418  1.00 50.06           C  
ATOM   4381  O   PRO A1410      12.484 -19.604 -44.315  1.00 50.94           O  
ATOM   4382  CB  PRO A1410      15.066 -18.523 -42.822  1.00 44.56           C  
ATOM   4383  CG  PRO A1410      15.195 -17.553 -43.968  1.00 40.69           C  
ATOM   4384  CD  PRO A1410      15.690 -18.355 -45.127  1.00 48.22           C  
ATOM   4385  HA  PRO A1410      15.217 -20.680 -42.970  1.00  0.00           H  
ATOM   4386  HB2 PRO A1410      14.281 -18.203 -42.137  1.00  0.00           H  
ATOM   4387  HB3 PRO A1410      16.015 -18.608 -42.293  1.00  0.00           H  
ATOM   4388  HG2 PRO A1410      14.227 -17.110 -44.200  1.00  0.00           H  
ATOM   4389  HG3 PRO A1410      15.914 -16.773 -43.718  1.00  0.00           H  
ATOM   4390  HD2 PRO A1410      16.779 -18.349 -45.168  1.00  0.00           H  
ATOM   4391  HD3 PRO A1410      15.272 -17.974 -46.059  1.00  0.00           H  
ATOM   4392  N   GLU A1411      12.717 -20.742 -42.375  1.00 49.86           N  
ATOM   4393  CA  GLU A1411      11.292 -21.015 -42.188  1.00 53.09           C  
ATOM   4394  C   GLU A1411      10.485 -19.727 -41.926  1.00 50.83           C  
ATOM   4395  O   GLU A1411       9.296 -19.651 -42.255  1.00 56.53           O  
ATOM   4396  CB  GLU A1411      11.105 -22.033 -41.053  1.00 58.19           C  
ATOM   4397  CG  GLU A1411       9.656 -22.449 -40.776  1.00 68.37           C  
ATOM   4398  CD  GLU A1411       8.950 -21.525 -39.794  1.00 70.65           C  
ATOM   4399  OE1 GLU A1411       9.611 -21.034 -38.849  1.00 64.91           O  
ATOM   4400  OE2 GLU A1411       7.736 -21.285 -39.974  1.00 76.68           O  
ATOM   4401  H   GLU A1411      13.369 -21.084 -41.684  1.00  0.00           H  
ATOM   4402  HA  GLU A1411      10.914 -21.465 -43.106  1.00  0.00           H  
ATOM   4403  HB2 GLU A1411      11.669 -22.930 -41.309  1.00  0.00           H  
ATOM   4404  HB3 GLU A1411      11.523 -21.611 -40.139  1.00  0.00           H  
ATOM   4405  HG2 GLU A1411       9.657 -23.458 -40.364  1.00  0.00           H  
ATOM   4406  HG3 GLU A1411       9.104 -22.452 -41.715  1.00  0.00           H  
ATOM   4407  N   ASP A1412      11.132 -18.721 -41.340  1.00 43.49           N  
ATOM   4408  CA  ASP A1412      10.517 -17.401 -41.157  1.00 38.24           C  
ATOM   4409  C   ASP A1412      11.622 -16.370 -41.043  1.00 36.67           C  
ATOM   4410  O   ASP A1412      12.782 -16.721 -40.798  1.00 35.75           O  
ATOM   4411  CB  ASP A1412       9.651 -17.372 -39.892  1.00 40.87           C  
ATOM   4412  CG  ASP A1412       8.703 -16.168 -39.843  1.00 50.87           C  
ATOM   4413  OD1 ASP A1412       8.579 -15.435 -40.853  1.00 44.27           O  
ATOM   4414  OD2 ASP A1412       8.063 -15.963 -38.786  1.00 47.95           O  
ATOM   4415  H   ASP A1412      12.075 -18.872 -41.010  1.00  0.00           H  
ATOM   4416  HA  ASP A1412       9.897 -17.169 -42.023  1.00  0.00           H  
ATOM   4417  HB2 ASP A1412      10.308 -17.331 -39.023  1.00  0.00           H  
ATOM   4418  HB3 ASP A1412       9.061 -18.288 -39.847  1.00  0.00           H  
ATOM   4419  N   GLU A1413      11.274 -15.100 -41.215  1.00 35.27           N  
ATOM   4420  CA  GLU A1413      12.250 -14.033 -41.048  1.00 31.16           C  
ATOM   4421  C   GLU A1413      11.533 -12.732 -40.766  1.00 28.80           C  
ATOM   4422  O   GLU A1413      10.354 -12.573 -41.094  1.00 36.13           O  
ATOM   4423  CB  GLU A1413      13.160 -13.894 -42.278  1.00 33.47           C  
ATOM   4424  CG  GLU A1413      12.488 -13.361 -43.534  1.00 47.52           C  
ATOM   4425  CD  GLU A1413      13.476 -13.108 -44.674  1.00 50.06           C  
ATOM   4426  OE1 GLU A1413      14.662 -12.815 -44.399  1.00 49.77           O  
ATOM   4427  OE2 GLU A1413      13.053 -13.202 -45.845  1.00 56.32           O  
ATOM   4428  H   GLU A1413      10.323 -14.872 -41.467  1.00  0.00           H  
ATOM   4429  HA  GLU A1413      12.874 -14.273 -40.187  1.00  0.00           H  
ATOM   4430  HB2 GLU A1413      13.973 -13.216 -42.019  1.00  0.00           H  
ATOM   4431  HB3 GLU A1413      13.586 -14.872 -42.504  1.00  0.00           H  
ATOM   4432  HG2 GLU A1413      11.990 -12.423 -43.291  1.00  0.00           H  
ATOM   4433  HG3 GLU A1413      11.741 -14.081 -43.868  1.00  0.00           H  
ATOM   4434  N   GLN A1414      12.246 -11.803 -40.160  1.00 28.46           N  
ATOM   4435  CA  GLN A1414      11.691 -10.473 -39.928  1.00 27.52           C  
ATOM   4436  C   GLN A1414      12.370  -9.442 -40.833  1.00 29.05           C  
ATOM   4437  O   GLN A1414      13.588  -9.494 -41.064  1.00 27.73           O  
ATOM   4438  CB  GLN A1414      11.852 -10.080 -38.454  1.00 29.34           C  
ATOM   4439  CG  GLN A1414      11.249  -8.700 -38.133  1.00 27.77           C  
ATOM   4440  CD  GLN A1414      11.271  -8.410 -36.648  1.00 32.35           C  
ATOM   4441  OE1 GLN A1414      12.331  -8.409 -36.021  1.00 32.64           O  
ATOM   4442  NE2 GLN A1414      10.099  -8.150 -36.079  1.00 28.18           N  
ATOM   4443  H   GLN A1414      13.185 -12.014 -39.853  1.00  0.00           H  
ATOM   4444  HA  GLN A1414      10.628 -10.495 -40.166  1.00  0.00           H  
ATOM   4445  HB2 GLN A1414      12.915 -10.059 -38.214  1.00  0.00           H  
ATOM   4446  HB3 GLN A1414      11.364 -10.831 -37.833  1.00  0.00           H  
ATOM   4447  HG2 GLN A1414      11.826  -7.934 -38.651  1.00  0.00           H  
ATOM   4448  HG3 GLN A1414      10.218  -8.670 -38.487  1.00  0.00           H  
ATOM   4449 HE21 GLN A1414       9.255  -8.158 -36.634  1.00  0.00           H  
ATOM   4450 HE22 GLN A1414      10.052  -7.945 -35.091  1.00  0.00           H  
ATOM   4451  N   LEU A1415      11.575  -8.506 -41.340  1.00 24.17           N  
ATOM   4452  CA  LEU A1415      12.057  -7.494 -42.256  1.00 23.52           C  
ATOM   4453  C   LEU A1415      11.952  -6.141 -41.566  1.00 25.88           C  
ATOM   4454  O   LEU A1415      11.130  -5.962 -40.671  1.00 28.41           O  
ATOM   4455  CB  LEU A1415      11.182  -7.469 -43.515  1.00 24.57           C  
ATOM   4456  CG  LEU A1415      11.047  -8.781 -44.284  1.00 28.54           C  
ATOM   4457  CD1 LEU A1415      10.100  -8.621 -45.471  1.00 32.68           C  
ATOM   4458  CD2 LEU A1415      12.422  -9.270 -44.740  1.00 31.57           C  
ATOM   4459  H   LEU A1415      10.600  -8.501 -41.079  1.00  0.00           H  
ATOM   4460  HA  LEU A1415      13.094  -7.697 -42.525  1.00  0.00           H  
ATOM   4461  HB2 LEU A1415      10.181  -7.158 -43.215  1.00  0.00           H  
ATOM   4462  HB3 LEU A1415      11.583  -6.716 -44.194  1.00  0.00           H  
ATOM   4463  HG  LEU A1415      10.626  -9.528 -43.611  1.00  0.00           H  
ATOM   4464 HD11 LEU A1415      10.020  -9.569 -46.003  1.00  0.00           H  
ATOM   4465 HD12 LEU A1415       9.115  -8.322 -45.112  1.00  0.00           H  
ATOM   4466 HD13 LEU A1415      10.488  -7.857 -46.145  1.00  0.00           H  
ATOM   4467 HD21 LEU A1415      12.312 -10.206 -45.287  1.00  0.00           H  
ATOM   4468 HD22 LEU A1415      13.057  -9.431 -43.869  1.00  0.00           H  
ATOM   4469 HD23 LEU A1415      12.877  -8.521 -45.389  1.00  0.00           H  
ATOM   4470  N   HIS A1416      12.808  -5.211 -41.974  1.00 22.14           N  
ATOM   4471  CA  HIS A1416      12.749  -3.821 -41.529  1.00 21.71           C  
ATOM   4472  C   HIS A1416      12.159  -3.018 -42.685  1.00 24.26           C  
ATOM   4473  O   HIS A1416      12.674  -3.095 -43.802  1.00 25.72           O  
ATOM   4474  CB  HIS A1416      14.167  -3.347 -41.230  1.00 25.19           C  
ATOM   4475  CG  HIS A1416      14.251  -1.930 -40.768  1.00 22.42           C  
ATOM   4476  ND1 HIS A1416      14.407  -1.587 -39.438  1.00 31.17           N  
ATOM   4477  CD2 HIS A1416      14.203  -0.760 -41.452  1.00 27.50           C  
ATOM   4478  CE1 HIS A1416      14.454  -0.271 -39.326  1.00 30.04           C  
ATOM   4479  NE2 HIS A1416      14.331   0.256 -40.533  1.00 30.65           N  
ATOM   4480  H   HIS A1416      13.534  -5.477 -42.624  1.00  0.00           H  
ATOM   4481  HA  HIS A1416      12.121  -3.731 -40.642  1.00  0.00           H  
ATOM   4482  HB2 HIS A1416      14.585  -3.986 -40.452  1.00  0.00           H  
ATOM   4483  HB3 HIS A1416      14.769  -3.456 -42.131  1.00  0.00           H  
ATOM   4484  HD2 HIS A1416      14.086  -0.647 -42.519  1.00  0.00           H  
ATOM   4485  HE1 HIS A1416      14.573   0.281 -38.405  1.00  0.00           H  
ATOM   4486  HE2 HIS A1416      14.331   1.243 -40.745  1.00  0.00           H  
ATOM   4487  HD1 HIS A1416      14.475  -2.241 -38.671  1.00  0.00           H  
ATOM   4488  N   VAL A1417      11.079  -2.268 -42.445  1.00 23.91           N  
ATOM   4489  CA  VAL A1417      10.293  -1.709 -43.555  1.00 21.09           C  
ATOM   4490  C   VAL A1417      10.245  -0.183 -43.462  1.00 22.80           C  
ATOM   4491  O   VAL A1417      10.146   0.350 -42.356  1.00 24.80           O  
ATOM   4492  CB  VAL A1417       8.834  -2.230 -43.522  1.00 21.69           C  
ATOM   4493  CG1 VAL A1417       8.085  -1.820 -44.784  1.00 25.60           C  
ATOM   4494  CG2 VAL A1417       8.792  -3.745 -43.395  1.00 30.30           C  
ATOM   4495  H   VAL A1417      10.800  -2.083 -41.492  1.00  0.00           H  
ATOM   4496  HA  VAL A1417      10.754  -1.996 -44.500  1.00  0.00           H  
ATOM   4497  HB  VAL A1417       8.328  -1.794 -42.660  1.00  0.00           H  
ATOM   4498 HG11 VAL A1417       8.109  -0.735 -44.885  1.00  0.00           H  
ATOM   4499 HG12 VAL A1417       7.050  -2.156 -44.717  1.00  0.00           H  
ATOM   4500 HG13 VAL A1417       8.560  -2.276 -45.653  1.00  0.00           H  
ATOM   4501 HG21 VAL A1417       9.325  -4.050 -42.495  1.00  0.00           H  
ATOM   4502 HG22 VAL A1417       7.755  -4.075 -43.332  1.00  0.00           H  
ATOM   4503 HG23 VAL A1417       9.265  -4.196 -44.267  1.00  0.00           H  
ATOM   4504  N   LEU A1418      10.329   0.500 -44.614  1.00 26.12           N  
ATOM   4505  CA  LEU A1418      10.036   1.940 -44.738  1.00 26.94           C  
ATOM   4506  C   LEU A1418       8.708   2.079 -45.479  1.00 23.50           C  
ATOM   4507  O   LEU A1418       8.653   2.012 -46.714  1.00 25.56           O  
ATOM   4508  CB  LEU A1418      11.144   2.680 -45.506  1.00 26.44           C  
ATOM   4509  CG  LEU A1418      12.568   2.468 -44.970  1.00 29.65           C  
ATOM   4510  CD1 LEU A1418      13.595   3.164 -45.853  1.00 31.93           C  
ATOM   4511  CD2 LEU A1418      12.666   3.009 -43.578  1.00 35.70           C  
ATOM   4512  H   LEU A1418      10.609  -0.001 -45.445  1.00  0.00           H  
ATOM   4513  HA  LEU A1418       9.939   2.373 -43.743  1.00  0.00           H  
ATOM   4514  HB2 LEU A1418      11.120   2.341 -46.542  1.00  0.00           H  
ATOM   4515  HB3 LEU A1418      10.923   3.747 -45.487  1.00  0.00           H  
ATOM   4516  HG  LEU A1418      12.784   1.400 -44.951  1.00  0.00           H  
ATOM   4517 HD11 LEU A1418      13.527   2.773 -46.868  1.00  0.00           H  
ATOM   4518 HD12 LEU A1418      13.398   4.236 -45.863  1.00  0.00           H  
ATOM   4519 HD13 LEU A1418      14.595   2.982 -45.460  1.00  0.00           H  
ATOM   4520 HD21 LEU A1418      11.932   2.513 -42.942  1.00  0.00           H  
ATOM   4521 HD22 LEU A1418      12.470   4.081 -43.591  1.00  0.00           H  
ATOM   4522 HD23 LEU A1418      13.667   2.827 -43.187  1.00  0.00           H  
ATOM   4523  N   PRO A1419       7.616   2.243 -44.727  1.00 22.47           N  
ATOM   4524  CA  PRO A1419       6.265   2.139 -45.298  1.00 25.97           C  
ATOM   4525  C   PRO A1419       5.864   3.268 -46.247  1.00 29.53           C  
ATOM   4526  O   PRO A1419       4.830   3.138 -46.926  1.00 29.08           O  
ATOM   4527  CB  PRO A1419       5.363   2.191 -44.054  1.00 28.32           C  
ATOM   4528  CG  PRO A1419       6.254   1.796 -42.906  1.00 27.60           C  
ATOM   4529  CD  PRO A1419       7.589   2.384 -43.262  1.00 23.40           C  
ATOM   4530  HA  PRO A1419       6.149   1.178 -45.798  1.00  0.00           H  
ATOM   4531  HB2 PRO A1419       4.534   1.490 -44.153  1.00  0.00           H  
ATOM   4532  HB3 PRO A1419       4.985   3.203 -43.906  1.00  0.00           H  
ATOM   4533  HG2 PRO A1419       5.885   2.212 -41.969  1.00  0.00           H  
ATOM   4534  HG3 PRO A1419       6.324   0.710 -42.837  1.00  0.00           H  
ATOM   4535  HD2 PRO A1419       8.402   1.826 -42.797  1.00  0.00           H  
ATOM   4536  HD3 PRO A1419       7.633   3.435 -42.977  1.00  0.00           H  
ATOM   4537  N   LEU A1420       6.639   4.351 -46.289  1.00 26.25           N  
ATOM   4538  CA  LEU A1420       6.270   5.503 -47.118  1.00 25.06           C  
ATOM   4539  C   LEU A1420       7.041   5.568 -48.433  1.00 28.30           C  
ATOM   4540  O   LEU A1420       6.992   6.585 -49.131  1.00 28.45           O  
ATOM   4541  CB  LEU A1420       6.480   6.813 -46.344  1.00 25.84           C  
ATOM   4542  CG  LEU A1420       5.739   6.916 -45.013  1.00 27.46           C  
ATOM   4543  CD1 LEU A1420       5.904   8.299 -44.371  1.00 30.20           C  
ATOM   4544  CD2 LEU A1420       4.273   6.624 -45.234  1.00 35.78           C  
ATOM   4545  H   LEU A1420       7.489   4.379 -45.744  1.00  0.00           H  
ATOM   4546  HA  LEU A1420       5.209   5.420 -47.355  1.00  0.00           H  
ATOM   4547  HB2 LEU A1420       6.147   7.635 -46.978  1.00  0.00           H  
ATOM   4548  HB3 LEU A1420       7.547   6.934 -46.155  1.00  0.00           H  
ATOM   4549  HG  LEU A1420       6.143   6.167 -44.332  1.00  0.00           H  
ATOM   4550 HD21 LEU A1420       3.684   7.109 -44.456  1.00  0.00           H  
ATOM   4551 HD22 LEU A1420       3.970   7.005 -46.209  1.00  0.00           H  
ATOM   4552 HD23 LEU A1420       4.107   5.547 -45.197  1.00  0.00           H  
ATOM   4553 HD11 LEU A1420       6.963   8.503 -44.214  1.00  0.00           H  
ATOM   4554 HD12 LEU A1420       5.385   8.319 -43.413  1.00  0.00           H  
ATOM   4555 HD13 LEU A1420       5.481   9.058 -45.029  1.00  0.00           H  
ATOM   4556  N   TYR A1421       7.738   4.489 -48.791  1.00 24.41           N  
ATOM   4557  CA  TYR A1421       8.593   4.514 -49.978  1.00 26.06           C  
ATOM   4558  C   TYR A1421       8.248   3.398 -50.938  1.00 32.10           C  
ATOM   4559  O   TYR A1421       7.773   2.342 -50.517  1.00 27.24           O  
ATOM   4560  CB  TYR A1421      10.058   4.321 -49.580  1.00 26.18           C  
ATOM   4561  CG  TYR A1421      10.674   5.515 -48.920  1.00 26.86           C  
ATOM   4562  CD1 TYR A1421      10.564   5.709 -47.551  1.00 24.21           C  
ATOM   4563  CD2 TYR A1421      11.372   6.453 -49.669  1.00 25.68           C  
ATOM   4564  CE1 TYR A1421      11.137   6.840 -46.939  1.00 28.39           C  
ATOM   4565  CE2 TYR A1421      11.947   7.564 -49.075  1.00 26.53           C  
ATOM   4566  CZ  TYR A1421      11.833   7.741 -47.709  1.00 28.16           C  
ATOM   4567  OH  TYR A1421      12.414   8.849 -47.140  1.00 29.57           O  
ATOM   4568  H   TYR A1421       7.675   3.647 -48.237  1.00  0.00           H  
ATOM   4569  HA  TYR A1421       8.480   5.473 -50.483  1.00  0.00           H  
ATOM   4570  HB2 TYR A1421      10.630   4.094 -50.480  1.00  0.00           H  
ATOM   4571  HB3 TYR A1421      10.126   3.472 -48.900  1.00  0.00           H  
ATOM   4572  HD1 TYR A1421      10.034   4.986 -46.949  1.00  0.00           H  
ATOM   4573  HD2 TYR A1421      11.468   6.313 -50.736  1.00  0.00           H  
ATOM   4574  HE1 TYR A1421      11.031   6.998 -45.876  1.00  0.00           H  
ATOM   4575  HE2 TYR A1421      12.480   8.287 -49.675  1.00  0.00           H  
ATOM   4576  HH  TYR A1421      11.991   9.036 -46.299  1.00  0.00           H  
ATOM   4577  N   LYS A1422       8.519   3.625 -52.220  1.00 27.63           N  
ATOM   4578  CA  LYS A1422       8.423   2.564 -53.229  1.00 29.17           C  
ATOM   4579  C   LYS A1422       9.777   2.421 -53.923  1.00 35.69           C  
ATOM   4580  O   LYS A1422      10.651   3.289 -53.779  1.00 28.68           O  
ATOM   4581  CB  LYS A1422       7.316   2.868 -54.237  1.00 27.82           C  
ATOM   4582  CG  LYS A1422       7.561   4.093 -55.117  1.00 29.48           C  
ATOM   4583  CD  LYS A1422       6.449   4.233 -56.174  1.00 33.23           C  
ATOM   4584  CE  LYS A1422       6.654   5.465 -57.061  1.00 35.31           C  
ATOM   4585  NZ  LYS A1422       5.542   5.601 -58.055  1.00 35.87           N  
ATOM   4586  H   LYS A1422       8.798   4.552 -52.507  1.00  0.00           H  
ATOM   4587  HA  LYS A1422       8.188   1.626 -52.726  1.00  0.00           H  
ATOM   4588  HB2 LYS A1422       6.391   3.029 -53.684  1.00  0.00           H  
ATOM   4589  HB3 LYS A1422       7.187   1.999 -54.882  1.00  0.00           H  
ATOM   4590  HG2 LYS A1422       7.575   4.986 -54.492  1.00  0.00           H  
ATOM   4591  HG3 LYS A1422       8.523   3.989 -55.618  1.00  0.00           H  
ATOM   4592  HD2 LYS A1422       6.447   3.343 -56.803  1.00  0.00           H  
ATOM   4593  HD3 LYS A1422       5.486   4.314 -55.669  1.00  0.00           H  
ATOM   4594  HE2 LYS A1422       7.599   5.367 -57.595  1.00  0.00           H  
ATOM   4595  HE3 LYS A1422       6.687   6.357 -56.435  1.00  0.00           H  
ATOM   4596  HZ1 LYS A1422       5.884   6.074 -58.879  1.00  0.00           H  
ATOM   4597  HZ2 LYS A1422       5.204   4.684 -58.309  1.00  0.00           H  
ATOM   4598  HZ3 LYS A1422       4.789   6.137 -57.647  1.00  0.00           H  
ATOM   4599  N   VAL A1423       9.974   1.324 -54.650  1.00 31.46           N  
ATOM   4600  CA  VAL A1423      11.237   1.123 -55.348  1.00 31.49           C  
ATOM   4601  C   VAL A1423      11.187   1.847 -56.682  1.00 30.51           C  
ATOM   4602  O   VAL A1423      10.106   2.190 -57.183  1.00 31.53           O  
ATOM   4603  CB  VAL A1423      11.568  -0.376 -55.564  1.00 31.90           C  
ATOM   4604  CG1 VAL A1423      11.779  -1.074 -54.233  1.00 33.39           C  
ATOM   4605  CG2 VAL A1423      10.459  -1.054 -56.337  1.00 30.62           C  
ATOM   4606  H   VAL A1423       9.245   0.628 -54.718  1.00  0.00           H  
ATOM   4607  HA  VAL A1423      12.033   1.566 -54.749  1.00  0.00           H  
ATOM   4608  HB  VAL A1423      12.489  -0.448 -56.143  1.00  0.00           H  
ATOM   4609 HG11 VAL A1423      12.580  -0.578 -53.685  1.00  0.00           H  
ATOM   4610 HG12 VAL A1423      12.050  -2.115 -54.408  1.00  0.00           H  
ATOM   4611 HG13 VAL A1423      10.859  -1.031 -53.650  1.00  0.00           H  
ATOM   4612 HG21 VAL A1423      10.316  -0.545 -57.290  1.00  0.00           H  
ATOM   4613 HG22 VAL A1423      10.726  -2.095 -56.518  1.00  0.00           H  
ATOM   4614 HG23 VAL A1423       9.535  -1.011 -55.760  1.00  0.00           H  
ATOM   4615  N   SER A1424      12.366   2.102 -57.240  1.00 37.46           N  
ATOM   4616  CA  SER A1424      12.484   2.795 -58.520  1.00 38.36           C  
ATOM   4617  C   SER A1424      12.335   1.794 -59.657  1.00 37.16           C  
ATOM   4618  O   SER A1424      12.449   0.591 -59.448  1.00 43.20           O  
ATOM   4619  CB  SER A1424      13.841   3.500 -58.617  1.00 38.25           C  
ATOM   4620  OG  SER A1424      13.993   4.132 -59.873  1.00 43.24           O  
ATOM   4621  H   SER A1424      13.207   1.807 -56.764  1.00  0.00           H  
ATOM   4622  HA  SER A1424      11.691   3.539 -58.596  1.00  0.00           H  
ATOM   4623  HB2 SER A1424      13.910   4.251 -57.830  1.00  0.00           H  
ATOM   4624  HB3 SER A1424      14.637   2.767 -58.485  1.00  0.00           H  
ATOM   4625  HG  SER A1424      14.761   4.707 -59.852  1.00  0.00           H  
ATOM   4626  N   ASP A1425      12.072   2.292 -60.857  1.00 38.55           N  
ATOM   4627  CA  ASP A1425      12.007   1.425 -62.032  1.00 40.82           C  
ATOM   4628  C   ASP A1425      13.396   1.291 -62.635  1.00 43.56           C  
ATOM   4629  O   ASP A1425      13.594   0.621 -63.649  1.00 47.47           O  
ATOM   4630  CB  ASP A1425      11.038   1.989 -63.065  1.00 47.40           C  
ATOM   4631  CG  ASP A1425      11.298   3.450 -63.366  1.00 62.30           C  
ATOM   4632  OD1 ASP A1425      11.706   4.184 -62.439  1.00 69.08           O  
ATOM   4633  OD2 ASP A1425      11.092   3.866 -64.527  1.00 67.24           O  
ATOM   4634  H   ASP A1425      11.914   3.284 -60.961  1.00  0.00           H  
ATOM   4635  HA  ASP A1425      11.660   0.439 -61.724  1.00  0.00           H  
ATOM   4636  HB2 ASP A1425      11.140   1.418 -63.988  1.00  0.00           H  
ATOM   4637  HB3 ASP A1425      10.020   1.880 -62.692  1.00  0.00           H  
ATOM   4638  N   VAL A1426      14.364   1.908 -61.969  1.00 39.84           N  
ATOM   4639  CA  VAL A1426      15.695   2.078 -62.521  1.00 38.58           C  
ATOM   4640  C   VAL A1426      16.739   1.763 -61.445  1.00 39.41           C  
ATOM   4641  O   VAL A1426      16.496   2.010 -60.264  1.00 39.92           O  
ATOM   4642  CB  VAL A1426      15.802   3.519 -63.092  1.00 42.92           C  
ATOM   4643  CG1 VAL A1426      16.824   4.355 -62.364  1.00 39.81           C  
ATOM   4644  CG2 VAL A1426      16.023   3.489 -64.592  1.00 47.03           C  
ATOM   4645  H   VAL A1426      14.168   2.271 -61.047  1.00  0.00           H  
ATOM   4646  HA  VAL A1426      15.821   1.372 -63.341  1.00  0.00           H  
ATOM   4647  HB  VAL A1426      14.835   3.994 -62.927  1.00  0.00           H  
ATOM   4648 HG11 VAL A1426      16.817   5.369 -62.765  1.00  0.00           H  
ATOM   4649 HG12 VAL A1426      17.813   3.918 -62.499  1.00  0.00           H  
ATOM   4650 HG13 VAL A1426      16.581   4.383 -61.302  1.00  0.00           H  
ATOM   4651 HG21 VAL A1426      16.095   4.509 -64.970  1.00  0.00           H  
ATOM   4652 HG22 VAL A1426      16.947   2.954 -64.812  1.00  0.00           H  
ATOM   4653 HG23 VAL A1426      15.186   2.982 -65.072  1.00  0.00           H  
ATOM   4654  N   ASP A1427      17.878   1.188 -61.833  1.00 35.15           N  
ATOM   4655  CA  ASP A1427      18.926   0.862 -60.858  1.00 35.23           C  
ATOM   4656  C   ASP A1427      19.780   2.083 -60.505  1.00 36.57           C  
ATOM   4657  O   ASP A1427      19.474   3.199 -60.943  1.00 41.07           O  
ATOM   4658  CB  ASP A1427      19.791  -0.328 -61.331  1.00 38.87           C  
ATOM   4659  CG  ASP A1427      20.975   0.096 -62.202  1.00 45.85           C  
ATOM   4660  OD1 ASP A1427      20.828   1.034 -63.019  1.00 42.01           O  
ATOM   4661  OD2 ASP A1427      22.060  -0.520 -62.067  1.00 49.35           O  
ATOM   4662  H   ASP A1427      18.021   0.974 -62.810  1.00  0.00           H  
ATOM   4663  HA  ASP A1427      18.424   0.548 -59.944  1.00  0.00           H  
ATOM   4664  HB2 ASP A1427      20.175  -0.847 -60.453  1.00  0.00           H  
ATOM   4665  HB3 ASP A1427      19.164  -1.015 -61.900  1.00  0.00           H  
ATOM   4666  N   GLU A1428      20.834   1.879 -59.715  1.00 34.39           N  
ATOM   4667  CA  GLU A1428      21.722   2.979 -59.320  1.00 36.08           C  
ATOM   4668  C   GLU A1428      22.164   3.817 -60.514  1.00 36.80           C  
ATOM   4669  O   GLU A1428      22.172   5.061 -60.459  1.00 35.15           O  
ATOM   4670  CB  GLU A1428      22.969   2.437 -58.602  1.00 32.46           C  
ATOM   4671  CG  GLU A1428      24.041   3.502 -58.391  1.00 41.53           C  
ATOM   4672  CD  GLU A1428      25.341   2.961 -57.833  1.00 40.93           C  
ATOM   4673  OE1 GLU A1428      26.330   3.730 -57.837  1.00 42.24           O  
ATOM   4674  OE2 GLU A1428      25.385   1.787 -57.382  1.00 38.68           O  
ATOM   4675  H   GLU A1428      21.026   0.946 -59.380  1.00  0.00           H  
ATOM   4676  HA  GLU A1428      21.181   3.625 -58.629  1.00  0.00           H  
ATOM   4677  HB2 GLU A1428      23.393   1.631 -59.201  1.00  0.00           H  
ATOM   4678  HB3 GLU A1428      22.672   2.038 -57.632  1.00  0.00           H  
ATOM   4679  HG2 GLU A1428      24.250   3.974 -59.351  1.00  0.00           H  
ATOM   4680  HG3 GLU A1428      23.654   4.257 -57.707  1.00  0.00           H  
ATOM   4681  N   PHE A1429      22.522   3.134 -61.598  1.00 33.31           N  
ATOM   4682  CA  PHE A1429      23.140   3.803 -62.747  1.00 35.15           C  
ATOM   4683  C   PHE A1429      22.137   4.284 -63.792  1.00 37.08           C  
ATOM   4684  O   PHE A1429      22.519   4.844 -64.825  1.00 40.23           O  
ATOM   4685  CB  PHE A1429      24.208   2.892 -63.364  1.00 35.97           C  
ATOM   4686  CG  PHE A1429      25.257   2.461 -62.381  1.00 36.74           C  
ATOM   4687  CD1 PHE A1429      26.328   3.293 -62.083  1.00 37.10           C  
ATOM   4688  CD2 PHE A1429      25.164   1.234 -61.738  1.00 39.96           C  
ATOM   4689  CE1 PHE A1429      27.295   2.910 -61.160  1.00 37.58           C  
ATOM   4690  CE2 PHE A1429      26.125   0.838 -60.816  1.00 40.59           C  
ATOM   4691  CZ  PHE A1429      27.195   1.679 -60.525  1.00 39.36           C  
ATOM   4692  H   PHE A1429      22.365   2.137 -61.630  1.00  0.00           H  
ATOM   4693  HA  PHE A1429      23.653   4.686 -62.366  1.00  0.00           H  
ATOM   4694  HB2 PHE A1429      24.695   3.431 -64.177  1.00  0.00           H  
ATOM   4695  HB3 PHE A1429      23.722   2.005 -63.771  1.00  0.00           H  
ATOM   4696  HD1 PHE A1429      26.411   4.251 -62.575  1.00  0.00           H  
ATOM   4697  HD2 PHE A1429      24.334   0.579 -61.957  1.00  0.00           H  
ATOM   4698  HE1 PHE A1429      28.122   3.568 -60.938  1.00  0.00           H  
ATOM   4699  HE2 PHE A1429      26.042  -0.121 -60.327  1.00  0.00           H  
ATOM   4700  HZ  PHE A1429      27.944   1.376 -59.809  1.00  0.00           H  
ATOM   4701  N   GLY A1430      20.852   4.079 -63.513  1.00 38.84           N  
ATOM   4702  CA  GLY A1430      19.800   4.570 -64.387  1.00 38.27           C  
ATOM   4703  C   GLY A1430      19.299   3.599 -65.441  1.00 37.44           C  
ATOM   4704  O   GLY A1430      18.549   3.999 -66.336  1.00 38.87           O  
ATOM   4705  H   GLY A1430      20.603   3.571 -62.676  1.00  0.00           H  
ATOM   4706  HA2 GLY A1430      18.952   4.850 -63.762  1.00  0.00           H  
ATOM   4707  HA3 GLY A1430      20.164   5.465 -64.891  1.00  0.00           H  
ATOM   4708  N   SER A1431      19.696   2.330 -65.346  1.00 39.48           N  
ATOM   4709  CA  SER A1431      19.239   1.318 -66.306  1.00 40.48           C  
ATOM   4710  C   SER A1431      17.931   0.656 -65.872  1.00 37.46           C  
ATOM   4711  O   SER A1431      17.812   0.206 -64.732  1.00 39.91           O  
ATOM   4712  CB  SER A1431      20.307   0.229 -66.497  1.00 43.74           C  
ATOM   4713  OG  SER A1431      19.752  -0.933 -67.111  1.00 42.08           O  
ATOM   4714  H   SER A1431      20.322   2.060 -64.601  1.00  0.00           H  
ATOM   4715  HA  SER A1431      19.073   1.807 -67.266  1.00  0.00           H  
ATOM   4716  HB2 SER A1431      20.715  -0.043 -65.524  1.00  0.00           H  
ATOM   4717  HB3 SER A1431      21.108   0.619 -67.125  1.00  0.00           H  
ATOM   4718  HG  SER A1431      20.408  -1.336 -67.685  1.00  0.00           H  
ATOM   4719  N   VAL A1432      16.967   0.580 -66.787  1.00 40.89           N  
ATOM   4720  CA  VAL A1432      15.726  -0.148 -66.527  1.00 45.69           C  
ATOM   4721  C   VAL A1432      16.024  -1.644 -66.504  1.00 45.25           C  
ATOM   4722  O   VAL A1432      15.621  -2.358 -65.579  1.00 45.84           O  
ATOM   4723  CB  VAL A1432      14.641   0.158 -67.583  1.00 52.42           C  
ATOM   4724  CG1 VAL A1432      13.416  -0.731 -67.372  1.00 55.15           C  
ATOM   4725  CG2 VAL A1432      14.247   1.634 -67.551  1.00 47.44           C  
ATOM   4726  H   VAL A1432      17.096   1.035 -67.680  1.00  0.00           H  
ATOM   4727  HA  VAL A1432      15.350   0.146 -65.547  1.00  0.00           H  
ATOM   4728  HB  VAL A1432      15.054  -0.062 -68.567  1.00  0.00           H  
ATOM   4729 HG21 VAL A1432      15.133   2.250 -67.703  1.00  0.00           H  
ATOM   4730 HG22 VAL A1432      13.802   1.870 -66.584  1.00  0.00           H  
ATOM   4731 HG23 VAL A1432      13.525   1.834 -68.342  1.00  0.00           H  
ATOM   4732 HG11 VAL A1432      13.718  -1.778 -67.398  1.00  0.00           H  
ATOM   4733 HG12 VAL A1432      12.690  -0.542 -68.163  1.00  0.00           H  
ATOM   4734 HG13 VAL A1432      12.966  -0.506 -66.405  1.00  0.00           H  
ATOM   4735  N   GLU A1433      16.757  -2.114 -67.510  1.00 42.15           N  
ATOM   4736  CA  GLU A1433      17.081  -3.541 -67.611  1.00 45.34           C  
ATOM   4737  C   GLU A1433      17.783  -4.093 -66.369  1.00 42.70           C  
ATOM   4738  O   GLU A1433      17.479  -5.199 -65.914  1.00 43.47           O  
ATOM   4739  CB  GLU A1433      17.917  -3.829 -68.859  1.00 52.31           C  
ATOM   4740  CG  GLU A1433      18.205  -5.314 -69.067  1.00 61.43           C  
ATOM   4741  CD  GLU A1433      16.939  -6.156 -69.129  1.00 69.91           C  
ATOM   4742  OE1 GLU A1433      15.911  -5.661 -69.647  1.00 71.61           O  
ATOM   4743  OE2 GLU A1433      16.973  -7.315 -68.657  1.00 74.03           O  
ATOM   4744  H   GLU A1433      17.096  -1.477 -68.217  1.00  0.00           H  
ATOM   4745  HA  GLU A1433      16.140  -4.081 -67.719  1.00  0.00           H  
ATOM   4746  HB2 GLU A1433      18.867  -3.302 -68.769  1.00  0.00           H  
ATOM   4747  HB3 GLU A1433      17.387  -3.449 -69.732  1.00  0.00           H  
ATOM   4748  HG2 GLU A1433      18.818  -5.669 -68.239  1.00  0.00           H  
ATOM   4749  HG3 GLU A1433      18.760  -5.440 -69.996  1.00  0.00           H  
ATOM   4750  N   ALA A1434      18.712  -3.321 -65.813  1.00 38.36           N  
ATOM   4751  CA  ALA A1434      19.445  -3.759 -64.634  1.00 39.33           C  
ATOM   4752  C   ALA A1434      18.519  -3.930 -63.431  1.00 39.18           C  
ATOM   4753  O   ALA A1434      18.704  -4.835 -62.613  1.00 37.17           O  
ATOM   4754  CB  ALA A1434      20.557  -2.778 -64.310  1.00 37.53           C  
ATOM   4755  H   ALA A1434      18.912  -2.416 -66.215  1.00  0.00           H  
ATOM   4756  HA  ALA A1434      19.898  -4.726 -64.855  1.00  0.00           H  
ATOM   4757  HB1 ALA A1434      21.176  -3.181 -63.508  1.00  0.00           H  
ATOM   4758  HB2 ALA A1434      21.170  -2.619 -65.197  1.00  0.00           H  
ATOM   4759  HB3 ALA A1434      20.124  -1.829 -63.993  1.00  0.00           H  
ATOM   4760  N   GLN A1435      17.532  -3.047 -63.318  1.00 39.58           N  
ATOM   4761  CA  GLN A1435      16.553  -3.137 -62.237  1.00 37.74           C  
ATOM   4762  C   GLN A1435      15.638  -4.360 -62.450  1.00 39.88           C  
ATOM   4763  O   GLN A1435      15.268  -5.058 -61.501  1.00 44.20           O  
ATOM   4764  CB  GLN A1435      15.751  -1.832 -62.162  1.00 36.69           C  
ATOM   4765  CG  GLN A1435      14.807  -1.711 -60.965  1.00 43.80           C  
ATOM   4766  CD  GLN A1435      15.504  -1.267 -59.691  1.00 42.58           C  
ATOM   4767  OE1 GLN A1435      16.698  -1.497 -59.510  1.00 39.82           O  
ATOM   4768  NE2 GLN A1435      14.759  -0.617 -58.804  1.00 40.67           N  
ATOM   4769  H   GLN A1435      17.457  -2.299 -63.993  1.00  0.00           H  
ATOM   4770  HA  GLN A1435      17.089  -3.267 -61.297  1.00  0.00           H  
ATOM   4771  HB2 GLN A1435      15.154  -1.751 -63.070  1.00  0.00           H  
ATOM   4772  HB3 GLN A1435      16.452  -0.998 -62.134  1.00  0.00           H  
ATOM   4773  HG2 GLN A1435      14.348  -2.684 -60.787  1.00  0.00           H  
ATOM   4774  HG3 GLN A1435      14.024  -0.992 -61.206  1.00  0.00           H  
ATOM   4775 HE21 GLN A1435      15.170  -0.295 -57.940  1.00  0.00           H  
ATOM   4776 HE22 GLN A1435      13.782  -0.445 -58.994  1.00  0.00           H  
ATOM   4777  N   GLU A1436      15.304  -4.643 -63.703  1.00 37.13           N  
ATOM   4778  CA  GLU A1436      14.515  -5.835 -64.011  1.00 39.18           C  
ATOM   4779  C   GLU A1436      15.311  -7.107 -63.729  1.00 40.56           C  
ATOM   4780  O   GLU A1436      14.739  -8.131 -63.346  1.00 46.20           O  
ATOM   4781  CB  GLU A1436      14.036  -5.813 -65.465  1.00 42.52           C  
ATOM   4782  CG  GLU A1436      13.062  -4.679 -65.783  1.00 46.47           C  
ATOM   4783  CD  GLU A1436      11.781  -4.761 -64.971  1.00 54.62           C  
ATOM   4784  OE1 GLU A1436      11.432  -3.757 -64.314  1.00 59.12           O  
ATOM   4785  OE2 GLU A1436      11.121  -5.827 -64.990  1.00 54.74           O  
ATOM   4786  H   GLU A1436      15.597  -4.030 -64.450  1.00  0.00           H  
ATOM   4787  HA  GLU A1436      13.637  -5.835 -63.365  1.00  0.00           H  
ATOM   4788  HB2 GLU A1436      14.908  -5.707 -66.111  1.00  0.00           H  
ATOM   4789  HB3 GLU A1436      13.550  -6.763 -65.687  1.00  0.00           H  
ATOM   4790  HG2 GLU A1436      12.807  -4.725 -66.842  1.00  0.00           H  
ATOM   4791  HG3 GLU A1436      13.550  -3.726 -65.578  1.00  0.00           H  
ATOM   4792  N   GLU A1437      16.629  -7.043 -63.912  1.00 41.59           N  
ATOM   4793  CA  GLU A1437      17.490  -8.189 -63.625  1.00 48.84           C  
ATOM   4794  C   GLU A1437      17.398  -8.541 -62.148  1.00 46.58           C  
ATOM   4795  O   GLU A1437      17.245  -9.707 -61.774  1.00 47.65           O  
ATOM   4796  CB  GLU A1437      18.951  -7.869 -63.960  1.00 57.55           C  
ATOM   4797  CG  GLU A1437      19.281  -7.779 -65.446  1.00 73.25           C  
ATOM   4798  CD  GLU A1437      20.698  -7.274 -65.702  1.00 84.21           C  
ATOM   4799  OE1 GLU A1437      21.658  -7.895 -65.195  1.00 86.91           O  
ATOM   4800  OE2 GLU A1437      20.849  -6.252 -66.410  1.00 88.52           O  
ATOM   4801  H   GLU A1437      17.041  -6.187 -64.255  1.00  0.00           H  
ATOM   4802  HA  GLU A1437      17.163  -9.042 -64.219  1.00  0.00           H  
ATOM   4803  HB2 GLU A1437      19.198  -6.911 -63.503  1.00  0.00           H  
ATOM   4804  HB3 GLU A1437      19.583  -8.636 -63.513  1.00  0.00           H  
ATOM   4805  HG2 GLU A1437      18.576  -7.096 -65.919  1.00  0.00           H  
ATOM   4806  HG3 GLU A1437      19.171  -8.767 -65.893  1.00  0.00           H  
ATOM   4807  N   LYS A1438      17.520  -7.510 -61.318  1.00 37.28           N  
ATOM   4808  CA  LYS A1438      17.475  -7.642 -59.867  1.00 38.43           C  
ATOM   4809  C   LYS A1438      16.140  -8.184 -59.369  1.00 41.65           C  
ATOM   4810  O   LYS A1438      16.099  -8.933 -58.389  1.00 39.72           O  
ATOM   4811  CB  LYS A1438      17.745  -6.287 -59.210  1.00 38.15           C  
ATOM   4812  CG  LYS A1438      19.215  -5.919 -59.130  1.00 39.55           C  
ATOM   4813  CD  LYS A1438      19.431  -4.692 -58.261  1.00 44.84           C  
ATOM   4814  CE  LYS A1438      19.205  -3.409 -59.035  1.00 48.31           C  
ATOM   4815  NZ  LYS A1438      19.008  -2.219 -58.150  1.00 44.61           N  
ATOM   4816  H   LYS A1438      17.650  -6.589 -61.712  1.00  0.00           H  
ATOM   4817  HA  LYS A1438      18.261  -8.333 -59.562  1.00  0.00           H  
ATOM   4818  HB2 LYS A1438      17.343  -6.312 -58.197  1.00  0.00           H  
ATOM   4819  HB3 LYS A1438      17.222  -5.515 -59.775  1.00  0.00           H  
ATOM   4820  HG2 LYS A1438      19.584  -5.712 -60.133  1.00  0.00           H  
ATOM   4821  HG3 LYS A1438      19.771  -6.757 -58.710  1.00  0.00           H  
ATOM   4822  HD2 LYS A1438      18.735  -4.726 -57.423  1.00  0.00           H  
ATOM   4823  HD3 LYS A1438      20.451  -4.702 -57.877  1.00  0.00           H  
ATOM   4824  HE2 LYS A1438      20.072  -3.229 -59.669  1.00  0.00           H  
ATOM   4825  HE3 LYS A1438      18.324  -3.529 -59.666  1.00  0.00           H  
ATOM   4826  HZ1 LYS A1438      19.875  -1.706 -58.078  1.00  0.00           H  
ATOM   4827  HZ2 LYS A1438      18.721  -2.526 -57.232  1.00  0.00           H  
ATOM   4828  HZ3 LYS A1438      18.295  -1.621 -58.543  1.00  0.00           H  
ATOM   4829  N   LYS A1439      15.050  -7.786 -60.023  1.00 41.88           N  
ATOM   4830  CA  LYS A1439      13.731  -8.273 -59.638  1.00 40.42           C  
ATOM   4831  C   LYS A1439      13.602  -9.759 -59.956  1.00 42.33           C  
ATOM   4832  O   LYS A1439      12.987 -10.513 -59.202  1.00 47.97           O  
ATOM   4833  CB  LYS A1439      12.623  -7.467 -60.327  1.00 41.16           C  
ATOM   4834  CG  LYS A1439      12.398  -6.100 -59.706  1.00 42.82           C  
ATOM   4835  CD  LYS A1439      11.133  -5.448 -60.246  1.00 49.24           C  
ATOM   4836  CE  LYS A1439      11.441  -4.366 -61.252  1.00 55.32           C  
ATOM   4837  NZ  LYS A1439      10.202  -3.664 -61.707  1.00 54.54           N  
ATOM   4838  H   LYS A1439      15.138  -7.140 -60.793  1.00  0.00           H  
ATOM   4839  HA  LYS A1439      13.623  -8.146 -58.561  1.00  0.00           H  
ATOM   4840  HB2 LYS A1439      12.895  -7.331 -61.373  1.00  0.00           H  
ATOM   4841  HB3 LYS A1439      11.693  -8.033 -60.276  1.00  0.00           H  
ATOM   4842  HG2 LYS A1439      13.252  -5.462 -59.934  1.00  0.00           H  
ATOM   4843  HG3 LYS A1439      12.311  -6.208 -58.625  1.00  0.00           H  
ATOM   4844  HD2 LYS A1439      10.522  -6.212 -60.727  1.00  0.00           H  
ATOM   4845  HD3 LYS A1439      10.574  -5.014 -59.418  1.00  0.00           H  
ATOM   4846  HE2 LYS A1439      12.111  -3.638 -60.794  1.00  0.00           H  
ATOM   4847  HE3 LYS A1439      11.935  -4.812 -62.115  1.00  0.00           H  
ATOM   4848  HZ1 LYS A1439      10.150  -3.691 -62.715  1.00  0.00           H  
ATOM   4849  HZ2 LYS A1439       9.392  -4.123 -61.315  1.00  0.00           H  
ATOM   4850  HZ3 LYS A1439      10.227  -2.703 -61.398  1.00  0.00           H  
ATOM   4851  N   ARG A1440      14.205 -10.170 -61.071  1.00 43.49           N  
ATOM   4852  CA  ARG A1440      14.164 -11.548 -61.549  1.00 52.54           C  
ATOM   4853  C   ARG A1440      15.134 -12.439 -60.770  1.00 52.24           C  
ATOM   4854  O   ARG A1440      14.933 -13.651 -60.657  1.00 54.19           O  
ATOM   4855  CB  ARG A1440      14.492 -11.555 -63.050  1.00 60.80           C  
ATOM   4856  CG  ARG A1440      14.488 -12.905 -63.733  1.00 73.82           C  
ATOM   4857  CD  ARG A1440      14.354 -12.753 -65.257  1.00 78.32           C  
ATOM   4858  NE  ARG A1440      15.218 -11.707 -65.809  1.00 73.77           N  
ATOM   4859  CZ  ARG A1440      14.788 -10.526 -66.255  1.00 66.52           C  
ATOM   4860  NH1 ARG A1440      13.494 -10.228 -66.225  1.00 69.87           N  
ATOM   4861  NH2 ARG A1440      15.651  -9.642 -66.738  1.00 54.85           N  
ATOM   4862  H   ARG A1440      14.718  -9.491 -61.615  1.00  0.00           H  
ATOM   4863  HA  ARG A1440      13.153 -11.933 -61.413  1.00  0.00           H  
ATOM   4864  HB2 ARG A1440      15.485 -11.123 -63.174  1.00  0.00           H  
ATOM   4865  HB3 ARG A1440      13.774 -10.912 -63.560  1.00  0.00           H  
ATOM   4866  HG2 ARG A1440      13.649 -13.491 -63.359  1.00  0.00           H  
ATOM   4867  HG3 ARG A1440      15.418 -13.425 -63.505  1.00  0.00           H  
ATOM   4868  HD2 ARG A1440      14.617 -13.702 -65.724  1.00  0.00           H  
ATOM   4869  HD3 ARG A1440      13.317 -12.517 -65.498  1.00  0.00           H  
ATOM   4870  HE  ARG A1440      16.210 -11.893 -65.855  1.00  0.00           H  
ATOM   4871 HH11 ARG A1440      12.830 -10.896 -65.861  1.00  0.00           H  
ATOM   4872 HH12 ARG A1440      13.174  -9.333 -66.566  1.00  0.00           H  
ATOM   4873 HH21 ARG A1440      15.323  -8.749 -67.077  1.00  0.00           H  
ATOM   4874 HH22 ARG A1440      16.636  -9.862 -66.766  1.00  0.00           H  
ATOM   4875  N   SER A1441      16.183 -11.834 -60.219  1.00 47.51           N  
ATOM   4876  CA  SER A1441      17.185 -12.591 -59.471  1.00 47.85           C  
ATOM   4877  C   SER A1441      16.805 -12.698 -57.997  1.00 46.66           C  
ATOM   4878  O   SER A1441      17.352 -13.526 -57.270  1.00 50.75           O  
ATOM   4879  CB  SER A1441      18.560 -11.938 -59.592  1.00 48.91           C  
ATOM   4880  OG  SER A1441      18.640 -10.791 -58.758  1.00 47.26           O  
ATOM   4881  H   SER A1441      16.289 -10.835 -60.321  1.00  0.00           H  
ATOM   4882  HA  SER A1441      17.242 -13.597 -59.888  1.00  0.00           H  
ATOM   4883  HB2 SER A1441      19.325 -12.654 -59.292  1.00  0.00           H  
ATOM   4884  HB3 SER A1441      18.729 -11.643 -60.627  1.00  0.00           H  
ATOM   4885  HG  SER A1441      17.755 -10.476 -58.561  1.00  0.00           H  
ATOM   4886  N   GLY A1442      15.875 -11.853 -57.557  1.00 43.32           N  
ATOM   4887  CA  GLY A1442      15.449 -11.853 -56.168  1.00 45.31           C  
ATOM   4888  C   GLY A1442      16.227 -10.887 -55.283  1.00 42.08           C  
ATOM   4889  O   GLY A1442      16.038 -10.859 -54.068  1.00 38.99           O  
ATOM   4890  H   GLY A1442      15.457 -11.198 -58.202  1.00  0.00           H  
ATOM   4891  HA2 GLY A1442      15.575 -12.860 -55.770  1.00  0.00           H  
ATOM   4892  HA3 GLY A1442      14.392 -11.591 -56.127  1.00  0.00           H  
ATOM   4893  N   ALA A1443      17.103 -10.091 -55.890  1.00 41.98           N  
ATOM   4894  CA  ALA A1443      17.811  -9.033 -55.163  1.00 37.52           C  
ATOM   4895  C   ALA A1443      16.847  -7.908 -54.801  1.00 35.66           C  
ATOM   4896  O   ALA A1443      17.069  -7.153 -53.845  1.00 33.10           O  
ATOM   4897  CB  ALA A1443      18.969  -8.507 -55.989  1.00 37.39           C  
ATOM   4898  H   ALA A1443      17.285 -10.219 -56.875  1.00  0.00           H  
ATOM   4899  HA  ALA A1443      18.209  -9.456 -54.241  1.00  0.00           H  
ATOM   4900  HB1 ALA A1443      19.484  -7.722 -55.435  1.00  0.00           H  
ATOM   4901  HB2 ALA A1443      19.664  -9.320 -56.198  1.00  0.00           H  
ATOM   4902  HB3 ALA A1443      18.591  -8.101 -56.927  1.00  0.00           H  
ATOM   4903  N   ILE A1444      15.787  -7.780 -55.593  1.00 30.85           N  
ATOM   4904  CA  ILE A1444      14.628  -7.002 -55.191  1.00 33.01           C  
ATOM   4905  C   ILE A1444      13.437  -7.947 -55.319  1.00 39.19           C  
ATOM   4906  O   ILE A1444      13.047  -8.311 -56.428  1.00 43.92           O  
ATOM   4907  CB  ILE A1444      14.424  -5.761 -56.093  1.00 34.53           C  
ATOM   4908  CG1 ILE A1444      15.603  -4.788 -55.948  1.00 35.50           C  
ATOM   4909  CG2 ILE A1444      13.122  -5.051 -55.739  1.00 35.84           C  
ATOM   4910  CD1 ILE A1444      15.504  -3.573 -56.863  1.00 44.01           C  
ATOM   4911  H   ILE A1444      15.788  -8.234 -56.495  1.00  0.00           H  
ATOM   4912  HA  ILE A1444      14.738  -6.688 -54.153  1.00  0.00           H  
ATOM   4913  HB  ILE A1444      14.370  -6.090 -57.131  1.00  0.00           H  
ATOM   4914 HG12 ILE A1444      16.523  -5.323 -56.183  1.00  0.00           H  
ATOM   4915 HG13 ILE A1444      15.651  -4.446 -54.914  1.00  0.00           H  
ATOM   4916 HG21 ILE A1444      12.289  -5.746 -55.844  1.00  0.00           H  
ATOM   4917 HG22 ILE A1444      13.171  -4.695 -54.710  1.00  0.00           H  
ATOM   4918 HG23 ILE A1444      12.976  -4.205 -56.410  1.00  0.00           H  
ATOM   4919 HD11 ILE A1444      16.370  -2.929 -56.708  1.00  0.00           H  
ATOM   4920 HD12 ILE A1444      15.478  -3.902 -57.902  1.00  0.00           H  
ATOM   4921 HD13 ILE A1444      14.593  -3.019 -56.634  1.00  0.00           H  
ATOM   4922  N   GLN A1445      12.884  -8.381 -54.192  1.00 33.68           N  
ATOM   4923  CA  GLN A1445      11.781  -9.341 -54.233  1.00 32.26           C  
ATOM   4924  C   GLN A1445      10.480  -8.572 -54.332  1.00 31.57           C  
ATOM   4925  O   GLN A1445      10.131  -7.819 -53.424  1.00 29.87           O  
ATOM   4926  CB  GLN A1445      11.770 -10.203 -52.972  1.00 32.43           C  
ATOM   4927  CG  GLN A1445      10.879 -11.441 -53.039  1.00 37.52           C  
ATOM   4928  CD  GLN A1445      10.819 -12.173 -51.714  1.00 43.32           C  
ATOM   4929  OE1 GLN A1445      11.409 -11.739 -50.719  1.00 41.52           O  
ATOM   4930  NE2 GLN A1445      10.102 -13.285 -51.690  1.00 44.35           N  
ATOM   4931  H   GLN A1445      13.227  -8.047 -53.303  1.00  0.00           H  
ATOM   4932  HA  GLN A1445      11.891  -9.981 -55.108  1.00  0.00           H  
ATOM   4933  HB2 GLN A1445      11.425  -9.584 -52.144  1.00  0.00           H  
ATOM   4934  HB3 GLN A1445      12.791 -10.523 -52.763  1.00  0.00           H  
ATOM   4935  HG2 GLN A1445       9.871 -11.133 -53.316  1.00  0.00           H
[truncated: 129,310 more chars]
